# Supplementary material for: Global Diversity of Desert Hypolithic Cyanobacteria
Source: Front Microbiol. 2017 May 16;8:867. doi: 10.3389/fmicb.2017.00867 (PMC5432569; doi:10.3389/fmicb.2017.00867)
Supplement: TABLE S1 — Locations and macroclimate data for study sites. Precise location for each sample was mapped via geographic information system to a global climate map based on long-term mean annual temperature and rainfall (Peel and Finlayson, 2007). [file Table_1.XLS]

## Sheet: TableS1
Location	Latitude (deg. N)	Longitude (deg. E)	Koppen climate code*	Mean annual precipitation (mm)	Winter minimum temperature (deg. C)	Summer maximum temperature (deg. C)	Growing season (d)	P/C ratio
McMurdo Dry Valleys, Antarctica	-77.4103	161.193	EF	0	-25.8	-2.8	0	2.21962
McMurdo Dry Valleys, Antarctica	-77.4103	161.193	EF	0	-25.8	-2.8	0	10
McMurdo Dry Valleys, Antarctica	-77.4103	161.193	EF	0	-25.8	-2.8	0	10
McMurdo Dry Valleys, Antarctica	-77.4103	161.193	EF	0	-25.8	-2.8	0	1.16645
Devon Island (Arctic), Canada	75.4998	-89.9356	ET	142.4	-33.8	4.2	22	8.00537
Devon Island (Arctic), Canada	75.4998	-89.9356	ET	142.4	-33.8	4.2	22	7.59177
Devon Island (Arctic), Canada	75.4916	-89.8783	ET	142.4	-33.8	4.2	22	1.70376
Devon Island (Arctic), Canada	75.4916	-89.8783	ET	142.4	-33.8	4.2	22	10
Devon Island (Arctic), Canada	75.4916	-89.8783	ET	142.4	-33.8	4.2	22	3.64098
Atacama Desert, Chile	-26.7669	-70.7471	BWk	89.7	11.6	17.7	51	3.57646
Atacama Desert, Chile	-26.7669	-70.7471	BWk	89.7	11.6	17.7	51	2.48596
Atacama Desert, Chile	-26.1468	-70.6429	BWk	89.7	11.6	17.7	51	2.17349
Atacama Desert, Chile	-26.1468	-70.6429	BWk	89.7	11.6	17.7	51	1.80715
Atacama Desert, Chile	-26.1468	-70.6429	BWk	89.7	11.6	17.7	51	1.73535
Atacama Desert, Chile	-26.2112	-70.6566	BWk	89.7	11.6	17.7	51	1.70094
Baja Mexico, Mexico	23.3305	-110.179	BWh	272.5	17.9	26.9	43	3.66478
Baja Mexico, Mexico	23.3305	-110.179	BWh	272.5	17.9	26.9	43	1.67943
Colorado Plateau, USA	37.4475	-111.801	BWk	247.8	-2.9	21.6	81	0.625162
Colorado Plateau, USA	37.4475	-111.801	BWk	247.8	-2.9	21.6	81	0.234155
Death Valley, USA	35.0038	-117.551	BWh	94.3	6.1	31.8	66	0.618574
Death Valley, USA	35.0038	-117.551	BWh	94.3	6.1	31.8	66	0.914147
Death Valley, USA	35.0038	-117.551	BWh	94.3	6.1	31.8	66	0.597495
Death Valley, USA	35.3922	-116.279	BWh	94.3	6.1	31.8	66	0.60374
Death Valley, USA	35.3864	-116.264	BWh	94.3	6.1	31.8	66	0.999275
Death Valley, USA	35.3864	-116.264	BWh	94.3	6.1	31.8	66	0.693518
Death Valley, USA	35.3864	-116.264	BWh	94.3	6.1	31.8	66	1.09872
Sahara Desert, Libya	25.4761	25.4599	BWh	1.6	12.1	30.3	0	8.00537
Sahara Desert, Libya	25.4761	25.4599	BWh	1.6	12.1	30.3	0	1.70376
Sahara Desert, Libya	25.4761	25.4599	BWh	1.6	12.1	30.3	0	0.198877
Sahara Desert, Libya	25.4761	25.4599	BWh	1.6	12.1	30.3	0	7.59177
Sahara Desert, Libya	25.4761	25.4599	BWh	1.6	12.1	30.3	0	1.05727
Mojave Desert, USA	35.0288	-118.169	BWh	94.3	6.1	31.8	66	0.224501
Mojave Desert, USA	35.0288	-118.169	BWh	94.3	6.1	31.8	66	0.519909
Mojave Desert, USA	35.0288	-118.169	BWh	94.3	6.1	31.8	66	0.511105
Simpson Desert, Australia	-37.2431	142.786	BWh	260.9	11.3	29	64	0.644686
Simpson Desert, Australia	-24.4571	133.328	BWh	260.9	11.3	29	64	0.62156
Simpson Desert, Australia	-24.4571	133.328	BWh	260.9	11.3	29	64	0.507734
Simpson Desert, Australia	-24.4571	133.328	BWh	260.9	11.3	29	64	0.324138
Simpson Desert, Australia	-24.4571	133.328	BWh	260.9	11.3	29	64	0.372679
Simpson Desert, Australia	-37.2431	142.786	BWh	260.9	11.3	29	64	1.406
Simpson Desert, Australia	-23.6785	133.885	BWh	260.9	11.3	29	64	1.17842
Simpson Desert, Australia	-23.6785	133.885	BWh	260.9	11.3	29	64	0.883298
Simpson Desert, Australia	-23.6785	133.885	BWh	260.9	11.3	29	64	0.747219
Simpson Desert, Australia	-23.6763	132.668	BWh	260.9	11.3	29	64	0.612615
Simpson Desert, Australia	-23.6763	132.668	BWh	260.9	11.3	29	64	0.498879
Simpson Desert, Australia	-23.6763	132.668	BWh	260.9	11.3	29	64	0.489093
Taklimakan Desert, China	42.7152	88.6161	BWk	46.8	-7.8	31.6	12	2.1757
Taklimakan Desert, China	42.7152	88.6161	BWk	46.8	-7.8	31.6	12	1.36005
Taklimakan Desert, China	42.7152	88.6161	BWk	46.8	-7.8	31.6	12	1.67841
Taklimakan Desert, China	42.7152	88.6161	BWk	46.8	-7.8	31.6	12	1.09872
Taklimakan Desert, China	42.7152	88.6161	BWk	46.8	-7.8	31.6	12	0.999275
Taklimakan Desert, China	42.7152	88.6161	BWk	46.8	-7.8	31.6	12	0.914147
Tropical savanna, Thailand	14.4397	100.47	Af	NA	21	35	365	NA^
Tropical savanna, Thailand	14.4397	100.47	Af	NA	21	35	365	NA
Tropical savanna, Thailand	14.4397	100.47	Af	NA	21	35	365	NA
Tibetan Plateau, China	29.1328	85.3752	ET	280.2	-10.7	7.8	92	0.497277
Tibetan Plateau, China	29.1328	85.3752	ET	280.2	-10.7	7.8	92	0.709277
Tibetan Plateau, China	29.1328	85.3752	ET	280.2	-10.7	7.8	92	0.445572
Tibetan Plateau, China	29.1328	85.3752	ET	280.2	-10.7	7.8	92	0.589582
Tibetan Plateau, China	29.1328	85.3752	ET	280.2	-10.7	7.8	92	0.31209
Tibetan Plateau, China	29.1328	85.3752	ET	280.2	-10.7	7.8	92	0.130753
Tibetan Plateau, China	29.1328	85.3752	ET	280.2	-10.7	7.8	92	0.679749
Tibetan Plateau, China	29.1328	85.3752	ET	280.2	-10.7	7.8	92	1.05727
Tibetan Plateau, China	29.1328	85.3752	ET	280.2	-10.7	7.8	92	1.94159
*Koppen Climate codes based upon Peel et al. (2007) Hydrol. Earth Syst. Sci. 11, 1633–1644
Tropical savanna = Af
Hot desert = BWh
Cold desert = BWk
Polar tundra = ET
Polar frost = EF
^ Not assessed for the analysis presented in Fig. 2.

## Sheet: TableS2
OTUnum	Sequence	Taklimakan Desert, China	Devon Island (Arctic), Canada	Tibetan Plateau, China	McMurdo Dry Valleys, Antarctica	Total	Kingdom	Phylum	Class	Order	Family	Genus	Species
30	CACACCCTAAACGATGCACGTTGGATTATGGCGGGATGCCGTCATGGTCGAAGCCAACGCGATAAACGTGCCGCCTGGGAAGTACGGCCGCAAGGTTGAAACTCAAAGGAATTGACGGGGGCCCGCACAAGCGGTGGAGCATGTGGTTTAATTCGAAGCAACGCGAAGAACCTTACCAGGTCTTGACATGCACGGAACCTTGCAGAGATGCGAGGGTGCCCTTCGGGGAACCGTGACACAGGTGCTGCATGGCTGTCGTCAGCTCGTGTCGTGAGATGTTGGGTTAAGTCCCGCAACGAGCGCAACCCTTGCCTTTAGTTGCCAGCAGTTCGGCTGGGCACTCTAGAGGGACTGCCTGTGAAAGCAGGAGGAA	5	0	0	0	5	k__Bacteria	p__[Thermi]	c__Deinococci	o__Deinococcales	f__Deinococcaceae	g__Deinococcus	s__
31	CACACCCTAAACGATGCATACTTGGTATCGGGTCGATGGACTCGGTGCCGGAGCAAACGCGTTAAGTATGCCGCCTGGGAAGTACGGCCGCAAGGTTGAAACTCAAAGGAATTGACGGGGACCCGCACAAGCGGTGGAGCATGTGGTTTAATTCGAAGCAACGCGAAGAACCTTACCAGGTCTTGACATGTACGGAAGCCTTAGGAAACTAGGGGGTGCCTCTTTGAGGAGCCGTAACACAGGTGCTGCATGGCTGTCGTCAGCTCGTGTCGTGAGATGTTGGGTTAAGTCCCGCAACGAGCGCAACCCTTGCTTCTAGTTGCCAGCATTTTGGATGGGCACTCTAGAAGGACTGCCTGTGAAAGCAGGAGGA	7	0	0	0	7	k__Bacteria	p__[Thermi]	c__Deinococci	o__Deinococcales	f__Trueperaceae
32	CACACCCTAAACGATGCATACTTGGTGTCAGCCCGTTGGGGTTGGCGCCGGAGCTAACGCGTTAAGTATGCCGCCTGGGAAGTACGGCCGCAAGGTTGAAACTCAAAGGAATTGACGGGGACCCGCACAAGCGGTGGAGCATGTGGTTTAATTCGAAGCAACGCGAAGAACCTTACCAGGTCTTGACATCCTTGGAATCTCTTGGAAACTTGAGAGTGCCCTTCGGGGAGCCAAGTGACAGGTGCTGCATGGCTGTCGTCAGCTCGTGTCGTGAGATGTTGGGTTAAGTCCCGCAACGAGCGCAACCCACGTTACTAGTTGCCAGCGGTTCGGCCGGGAACTCTAGTAAGACTGCCTGTGAAAGCAGGAGGAA	0	0	0	23	23	k__Bacteria	p__[Thermi]	c__Deinococci	o__Deinococcales	f__Trueperaceae	g__	s__
33	CACACCCTAAACGATGCATACTTGGTGTCAGGTCGTTGGACTTGGCGCCGGAGCCAACGCGTTAAGTATGCCGCCTGGGAAGTACGGCCGCAAGGTTGAAACTCAAAGGAATTGACGGGGACCCGCACAAGCGGTGGAGCATGTGGTTTAATTCGAAGCAACGCGAAGAACCTTACCAGGTCTTGACATGCCACGAACCCCCTAGAGATAGGGGGGTGCCCTTCGGGGAGCGTGGACACAGGTGCTGCATGGCTGTCGTCAGCTCGTGTCGTGAGATGTTGGGTTAAGTCCCGCAACGAGCGCAACCCTTGCCACTAGTTGCCAGCATTTCGGGTGGGAACTCTAGTGGGACTGCCTGTGAAAGCAGGAGGAA	14	0	0	0	14	k__Bacteria	p__[Thermi]	c__Deinococci	o__Deinococcales	f__Trueperaceae	g__	s__
34	CACACCCTAAACGATGCATACTTGGTGTCGGCCCGTTGGGGTCGGTGCCGGAGCTAACGCGTTAAGTATGCCGCCTGGGAAGTACGGCCGCAAGGTTGAAACTCAAAGGAATTGACGGGGACCCGCACAAGCGGTGGAGCATGTGGTTTAATTCGAAGCAACGCGAAGAACCTTACCAGGTCTTGACATCCTTGGAATCTCTTAGAAACAAGGGAGTGCCTTTCGGGGAACCAAGTGACAGGTGCTGCATGGCTGTCGTCAGCTCGTGTCGTGAGATGTTGGGTTAAGTCCCGCAACGAGCGCAACCCCGTATGTTTAGTTGCCAGCACGTC	12	0	0	88	100	k__Bacteria	p__[Thermi]	c__Deinococci	o__Deinococcales	f__Trueperaceae	g__Truepera	s__
35	CACACCCTAAACGATGCATACTTGGTGTCGGCCCGTTGGGGTCGGTGCCGGAGTTAACGCGTTAAGTATGCCGCCCTGGGAAGGTACGGCCGCAAGGTTGAAACTCAAAGGAATTGACGGGGACCCGCACAAGGCCGGTGGAGCATGTGGTTTAATTCGAAGTCAACGCGAAGAACCTTACCAGGTCTTGACATGCTAGGAATCTCTAAGAGATTTAGGGAGTGCCCTTCGGGGAACCTAGACACAGGTGCTGCATGGCTGTCGTCAGCTCGTGTCGTGAGATGTTGGGTTAAGTCCCGCAACGAGCGCAACCCTTGCTATTAGTTACCAGCACTTCGGGTGGGAACTCTAATAGGACTGCCTG	0	0	24	14	38	k__Bacteria	p__[Thermi]	c__Deinococci	o__Deinococcales	f__Trueperaceae	g__Truepera	s__
36	CACACCCTAAACGATGCATACTTGGTGTCGGCCCGTTGGGGTCGGTGCCGGAGTTAACGCGTTAAGTATGCCGCCTGGGAAGTACGGCCGCAAGGTTGAAACTCAAAGGAATTGACGGGGACCCGCACAAGCGGTGGAGCATGTGGTTTAATTCGAAGCAACGCGAAGAACCTTACCAGGTCTTGACATGCTAGGAACCCTCTAGAGATAGAGGGGTGCCCTTCGGGGAACCTAGACACAGGTGCTGCATGGCTGTCGTCAGCTCGTGTCGTGAGATGTTGGGTTAAGTCCCGCAACGAGCGCAACCCTTACCTCTAGTTACCATCAGTTCGGCTGGGAACTCTAGAGGGACTGCCTGTGAAAGCAGGAGGAA	703	0	0	0	703	k__Bacteria	p__[Thermi]	c__Deinococci	o__Deinococcales	f__Trueperaceae	g__Truepera	s__
38	CACACCCTAAACGATGCATACTTGGTGTTGGCCCGTTGGGGTCAGCGCCGGAGTTAACGCGTTAAGTATGCCGCCTGGGAAGTACGGCCGCAAGGTTGAAACTCAAAGGAATTGACGGGGACCCGCACAAGCGGTGGAGCATGTGGTTTAATTCGAAGCAACGCGAAGAACCTTACCAGGTCTTGACATCCTAAGAACCCCCTGGAGACAGGGGGGTGCCCTTCGGGGAGCTTAGAGACAGGTGCTGCATGGCTGTCGTCAGCTCGTGTCGTGAGATGTTGGGTTAAGTCCCGCAACGAGCGCAACCCTTGCCTCTAGTTACCAGCACTTCGGGTGGGAACTCTAGAGGGACTGCCTGTGAAAGCAGGAGGAA	25749	0	0	0	25749	k__Bacteria	p__[Thermi]	c__Deinococci	o__Deinococcales	f__Trueperaceae	g__	s__
41	CACACCCTAAACGATGTACGTTGGCTCATGGCAGGATGCTGTCATGGGCGAAGCTAACGCGATAAACGTACCGCCTGGGAAGTACGGCCGCAAGGTTGAAACTCAAAGAAATTGACGGGGGCCCGCACAAGCGGTGGAGCATGTGGTTTAATTCGAAGCAACGCGAAGAACCTTACCAGGTCTTGACATCCACGGAACTCTTGAGAGATCAGGAGGTGCCCTTCGGGGAGCCGTGAGACAGGTGCTGCATGGCTGTCGTCAGCTCGTGTCGTGAGATGTTGGGTTAAGTCCCGCAACGAGCGCAACCCCTACTTCCAGTTGCCAGCCTTAAGTGGGGCACTCTGGAGGGACTGCCTATGAAAGTAGGAGGAAG	0	0	1	0	1	k__Bacteria	p__[Thermi]	c__Deinococci	o__Deinococcales	f__Deinococcaceae	g__Deinococcus	s__
42	CACACCCTAAACGATGTACGTTGGCTGACCGCAGGATGCTGTGGTTGGCGAAGCTAACGCGATAAACGTACCGCCTGGGAAGTACGGCCGCAAGGTTGAAACTCAAAGGAATTGACGGGGGCCCGCACAAGCGGTGGAGCATGTGGTTTAATTCGAAGCAACGCGAAGAACCTTACCAGGTCTTGACATCCTACGAACCTTTGAGAGATCAGAGGGTGCCCTTCGGGGAACGTAGAGACAGGTGCTGCATGGCTGTCGTCAGCTCGTGTCGTGAGATGTTGGGTTAAGTCCCGCAACGAGCGCAACCCCTACTTTTAGTTGCCAGCATTCGGTTGGGCACTCTAGAGGGACTGCCTGTGAAAGCAGGAGGAAG	0	0	6	0	6	k__Bacteria	p__[Thermi]	c__Deinococci	o__Deinococcales	f__Deinococcaceae	g__Deinococcus	s__
43	CACACCCTAAACGATGTGTGTTGGGTGCCTGACCGTTGGGTTGGGTGCCGAAGCCAACGCGATAAACACACCGCCTGGGAAGTACGGCCGCAAGGTTGAAACTCAAAGGAATTGACGGGGACCCGCACAAGCGGTGGAGCATGTGGTTTAATTCGAAGCGACGCGAAGAACCTTACCAGGTCTTGACATCCCACGAACCCCACAGAGACGTGGGGGTGCCCTTCGGGGAGCGTGGAGACAGGTGCTGCATGGCTGTCGTCAGCTCGTGTCGTGAGATGTTGGGTTAAGTCCCGCAACGAGCGCAACCCTTGCCTTTAGTTGCCAGCAGTTCGGCTGGGCACTCTAGAGGGACTGCCTATGAAAGTAGGAGGAA	0	0	8	0	8	k__Bacteria	p__[Thermi]	c__Deinococci	o__Deinococcales	f__Deinococcaceae	g__R18-435	s__
301	CACGCCCTAAACGATGCGCGCTAGGTCTCTGGGTTTATCTGGGGGCCGAAGCCAACGCGTTAAGCGCGCCGCCTGGGGAGTACGGCCGCAAGGCTGAAACTCAAAGGAATTGACGGGGGCCCGCACAAGCGGTGGAGCATGTGGTTTAATTCGAAGCAACGCGAAGAACCTTACCAGGCCTTGACATGCTGGGGAACCTGGGTGAAAGCCTGGGGTGCCCGCGAGGGAGCCCCAGCACAGGTGCTGCATGGCCGTCGTCAGCTCGTGTCGTGAGATGTTGGGTTAAGTCCCGCAACGAGCGCAACCCCTGCCCTTAGTTGCCAGCGGGTTGGGCCGGGCACTCTAAGGGGACTGCCTGCGAAAGCAGGAGGAA	0	0	1	0	1	k__Bacteria	p__[Thermi]	c__Deinococci	o__Thermales	f__Thermaceae	g__Thermus	s__
2550	CTAGCCGTAAACGATGGATACTAGGTGTCGGCCCGTTGGGGTCGGTGCCGGAGCTAACGCGTTAAGTATGCCGCCTGGGAAGTACGGCCGCAAGGTTGAAACTCAAAGGAATTGACGGGGACCCGCACAAGCGGTGGAGCATGTGGTTTAATTCGAAGCAACGCGAAGAACCTTACCAGGTCTTGACATCCTTGGAATCTTTTTGGAAACTTAAGAGTGCCCCTCGGGGAACCAAGTGACAGGTGCTGCATGGCTGTCGTCAGCTCGTGTCGTGAGATGTTGGGTTAAGTCCCGCAACGAGCGCAACCCTTGCTATTAGTTACCAGCACTTCGGGTGGGAACTCTAATAGGACTGCCTGTGAAAGCAGGAGGA	0	0	0	1	1	k__Bacteria	p__[Thermi]	c__Deinococci	o__Deinococcales	f__Trueperaceae	g__Truepera	s__
2283	CTAGCCGTAAACGATGCACACTGGGCGTGCCCGGTTTCGGGCGTGCCGCAGCTAACGCGTTAAGTGTGCCACCTGGGGACTACGGCCGCAAGGTTGAAACTCAAAGGAATTGACGGGGACCCGCACAAGCGGTGGAGGATGTGGTTTAATTCGATGCTACGCGAAGAACCTTACCTGGGTTTGACATGCCGGTGGTAGCGACCCGAAAGGGAAGCGACCCGGGATTTTCCCGGGAGCCGGCACAGGTGCTGCATGGCTGTCGTCAGCTCGTGCCGTGAGGTGTATGGTTAAAGTCCCACAACCGAGCGCAACCCC	0	1	0	0	1	k__Bacteria	p__AC1	c__SHA-114	o__	f__	g__	s__
163	CACGCCCTAAACGATGAATGTTTGGTGTCTGGAGTTACAGTCTCTGGGTGCCGTCGCTAACGCTTTTTAACATTCCGCCTGGGGGAGTACGCACGCAAGTGTGAAACTCAAAGGAATTGACGGGGACCCGCACAAGCGGTGGAGCATGTGGTTTAATTCGACGCAACGCGAAGAACCTTACCTGGACTAGAATGCGAGGGAAGACACCGTAACGGGTGTCGTCTGGGAAACCAGACCCAAAGCAAGGTGCTGCATGGCTGTCGTCAGCTCGTGTCGTGAGATGTTGGGTTAAAGTCCCCG	0	24	0	0	24	k__Bacteria	p__Acidobacteria	c__[Chloracidobacteria]	o__RB41	f__Ellin6075	g__	s__
208	CACGCCCTAAACGATGCAGACTTGGTGTAGGCAGTTCAGTCTGTCTGTGCCGGAGCTAACGCGTTAAGTCTGCCGCCTGGGGAGTACGGTCGCAAGGCTGAAACTCAAAGGAATTGACGGGGGCCCGCACAAGCGGTGGAGCATGTGGTTTAATTCGACGCAACGCGAAGAACCTTACCTGGGCTCGAACGGCTTTGGACCAGCGGTGGAAACATCGCCTTCCCGCAAGGGACCGGAGTCGAGGTGCTGCATGGCTGTCGTCAGCTCGTGTCGTGAGATGTTGGGTTAAACGTCCCCGCAAACGAGCGCAAACCCCCTGCCCTGTGAAACGGGG	0	1	0	0	1	k__Bacteria	p__Acidobacteria	c__Solibacteres	o__Solibacterales	f__	g__	s__
214	CACGCCCTAAACGATGCATACCTGGTGTGGGCAGTTCAGTCTGTCCGTGCCGAAGCTAACGCGATAAGTATGCCGCCTGGGGAGTACGGTCGCAAGGCTGAAACTCAAAGGAATTGACGGGGGCCCGCACAAGCGGTGGAGCATGTGGTTTAATTCGACGCAACGCGAAGAACCTTACCTGGGCTCGAACGGCTTACGACGATTTCTGGAAACAGGGTTTTCCCGCAAGGGACGTGAGTCGAGGTGCTGCATGGCTGTCGTCAGCTCGTGTCGTGAGATGTTGGGTTAAAGTCCCCGCAACGAGCGC	0	26	0	0	26	k__Bacteria	p__Acidobacteria	c__Solibacteres	o__Solibacterales	f__	g__	s__
216	CACGCCCTAAACGATGCATACCTGGTGTGGGCAGTTCAGTCTGTCCGTGCCGAAGCTAACGCGATAAGTATGCCGCCTGGGGAGTACGGTCGCAAGGCTGAAACTCAAAGGAATTGACGGGGGCCCGCACAAGCGGTGGAGCATGTGGTTTAATTCGACGCAACGCGAAGAACCTTACCTACTCTAGAATGCTCTTGACGACTTTGGAGACAAAGAGTCTGAGGGAAACCTCAGCAAGATGCAAGGTGCTGCATGGCTGTCGTCAGCTCGTGTCGTGAGATGTTGGGTTAAAGTCCCCGCAACGAGCGCAAACCCCCTTATCAACAGTTGCCAGCGGATTCGGTCGGGAAACTCTGTTGAGACTGCCGTT	0	1	0	0	1	k__Bacteria	p__Acidobacteria	c__Solibacteres	o__Solibacterales
221	CACGCCCTAAACGATGCATACCTGGTGTGGGCAGTTCAGTCTGTCCGTGCCGAAGTTAACGCGATAAGTATGCCGCCTGGGGAGTACGGTCGCAAGGCTGAAACTCAAAGGAATTGACGGGGGCCCGCACAAGCGGTGGAGCATGTGGTTTAATTCGACGCAACGCGAAGAACCTTACCTGGGCTCGAACGGCTTCTCAACGGAGTTGGAAACCAATTCTATCTCGCAAGAGAGTGGAGTCGAGGTGCTGCATGGCTGTCGTCAGCTCGTGTCGTGAGATGTTGGG	0	1	0	0	1	k__Bacteria	p__Acidobacteria	c__Solibacteres	o__Solibacterales	f__	g__	s__
222	CACGCCCTAAACGATGCATACCTGGTGTGGGCAGTTCAGTCTGTCCGTGCCGAAGTTAACGCGATAAGTATGCCGCCTGGGGAGTACGGTCGCAAGGCTGAAACTCAAAGGAATTGACGGGGGCCCGCACAAGCGGTGGAGCATGTGGTTTAATTCGACGCAACGCGAAGAACCTTACCTGGGCTCGAACGGCTTTGGAAGACCGGGAGAAATGCTGGTTGTCCCGCAAGGGACTGAAGTCGAGGTGCTGCATGGCTGTCGTCAGCTCGTGTCGTGAGATGTTGGGTTAAAGTCCCCGCAACGAGCGCAAACCCCCTTATCAACAGTTGCCAGCGATTCGGTCGGGAAC	0	1	0	0	1	k__Bacteria	p__Acidobacteria	c__Solibacteres	o__Solibacterales	f__	g__	s__
223	CACGCCCTAAACGATGCATACTTGGTGTCGGCCATTCAATTGGTCGGTGCCGGAGCTAACGCGTTAAGTATGCCGCCTGGGGAGTACGGTCGCAAGGCTGAAACTCAAAGGAATTGACGGGGGCCCGCACAAGCGGTGGAGCATGTGGTTTAATTCGACGCAACGCGAAGAACCTTACCTGGGCTCGAACGGCCGGTTACCCGCGGTGGAAACATCGCTACTCCGCAAGGAGGTCCGGTCGAGGTGCTGCATGGCTGTCGTCAGCTCGTGTCGTGAGATGTTGGGTTAAAGTCCCGCAACCGAGCGCAAACCCCTTGTCCTGTGTTGCAACTAATAGGCACTCTCAGGAGACCGCCAGCGATAAGCTGGA	0	1	0	0	1	k__Bacteria	p__Acidobacteria	c__Solibacteres	o__Solibacterales
224	CACGCCCTAAACGATGCATACTTGGTGTGAGCCATTCACTTGGTTCGTGCCGTAGCTAACGCGTTAAGTATGCCGCCTGGGGAGTACGGTCGCAAGGCTGAAACTCAAAGGAATTGACGGGGGCCCGCACAAGCGGTGGAGCATGTGGTTTAATTCGACGCAACGCGAAGAACCTTACCTGGGCTCGAACGGCTTCTCAACGGTCTGTGAAAGCAGGCTATCCCGCAAGGGAGTGGAGTCGAGGTGCTGCATGGCTGTCGTCAGCTCGTGTCGTGAGATGTTGGGTTAAAGTCCCCG	0	1	0	0	1	k__Bacteria	p__Acidobacteria	c__Solibacteres	o__Solibacterales	f__[Bryobacteraceae]	g__Bryobacter	s__
225	CACGCCCTAAACGATGCATACTTGGTGTGAGCCATTCAGTTGGTTCGTGCCGGAGCTAACGCGTTAAGTATGCCGCCTGGGGAGTACGGTCGCAAGGCTGAAACTCAAAGGAATTGACGGGGGCCCGCACAAGCGGTGGAGCATGTGGTTCAATTCGACGCAACGCGAAGAACCTTACCTGGGCTCGAACGGCTTTTTCAACGTTTGTGGAAACACAGATATCCCG	0	3	0	0	3	k__Bacteria	p__Acidobacteria	c__Solibacteres	o__Solibacterales	f__[Bryobacteraceae]	g__	s__
226	CACGCCCTAAACGATGCATATTTGGTGTGAGCCATTCAGTTGGTTCGTGCCGGAGCTAACGCGTTAAGTATGCCGCCTGGGGAGTACGGTCGCAAGGCTGAAACTCAAAGGAATTGACGGGGGCCCGCACAAGCGGTGGAGCATGTGGTTCAATTCGACGCAACGCGAAGAACCTTACCTGGGCTCGAACGGCTTTTCAACGTTCATAGAAATATGGATATCCCGCAAGGGAGTAGAGTCGAGGTGCTGCATGGCTGTCGTCAGCTCGTGTCGTGAGATGTTGGGTTAAACGTCCCGCAACGAGCGC	0	2	0	0	2	k__Bacteria	p__Acidobacteria	c__Solibacteres	o__Solibacterales	f__[Bryobacteraceae]	g__	s__
227	CACGCCCTAAACGATGCATACTTGGTGTGAGCCATTCAGTTGGTTCGTGCCGGAGCTAACGCGTTAAGTATGCCGCCTGGGGAGTACGGTCGCAAGGCTGAAACTCAAAGGAATTGACGGGGGCCCGCACAAGCGGTGGAGCATGTGGTTCAATTCGATGCAACGCGAAAAACCTTACCTGGGTTTGGCATCCTCTGAACGCCGTAGAGATACGGAAGGCCCGAAAGGGACAGAGTGACAGGTGCTGCATGGCTGTCGTCAGCTCGTGTCGTGAGATGTTGGGTTAAAGTCCCCGCAAACGAGCGCAACCCCTCGTTTTTAGTTGCCAGCATTTAGTTGGGCACTCTAGAGAGACTGCCGGTGACAAAAC	0	1	0	0	1	k__Bacteria	p__Acidobacteria	c__Solibacteres	o__Solibacterales	f__[Bryobacteraceae]
228	CACGCCCTAAACGATGCATACTTGGTGTGAGCCATTCATTTGGTTCGTGCCGGAGCTAACGCGTTAAGTATGCCGCCTGGGGAGTACGCTCGCAAGAGTGAAACTCAAAGGAATTGACGGGGACCCGCACAAGCGGTGGAGCATGTGGTTTAATTCGACGCAACGCGAAGAACCTTACCTACTCTAGAATGCTCTTGACAACTTTGGAGACAGAGAGTCTGAGGGAAACCTCGGCAAGATGCAAGGTGCTGCATGGCTGTCGTCAGCTCGTGTCGTGAGATGTTGGGTTAAAGTCCCCGCAACGAGCGCAACCCTTATCTTAGTTGCCAGCATTAAGTTGGGCACTCTAGAGAGACTGCCGTTGACAAAA	0	1	0	0	1	k__Bacteria	p__Acidobacteria	c__Solibacteres	o__Solibacterales	f__[Bryobacteraceae]	g__Bryobacter	s__
229	CACGCCCTAAACGATGCATACTTGGTGTGAGCCATTCATTTGGTTCGTGCCGGAGCTAACGCGTTAAGTATGCCGCCTGGGGAGTACGGTCGCAAGGCTGAAACTCAAAGGAATTGACGGGGACCCGCACAAGCGGTGGAGCATGTGGTTTAATTCGACGCAACGCGAAGAACCTTACCTGAACTAGAATGCGAGGGAAGATTACCTAATAGTAATCGTCGGGCAACCGACCCAAAGCAAGGTGCTGCATGGCTGTCGTCAGCTCGTGTCGTGAGATGTTGGGTTAAAGTCCCCGCAACGAGCGCAACCCTCGTTCTTAGTTGCCAGCAGTCAGATGGGCACTCTAGGGAGACTGCCGGTGACAAAACCG	0	1	0	0	1	k__Bacteria	p__Acidobacteria	c__Solibacteres	o__Solibacterales	f__[Bryobacteraceae]	g__Bryobacter	s__
230	CACGCCCTAAACGATGCATACTTGGTGTGAGCCATTCATTTGGTTCGTGCCGGAGCTAACGCGTTAAGTATGCCGCCTGGGGAGTACGGTCGCAAGGCTGAAACTCAAAGGAATTGACGGGGGCCCGCACAAGCGGTGGAGCATGTGGTTTAATTCGAAGCAACGCGCAGAACCTTACCAACCCTTGACATCGCCCGACCGGCCCAGAGATGGGTCTTTCCCGCAAGGGACGGTGGACAGGTGCTGCATGGCTGTCGTCAGCTCGTGTCGTGAGATGTTCCGTTAAGTCCCGGCAACGAGCGCAACCCACATCCCCTAGTTGCCAGCATTCAGTTGGGCACTCCAGGG	0	1	0	0	1	k__Bacteria	p__Acidobacteria	c__Solibacteres	o__Solibacterales	f__[Bryobacteraceae]	g__Bryobacter	s__
231	CACGCCCTAAACGATGCATACTTGGTGTGAGCCATTCATTTGGTTCGTGCCGGAGCTAACGCGTTAAGTATGCCGCCTGGGGAGTACGGTCGCAAGGCTGAAACTCAAAGGAATTGACGGGGGCCCGCACAAGCGGTGGAGCATGTGGTTTAATTCGACGCAACGCGAAGAACCTTACCTAGGCTCGAACGGCTTCGGACCAACTTTGGAAACATTGTCTTCCCGCAAGGGACCGGAGTCGAGGTGCTGCATGGCTGTCGTCAGCTCGTGTCGTGAGATGTTGGGTTAAAGTCCCCGCAACGAGCGCAAACCCCTTGTCCTGTGTTGCTAATCGCAAGATGCACTCTCAGGAGACCGTCG	0	12	0	0	12	k__Bacteria	p__Acidobacteria	c__Solibacteres	o__Solibacterales	f__	g__	s__
232	CACGCCCTAAACGATGCATACTTGGTGTGAGCCATTCATTTGGTTCGTGCCGGAGCTAACGCGTTAAGTATGCCGCCTGGGGAGTACGGTCGCAAGGCTGAAACTCAAAGGAATTGACGGGGGCCCGCACAAGCGGTGGAGCATGTGGTTTTAATTCGACGCAACGCGAAGAACCTTACCTGGGCTCGAAATGCTGCTGTAACCCTATCGAAAGCTGGGCCTCCCG	0	14	0	0	14	k__Bacteria	p__Acidobacteria	c__Solibacteres	o__Solibacterales
233	CACGCCCTAAACGATGCATACTTGGTGTGAGCCATTCATTTGGTTCGTGCCGGAGCTAACGCGTTAAGTATGCCGCCTGGGGAGTACGGTCGCAAGGCTGAAACTCAAAGGAATTGACGGGGGCCCGCACAAGCGGTGGAGCATGTGGTTTAATTCGACGCAACGCGAAGAACCTTACCTGGGCTCGAACGGCTGCGGAACGGCTGTGGAAACACGGCTTTCCCGCAAGGGACCGTAGTCGAGGTGCTGCATGGCTGTCGCCAGCTCGTGTCGTGAGATGTTGGGTTAAGTCCCGCAACGAGCGCAACCCTTGTCCTGTGTTGCTAACCGAAAGGTGCACTCTCAGGAGACCGCCAGCGATAAGTTGGAGGAA	12	0	0	0	12	k__Bacteria	p__Acidobacteria	c__Solibacteres	o__Solibacterales	f__	g__	s__
234	CACGCCCTAAACGATGCATACTTGGTGTGAGCCATTCATTTGGTTCGTGCCGGAGCTAACGCGTTAAGTATGCCGCCTGGGGAGTACGGTCGCAAGGCTGAAACTCAAAGGAATTGACGGGGGCCCGCACAAGCGGTGGAGCATGTGGTTTAATTCGACGCAACGCGAAGAACCTTACCTGGGCTCGAACGGCTTACGACGATTCTTGGAAACAGGGATTTTTCCCGCAAGGGACGTGAGTCGAGGTGCTGCATGGCTGTCGTCAG	0	9	0	0	9	k__Bacteria	p__Acidobacteria	c__Solibacteres	o__Solibacterales	f__	g__	s__
235	CACGCCCTAAACGATGCATACTTGGTGTGAGCCATTCATTTGGTTCGTGCCGGAGCTAACGCGTTAAGTATGCCGCCTGGGGAGTACGGTCGCAAGGCTGAAACTCAAAGGAATTGACGGGGGCCCGCACAAGCGGTGGAGCATGTGGTTTAATTCGAGGCAACGCGAAGAACCTTACCAGCCCTTGACATGTCTGGAACCCTAGCCGAGAGGCATGGGGGTGCCGCAAGGAACCAGAACACAGGTGCTGCATGGCTGTCGTCAGCTCGTGTCGTGAGATGTTGGGTTAAAGTCCCGCAACGAGCGCAACCCCTCGCTGTTAGTTGCTACCATTTAGTTGAGCACTCTAGCAGGACTGCCGGTGATAAGC	0	1	0	0	1	k__Bacteria	p__Acidobacteria	c__Solibacteres	o__Solibacterales	f__[Bryobacteraceae]	g__Bryobacter	s__
237	CACGCCCTAAACGATGCATACTTGGTGTGAGTCCTTCATTGGATTCGTGCCGGAGCTAACGCGTTAAGTATGCCGCCTGGGGAGTACGGTCGCAAGGCTGAAACTCAAAGGAATTGACGGGGGCCCGCACAAGCGGTGGAGCATGTGGTTCAATTCGACGCAACGCGAAGAACCTTACCTGGGCTCGAAATGCTGTGGACAATCCTTGGAAACAGGGACTTCCCGCAAGGGACTGCAGTATAGGTGCTGCATGGCTGTCGTCAGCTCGTGTCGTGAGATGTTGGGTTAAAGTCCCCG	0	2	0	0	2	k__Bacteria	p__Acidobacteria	c__Solibacteres	o__Solibacterales	f__	g__	s__
239	CACGCCCTAAACGATGCATACTTGGTGTGGGCAGTTCAGTCTGTCCGTGCCGAAGCTAACGCGATAAGTATGCCGCCTGGGGAGTACGGTCGCAAGGCTGAAAACTCAAAGGAATTTGACGGGGGGCCCGCACAAGCGGTGGAGCATGTGGTTTAATTCGACGCAACGCGAAGAACCTTACCTGGGCTCGAACGGCTTTGGACCGGCTCTGGAAACAGGGCAATTCCCGCAAGGGACTGAAGTCGAGGTGCTGCATGGCTGTCGTCAGCTCGTGTCGTGAGATGTTGGGTTAAATCCCCG	0	9	0	0	9	k__Bacteria	p__Acidobacteria	c__Solibacteres	o__Solibacterales	f__	g__	s__
240	CACGCCCTAAACGATGCATACTTGGTGTGGGCAGTTCAGTCTGTCCGTGCCGAAGCTAACGCGATAAGTATGCCGCCTGGGGAGTACGGTCGCAAGGCTGAAACTCAAAGGAATTGACGGGGGCCCGCACAAGCGGTGGAGCATGTGGTTTAATTCGACGCAACGCGAAGAACCTTACCTGGGCTCGAACGGCTCCGGACCGCCGGTGGAAACACTGGCTTTCCCGCAAGGGACTGGAGTCGAGGTGCTGCATGGCTGTCGTCAGCTCGTGTCGTGAGATGTTGGGTTAAGTCCCGCAACGAGCGCAACCCCTGTCCTGTGTTGCTAATCTTCGGATGCACTCTCAGGAGACCGCCAGCGATAAGCTGGAGGA	0	0	8	0	8	k__Bacteria	p__Acidobacteria	c__Solibacteres	o__Solibacterales	f__	g__	s__
241	CACGCCCTAAACGATGCATACTTGGTGTGGGCAGTTCAGTCTGTCCGTGCCGAAGCTAACGCGATAAGTATGCCGCCTGGGGAGTACGGTCGCAAGGCTGAAACTCAAAGGAATTGACGGGGGCCCGCACAAGCGGTGGAGCATGTGGTTTAATTCGACGCAACGCGAAGAACCTTACCTGGGCTCGAACGGCTTACGACCGCCTCTGGAAACAGAGGCTTTCCCGCAAGGGACGTGAGTCGAGGTGCTGCATGGCTGTCGTCAGCTCGTGTCGTGAGATGTTGGGTTAAGTCCCGCAACGAGCGCAACCCCTGTCCTGTGTTGCAACGCGAAAGGGGCACTCTCAGGAGACCGCCAGCGACAAGCTGGAGGA	0	0	8	0	8	k__Bacteria	p__Acidobacteria	c__Solibacteres	o__Solibacterales	f__	g__	s__
243	CACGCCCTAAACGATGCATACTTGGTGTGGGCAGTTCATTCTGTCCGTGCCGGAGCTAACGCGTTAAGTATGCCGCCTGGGGAGTACGGTCGCAAGGCTGAAACTCAAAAGGAATTGACGGGGGCCCGCACAAGCGGTGGAGCATGTGGTTTAATTCGACGCAACGCGAAGAACCTTACCTGGGCTCGAACGGCTTCTCAACGGCGCTAGAAATGGTGCTATCCCGCAAGGGAGTGGAGTCGAGGTGCTGCATGGCTGTCGTCAGCTCGTGTCGTGAGATGTTGGGTTAAAGTCCCCGCAAACGAGCGCAAACCCCACGTTTTTTAGTTGCCAACATTCAGTTGGGCACTCTAGAGAGACTGCCGGTGAC	0	2	0	0	2	k__Bacteria	p__Acidobacteria	c__Solibacteres	o__Solibacterales	f__[Bryobacteraceae]	g__Bryobacter	s__
244	CACGCCCTAAACGATGCATACTTGGTGTGGGCAGTTCATTCTGTCCGTGCCGGAGCTAACGCGTTAAGTATGCCGCCTGGGGAGTACGGTCGCAAGGCTGAAACTCAAAGGAATTGACGGGGACCCGCACAAGCGGTGGAGCATGTGGTTTAATTCGACGCAACGCGAAGAACCTTACCTGGGCTAGAATGCCTCTGACAACCTTAGAGATAGGGCCTTCTGGGTAAAAACCCAGACAGAGTGCAAGGTGCTGCATGGCTGTCGTCAGCTCGTGTCGTGAGATGTTGGGTTAAAGTCCCCGCAAACGAGCGCAAACCCCTTATCAAATAGTTGCCAGCGGTTCGGCCGGGCACTCTATTGAGACTGCCGT	0	1	0	0	1	k__Bacteria	p__Acidobacteria
246	CACGCCCTAAACGATGCATACTTGGTGTGGGCAGTTCATTCTGTCCGTGCCGGAGCTAACGCGTTAAGTATGCCGCCTGGGGAGTACGGTCGCAAGGCTGAAACTCAAAGGAATTGACGGGGGCCCGCACAAGCGGTGGAGCATGTGGTTTAATTCGACGCAACGCGAAGAACCTTACCTAGGCTCGAAATGCTTCAGACCATCCTTGGAAACCTTGGACTTCCCGCAAGGGACTGGAGTATAGGTGCTGCATGGCTGTCGTCAGCTCGTGTCGTGAGATGTTCGGGTTAAG	0	1	0	0	1	k__Bacteria	p__Acidobacteria	c__Solibacteres	o__Solibacterales	f__	g__	s__
247	CACGCCCTAAACGATGCATACTTGGTGTGGGCAGTTCATTCTGTCCGTGCCGGAGCTAACGCGTTAAGTATGCCGCCTGGGGAGTACGGTCGCAAGGCTGAAACTCAAAGGAATTGACGGGGGCCCGCACAAGCGGTGGAGCATGTGGTTTAATTCGACGCAACGCGAAGAACCTTACCTGGGCTCGAACGGCTTCCCAACGGCATTGGAAACAGTGCTATCCCGCAAGGGAGTGGAGTCGAGGTGCTGCATGGCTGTCGTCAGCTCGTGTCGTGAGATGTCCGGGTTAAAGTCCCCTTAAACGAGCGAAAACCCCTTGTCACTAGTTGCCAGCGCGTTCATGGCGGGGACTCTAGTGAGACTGCCGGTG	0	94	0	0	94	k__Bacteria	p__Acidobacteria	c__Solibacteres	o__Solibacterales	f__[Bryobacteraceae]	g__Bryobacter	s__
248	CACGCCCTAAACGATGCATACTTGGTGTGGGCAGTTCATTCTGTCCGTGCCGGAGCTAACGCGTTAAGTATGCCGCCTGGGGAGTACGGTCGCAAGGCTGAAACTCAAAGGAATTGACGGGGGCCCGCACAAGCGGTGGAGCATGTGGTTTAATTCGACGCAACGCGAAGAACCTTACCTGGGCTCGAACGGCTTCTGAAAGTCTTTAGAAATAGAGATTCTCCCGCAAGGGACAGGAGTCGAGGTGCTGCATGGCTGTCGTCAGCTCGTGTCGTGAGATGTTGGGTTAAAGTCCCCGCAAACGAGCGCAAACCCCCTGTGAACTGTTGCCACCGGCCTTCGGGCCGAGCACTCTGTTCAGACTGCCCCT	0	23	0	0	23	k__Bacteria	p__Acidobacteria	c__Solibacteres	o__Solibacterales
249	CACGCCCTAAACGATGCATACTTGGTGTGGGCAGTTCATTCTGTCCGTGCCGGAGCTAACGCGTTAAGTATGCCGCCTGGGGAGTACGGTCGCAAGGCTGAAACTCAAAGGAATTGACGGGGGCCCGCACAAGCGGTGGAGCATGTGGTTTAATTCGACGCAACGCGAAGAACCTTACCTGGGCTCGAATGTGAAGGAAGTTATCAGAAATGGTAGCGTGTAGCAATACACCTAAAACAAGGTGCTGCATGGCTGTCGTCAGCTCGTGCCGTGAGATGTTGGGTTAAAGTCCCG	0	1	0	0	1	k__Bacteria	p__Acidobacteria	c__Solibacteres	o__Solibacterales
250	CACGCCCTAAACGATGCATACTTGGTGTGGGCAGTTCATTCTGTCCGTGCCGGAGCTAACGCGTTAAGTATGCCGCCTGGGGAGTACGGTCGCAAGGCTGAAACTCAAAGGAATTGACGGGGGCCCGCACAAGCGGTGGAGCATGTGGTTTAATTCGACGCAACGCGAAGAACCTTACCTGGGCTTGACATGTGCCTGACCGCTCTGGAAACAGGGCTTCCCTTCGGGGCAGGTTCACAGGTGGTGCATGGCTGTCGTCAGCTCGTGTCGTGAGATGTTGGGTTAAAGTCCCCGCAAACGAGCGCAACCCCTCGTCCTTAGTTGCAACCATTCAGTTGAGCACTCTAAGGAAAACCGCCGGTGATAAGCC	0	2	0	0	2	k__Bacteria	p__Acidobacteria	c__Solibacteres	o__Solibacterales
251	CACGCCCTAAACGATGCATACTTGGTGTGGGCAGTTCATTCTGTCCGTGCCGGAGCTAACGCGTTAAGTATGCCGCCTGGGGAGTACGGTCGCAAGGCTGAAACTCAAAGGAATTGACGGGGGCCCGCACAAGCGGTGGAGCATGTGGTTTAATTCGACGCAACGCGAAGAACCTTACCTGGGTTGGAACCCTCCAGAAGTCCGCAGAGATGTGGATGTGCCCGCAAGGGAATTGGATGTCCAGGTGCTGCATGGCTGTCGTCAGCTCGTGTCGTGAGATGTTGGGTTAAAGTCCCGCAACGAGCGCAACCCCCTGTCGTTAGTTGCTAACAGTTCGGCTGAGCACTCTAAACGAGACTGCCGGTGTTAA	0	1	0	0	1	k__Bacteria	p__Acidobacteria	c__Solibacteres	o__Solibacterales
252	CACGCCCTAAACGATGCATACTTGGTGTGGGCAGTTCATTCTGTCCGTGCCGGAGCTAACGCGTTAAGTATGCCGCCTGGGGAGTACGGTCGCAAGGCTGAAACTCAAAGGAATTGACGGGGGCCCGCACAAGCGGTGGAGCATGTGGTTTAATTCGACGCAACGCGCAGAACCTTACCAGCTCTTGACATGGCGTCTAAAGCCGGGGGAGACCTCGGGGTCCCGCAAGGGGGCGTTACAGGTGCTGCATGGCTGTCGTCAGCTCGTGTCGTGAGATGTTGGGTTAAAGTCCCCGCAACGAGCGCAAACCCCTTACCTTTAGTTGCCAGCGGGTTGGGCCGGGCACTCTAGAGGGACTGCCGGTGACAAG	0	1	0	0	1	k__Bacteria	p__Acidobacteria	c__Solibacteres	o__Solibacterales
256	CACGCCCTAAACGATGCATACTTGGTGTGGGCAGTTCATTCTGTCCGTGCGGGAGCTAACGCGTTAAGTATGCCGCCTGGGGAGTACGGTCGCAAGGCTGAAACTCAAAGGAATTGACGGGGGCCCGCACAAGCGGTGGAGCATGTGGTTTAATTCGACGCAACGCGAAGAACCTTACCAGCTCTTGACATGCCGTGCTACGTGGAGAGATTCACGGTTCCCTTCGGGGACGCGGACACAGGTGCTGCATGGCTGTCGTCAGCTCGTGTCGTGAGATGTTGGGTTAAAGTCCCGCAACGAGCGCAACCCCTCGCCTTTAGTTGCTACCATTTAGTTGAGCACTCTAGAGGGACCGCCGGTGATAAGCCGG	0	2	0	0	2	k__Bacteria	p__Acidobacteria	c__Solibacteres	o__Solibacterales
258	CACGCCCTAAACGATGCATACTTGGTGTGGGCAGTTCATTCTGTCTGTGCCGGAGCTAACGCGTTAAGTATGCCGCCTGGGGAGTACGGCCGCAAGGTTGAAACTCAAAGGAATTGACGGGGGCCCGCACAAGCGGTGGAGGATGTTGTTTAATTCGACGCAACGCGAAGAACCTTACCTGGGCTCGAACGGTATCGTAAACCTCTGGAAACAGGGGCTGTGGCAACACAATGGTACCGAGGTGCTGCATGGCTGTCGTCAGCTCGTGTCGTGAGATGTTGGGTTAAAGTCCCCGCAACGAGCGCAAACCCCTTGTCCTTAGTTGCCAGCGAGTAAATGTCGGGAAACTCTAAGGAGACTGCCGGTGACA	0	1	0	0	1	k__Bacteria	p__Acidobacteria	c__Solibacteres	o__Solibacterales	f__MVS-65	g__	s__
259	CACGCCCTAAACGATGCATACTTGGTGTGGGCAGTTCATTCTGTCTGTGCCGGAGCTAACGCGTTAAGTATGCCGCCTGGGGAGTACGGTCGCAAGGCTGAAACTCAAAGGAATTGACGGGGGCCCGCACAAGCGGTGGAGCATGTGGTTTAATTCGACGCAACGCGAAGAACCTTACCTGGGCTCGAACGGTGCACGAACGGCCTCAGAAACGGGGCAATTCTCGCAAGAGACGTGTATCGAGGTGCTGCATGGCTGTCGTCAGCTCGTGTCGTGAGATGTTGGGTTAAAGTCCCCG	0	5	0	0	5	k__Bacteria	p__Acidobacteria	c__Solibacteres	o__Solibacterales	f__	g__	s__
260	CACGCCCTAAACGATGCATACTTGGTGTGGGCAGTTCATTCTGTCTGTGCCGGAGCTAACGCGTTAAGTATGCCGCCTGGGGAGTACGGTCGCAAGGCTGAAACTCAAAGGAATTGACGGGGGCCCGCACAAGCGGTGGAGCATGTGGTTTAATTCGACGCAACGCGAAGAACCTTACCTGGGCTCGAACGGTGCATGATCGGCCTCAGAAACGGGGCAGTTCTCGCAAGAGACATGTATCGAGGTGCTGCATGGCTGTCGTCAGCTCGTGTCGTGAGATGTTGGGTTAAACGTCCCGCAACGAGCGCAACCCCTCGCCATTAGTTGCCATCATTTAGTTGGAACTCTAATGGACTGCCGGTGCTAAGCC	0	2	0	0	2	k__Bacteria	p__Acidobacteria	c__Solibacteres	o__Solibacterales
261	CACGCCCTAAACGATGCATACTTGGTGTGGGTAATTCATTTTATCCGTGCCGGAGCTAACGCGTTAAGTATGCCGCCTGGGGAGTACGGTCGCAAGGCTGAAACTCAAAGGAATTGACGGGGCCCGCACAAGCGGTGGAGTATGTGGTTTAATTCGATGCAACGCGAAGAACCTTACCAGGGCTTGACATGTCGCGAATTTTTGGGGAAACCCGAGAGTGCCTTCGGGAGCGCGAACACAGGTGGTGCATGGCTGTCGTCAGCTCGTGTCGTGAGATGTTGGGTTAAAGTCCCCGCAACGAGCGCAAACCCCCTGTCCTGTGTTGCTAAATCCGCAAGGATGCACTCTCAGGG	0	1	0	0	1	k__Bacteria	p__Acidobacteria	c__Solibacteres	o__Solibacterales
264	CACGCCCTAAACGATGCATACTTGGTGTGGGTAATTCATTTTATCCGTGCCGGAGCTAACGCGTTAAGTATGCCGCCTGGGGAGTACGGTCGCAAGGCTGAAACTCAAAGGAATTGACGGGGGCCCGCACAAGCGGTGGAGCATGTGGTTTAATTCGACGCAACGCGAACGAACCTTACCGTGGGCTCGAACGGTCTTGGCAAGTCTTTAAGGAAACTTTACGCCCTCTCGCAAG	0	1	0	0	1	k__Bacteria	p__Acidobacteria	c__Solibacteres	o__Solibacterales
265	CACGCCCTAAACGATGCATACTTGGTGTGGGTAATTCATTTTATCCGTGCCGGAGCTAACGCGTTAAGTATGCCGCCTGGGGAGTACGGTCGCAAGGCTGAAACTCAAAGGAATTGACGGGGGCCCGCACAAGCGGTGGAGCATGTGGTTTAATTCGACGCAACGCGAAGAACCTTACCAGGGCTTGACATGTCTGGAATCCTGGGGAAACCTGGGAGTGCCTTCGGGAGCCAGAACACAGGTGGTGCATGGCTGTCGTCAGCTCGTGTCGTGAGATGTTGGGTTAAAGTCCCCGCAACGAGCGCAACCCCTTGTCCTTAGTTACCAGCACGTTAAAGGTGGGCACTCTAAGGAGACTGCCGGTGACAAA	0	2	0	0	2	k__Bacteria	p__Acidobacteria	c__Solibacteres	o__Solibacterales
266	CACGCCCTAAACGATGCATACTTGGTGTGGGTAATTCATTTTATCCGTGCCGGAGCTAACGCGTTAAGTATGCCGCCTGGGGAGTACGGTCGCAAGGCTGAAACTCAAAGGAATTGACGGGGGCCCGCACAAGCGGTGGAGCATGTGGTTTAATTCGACGCAACGCGAAGAACCTTACCTGAACTAGAATGCGAGGGAAGAATACCTAATAGTATTCGTCGGGCAACCGACCCAAAGCAAGGTGCTGCATGGCTGTCGTCAGCTCGTGTCGTGAGATGTTGGGTTAAAGTCCCCGCAACGAGCGCAACCCCTTGTCCTTAGTTGCCAGCGAGTAATGTCGGGAAACTCTAAGGAGACTGCCGGTGACAAA	0	1	0	0	1	k__Bacteria	p__Acidobacteria	c__Solibacteres	o__Solibacterales
267	CACGCCCTAAACGATGCATACTTGGTGTGGGTAATTCATTTTATCCGTGCCGGAGCTAACGCGTTAAGTATGCCGCCTGGGGAGTACGGTCGCAAGGCTGAAACTCAAAGGAATTGACGGGGGCCCGCACAAGCGGTGGAGCATGTGGTTTAATTCGACGCAACGCGAAGAACCTTACCTGGGCTCGAAAACGTAGGAACCTTGTCGAAAGACGAGGGTGCTCTTCGGAGAACCTGCGGTTAGGTGCTGCATGGCTGTCGTCAGCTCGTGTCGTGAGATGTTGGGTTAAAGTCCCGCAACGAGCGCAAACCCCCTGTCCTTAGTTGCTACAGTTCGGCTGAGCACTCTAGGGAGACTGCCGGCGTCAAGC	0	1	0	0	1	k__Bacteria	p__Acidobacteria	c__Solibacteres	o__Solibacterales
268	CACGCCCTAAACGATGCATACTTGGTGTGGGTAATTCATTTTATCCGTGCCGGAGCTAACGCGTTAAGTATGCCGCCTGGGGAGTACGGTCGCAAGGCTGAAACTCAAAGGAATTGACGGGGGCCCGCACAAGCGGTGGAGCATGTGGTTTAATTCGACGCAACGCGAAGAACCTTACCTGGGCTCGAACGGCTTTGGCAAGCTTTTGGAAACAGAAGCCCTCTCGCAAGAGACTGAAGTCGAGGTGCTGCATGGCTGTCGTCAGCTCGTGTCGTGAGATGTTGGGTTAAAGTCCCCG	0	77	0	0	77	k__Bacteria	p__Acidobacteria	c__Solibacteres	o__Solibacterales	f__	g__	s__
269	CACGCCCTAAACGATGCATACTTGGTGTGGGTAATTCATTTTATCCGTGCCGGAGCTAACGCGTTAAGTATGCCGCCTGGGGAGTACGGTCGCAAGGCTGAAACTCAAAGGAATTGACGGGGGCCCGCACAAGCGGTGGAGCATGTGGTTTAATTCGACGCAACGCGAAGAACCTTACCTGGGTTCGAACGGCTTCTGCAAGCCTCTGGAAACAGAGGTCCTCCCGCAAGGGAGTGGAGTCGAGGTGCTGCATGGCTGTCGTCAGCTCGTGTCGTGAGATGTTGGGTTAAAGTCCCCGCAACGAGCGCAAACCCCTTGTCCTGTGTTGCTAATCGCAAGATGCACTCTCAGGAGACCGCCAGCGATAAGT	0	1	0	0	1	k__Bacteria	p__Acidobacteria	c__Solibacteres	o__Solibacterales	f__	g__	s__
270	CACGCCCTAAACGATGCATACTTGGTGTGGGTAATTCATTTTATCCGTGCCGGAGCTAACGCGTTAAGTATGCCGCCTGGGGAGTACGGTCGCAAGGCTGAAACTCAAAGGAATTGACGGGGGCCCGCACAAGCGGTGGAGCATGTGGTTTAATTCGACGCAACGCGAAGAACCTTACCTGGGTTTGACATGCACCAGACGCATCCAGAGATGGGTGTTCCCTTGTGGTTGGTGTGCAGGTGGTGCATGGCTGTCGTCAGCTCGTGTCGTGAGATGTTGGGTTAAAGTCCCCGCAAACGAGCGCAACCCCCGTATCACTAGTTACCATCAGGTCAAGCTGGGAACTCTAGTGAAAACTGCCGTCGTAAGA	0	1	0	0	1	k__Bacteria	p__Acidobacteria	c__Solibacteres	o__Solibacterales
276	CACGCCCTAAACGATGCATACTTGGTGTGGGTAGTTCATTCTATCCGTGCCGGAGCTAACGCGTTAGGTATGCCGCCTGGGGAGTACGGTCGCAAGGCTGAAACTCAAAGGAATTGACGGGGGCCCGCACAAGCGGTGGAGCATGTGGTTTAATTCGACGCAACGCGAAAAACCTTACCTGGGCTCGAACGGCTTTGGCAAGCCTTTGGAAACAGGGGCCCTCCCGCAAGGGACTGAAGTCGAGGTGCTGCATGGCTGTCGTCAGCTCGTGTCGTGAGATGTTGGGTTAAGTCCCGCAACGAGCGCAACCCCTATCCTGTGTTGCTAACCGAAAGGTGCACTCTCAGGAGACCGCCAGCGATAAGCTGGAGGA	0	0	51	0	51	k__Bacteria	p__Acidobacteria	c__Solibacteres	o__Solibacterales	f__	g__	s__
277	CACGCCCTAAACGATGCATACTTGGTGTTGGCCATTCACTTGGTCAGTGCCGGAGCTAACGCGTTAAGTATGCCGCCTGGGGAGTACGGTCGCAAGGCTGAAACTCAAAGGAATTGACGGGGGCCCGCACAAGCGGTGGAGCATGTGGTTTAATTCGACGCAACGCGAAGAACCTTACCTGGGCTCGAACGGCTGGTCAACGGCGGTGGAAACACTGCTACTCCGCAAGGGGGTCCAGTCGAGGTGCTGCATGGCTGTCGTCAGCTCGTGTCGTGAGATGTTGGGTTAAAGTCCCCGCAACGAGCGCAAACCCCCTTGTCCTGTGTTGCCATCATTTAGTTGGGCACTCTAAAAGAAAACCGCCGGTGAT	0	1	0	0	1	k__Bacteria	p__Acidobacteria	c__Solibacteres	o__Solibacterales	f__	g__	s__
278	CACGCCCTAAACGATGCATACTTGGTGTTGGCCATTCACTTGGTCAGTGCCGGAGCTAACGCGTTAAGTATGCCGCCTGGGGAGTACGGTCGCAAGGCTGAAACTCAAAGGAATTGACGGGGGCCCGCACAAGCGGTGGAGCATGTGGTTTAATTCGACGCAACGCGAAGAACCTTACCTGGGCTCGAACGGCTGGTCAACGGCGTTGGAAACAGCGCTACCCCGCAAGGGGGTCCAGTCGAGGTGCTGCATGGCTGTCGTCAGCTCGTGTCGTGAGATGTTGGGTTAAAGTCCCCGCAACGAGCGCAAACCCCTTACCTTTAGTTGCTACCATTTAGTTGAGCACTCTAGAGGGACTGCCGGTGATAAG	0	3	0	0	3	k__Bacteria	p__Acidobacteria	c__Solibacteres	o__Solibacterales	f__MVS-65	g__	s__
447	CACGCCCTAAACGATGTCTACTAGTTGTCGGAGGGTAACTCCTTCGGTAACGCAGCTAACGCGTGAAGTAGACCGCCTGGGGAGTACGGTCGCAAGACTGAAACTCAAAGGAATTGACGGGGACCCGCACAAGCGGTGGAGCATGTGGTTTAATTCGACGCAACGCGAAGAACCTTACCTGGGCTAGAATGCCTCTGACAACCTTAGAGATAGGGCCTTCTGGGGTAAAACCCAGACAGAGTGCAAGGTGCTGCATGGCTGTCGTCAGCTCGTGTCGTGAGATGTTGGGTTAAAGTCCCCGCAACGAGCGCAAACCCCTTATCAATAGTTGCCAGCGGTTTGGCCGGGCACTCTATTGAGACTGCCGTTG	0	1	0	0	1	k__Bacteria	p__Acidobacteria	c__[Chloracidobacteria]	o__RB41	f__	g__	s__
478	CACGCCCTAAACGATGTTCACTAGATGTTAGGGGGGTTGACCCCCTTAGTATCGCAGCACACGCGTTAAGTGAACCGCCTGGGGAGTACGGCCGCAAGGCTAAAACTCAAAGGAATTGACGGGGGCCCGCACAAGCGGTGGAGCATGTGGTTTAATTCGACGCAACGCGAAGAACCTTACCTGGGCTCGAACGGCTTCTGAAAGTCTTTAGAAATAGAGATTCTCCCGCAAGGGACAGGAGTCGAGGTGCTGCATGGCTGTCGTCAGCTCGTGTCGTGAGATGTTGGGTTAAAGTCCCCGCAACGAGCGCAAACCCCCTATTAAACAGTTGCTAAACGGGTAATGCCGAGAACTCTGTTGAGACTGCCGT	0	1	0	0	1	k__Bacteria	p__Acidobacteria
769	CACGCCGTAAACGATGAGTGCTGGGTGTAGCGGGTATCGACCCCTGCTGTGCCGAAGTCAACACATTAAGCACTCCGCCTGGGGAGTACGGTCGCAAGGCTGAAACTCAAAGGAATTGACGGGGGCCCGCACAAGCGGTGGAGCATGTGGTTTAATTCGAAGCAACGCGAAGAACCTTACCTGGGTTTGAACTCTAGATGTAAGCCTCAGAGATGAGGTCCCC	0	2	5	0	7	k__Bacteria	p__Acidobacteria	c__iii1-8	o__DS-18	f__	g__	s__
770	CACGCCGTAAACGATGAGTGCTGGGTGTAGCGGGTATCGACCCCTGCTGTGCCGAAGTCAACACATTAAGCACTCCGCCTGGGGAGTACGGTCGCAAGGCTGAAACTCAAAGGAATTGACGGGGGCCCGCACAAGCGGTGGAGCATGTGGTTTAATTCGAAGCAACGCGAAGAACCTTACCTGGGTTTGAACTTCTGATGTAAGGCTCAGAGATGAGTCCCCCTCTTCGGAGGCATCAGGAGAGGTGCTGCATGGCTGTCGTCAGCTCGTGTCGTGAGATGTTGGGTTAAGTCCCGCAACGAGCGCAACCCTTGTCCATAGTTGCTAACGCGTCATGGCGAGAACTCTATGGAG	0	0	2	0	2	k__Bacteria	p__Acidobacteria	c__iii1-8	o__DS-18	f__	g__	s__
771	CACGCCGTAAACGATGAGTGCTGGGTGTCGCGGGTATCGACCCCTGCGGTGCCGAAGTCAACACATTAAGCACTCCGCCTGGGGAGTACGGTCGCAAGGCTGAAACTCAAAGGAATTGACGGGGGCCCGCACAAGCGGTGGAGCATGTGGTTTAATTCGAAGCAACGCGCAGAACCTTACCTGGGTTTGAACTGCACAGGAAACGCTCAGAGATGAGTGCCCCTCTTCGGAGGTCTGTGTGGAGGTGCTGCATGGCTGTCGTCAGCTCGTGTCGTGAGATGTTGGGTTAAAGTCCCCGCAACGAGCGC	0	1	0	0	1	k__Bacteria	p__Acidobacteria	c__iii1-8	o__DS-18	f__	g__	s__
774	CACGCCGTAAACGATGAGTGCTTGGTGTAGCGGGTATCGACCCCTGCTGTGCCGAAGTCAACACATTAAGCACTCCGCCTGGGGAGTACGGTCGCAAGACTGAAACTCAAAGGAATTGACGGGGGCCCGCGCAAGCGGTGGAGCATGTGGTTTAATTCGAAGCAACGCGCAGAACCTTACCTGGGTTTGAACTGTACAGGCAAGTCTCAGAGATGAGAGCCCCTCTTCGGAGGACTGTATAGAGGTGCTGCATGGCTGTCGTCAGCTCGTGTCGTGAGATGTTGGG	0	2	0	0	2	k__Bacteria	p__Acidobacteria	c__iii1-8	o__DS-18	f__	g__	s__
775	CACGCCGTAAACGATGAGTGCTTGGTGTAGCGGGTATCGACCCCTGCTGTGCCGACGTCAACACATTAAGCACTCCGCCTGGGGAGTACGGTCGCAAGACTGAAACTCAAAGGAATTGACGGGGGCCCGCACAAGCGGTGGAGCATGTGGTTTAATTCGAAGCAACGCGCAGAACCTTACCTGGGTTTGAACTGCAGTGGAAACTCTCAGAGATGAGAGCCCCTCTTCGGAGGTCGCTGCAGAGGTGCTGCATGGCTGTCGTCAGCTCGTGTCGTGAGATGTTGGGTTAAGTCCCGCAACGAGCGCAACCCTTGTTCACAGTTACTAACGCGTAATGGCGAGGACTCTGTGGAGACTGCCGGTGATAAACCGG	0	0	1	0	1	k__Bacteria	p__Acidobacteria	c__iii1-8	o__DS-18	f__	g__	s__
794	CACGCCGTAAACGATGATAACTAGCTGTCAGGGTGCTTAGCGCTTTGGTGGCGCAGCTAACGCATTAAGTTATCCGCCTGGGGAGTACGGTCGCAAGATTAAAACTCAAAGGAATTGACGGGGACCCGCACAAGCGGTGGAGCATGTGGTTTAATTCGACGCAACGCGAAGAACCTTACCTGGGCTCGAACGGCTTCCCAACGGCATTGGAAACAGTGCTATCCCGCAAGGGAGTGGAGTCGAGGTGCTGCATGGCTGTCGTCAGCTCGTGTCGTGAGATGTTGGGTTAAAGTCCCCGCAAACGAGCGCAAACCCCCTGTCCTGTGTTGCTAAATCGAAAAGATGCACTCTCAGGAGACCGCCAGCGATA	0	1	0	0	1	k__Bacteria	p__Acidobacteria	c__Solibacteres	o__Solibacterales
822	CACGCCGTAAACGATGATAACTAGCTGTCGGGCTCCTTAGGGGCTCGGTGGCGCAGCTAACGCTTTAAGTTATCCGCCTGGGGAGTACGGCCGCAAGGTTAAAACTCAAAGGAATTGACGGGGGCCCGCACAAGCGGTGGAGCATGTGGTTTAATTCGACGCAACGCGAAGAACCTTACCTGGGCTAGAAAACGTAGGAACCTTGCTGAAAGGCGAGGGTGCTCTTCGGAGAACCTGCGGTTAGGTGCTGCATGGCTGTCGTCAGCTCGTGTCGTGAGATGTTGGGTTAAAGTCCCGCAACGAGCGCAACCCCTTGTCCTGTGTTGCTAATCGCAAGATGCACTCTCAGGAGACCGCCAGCGATAAGTTG	0	1	0	0	1	k__Bacteria	p__Acidobacteria	c__Solibacteres	o__Solibacterales
829	CACGCCGTAAACGATGATAACTAGCTGTCGGGGCCCATAGGGTTTCGGTGGCGCAGCTAACGCATTAAGTTATCCGCCTGGGGAGTACGGCCGCAAGGTTAAAACTCAAAGAAATTGACGGGGGCCTGCACAAGCGGTGGAGCATGTGGTTTAATTCGACGCAACGCGAAGAACCTTACCTAGGCTCGAACGGCTTTGGACCAACTTTGGAAACAGAGTCTTCCCGCAAGGGACCGGAGTCGAGGTGCTGCATGGCTGTCGTCAGCTCGTGTCGTGAGATGTTGGGTTAAAGTCCCGCAACCGAGCGCAACCCCTTGTCCTGTGTTGCTAACCGAAAGGTGCACTCTCAGGAGACCGCCAGCGATAAGCT	0	2	0	0	2	k__Bacteria	p__Acidobacteria	c__Solibacteres	o__Solibacterales	f__MVS-65	g__	s__
1094	CACGCCGTAAACGATGGATGCTAGCTGTCGGAAAGCTTGCTTTTCGGTGGCGCAGCTAACGTATTAAGCATCCCGCCTGGGGAGTACGGTCGCAAGACTAAAACTTAAAGGAATTGACGGGGCCCGCACAAGCGGTGGAGCATGTGGTTTAATTCGACGCAACGCGAAGAACCTTACCTGGGCTCGAACGGCTTTGGCAAGCTTTAGGAACTTTAGCCCTCTCGCAAGAGACTGAAGTCGAGGTGCTGCATGGCTGTCGTCAGCTCGTGTCGTGAGATGTTGGGTTAAAGTCCCCGCAACGAGCGCAACCCCTTGTCCTGTGTTGCTAACCGAAAGGTTGCACTCTCAGGAGACCGCCAGCGATAAGCTG	0	1	0	0	1	k__Bacteria	p__Acidobacteria	c__Solibacteres	o__Solibacterales	f__MVS-65	g__	s__
1228	CACGCCGTAAACGATGGGCACTTGGTGTCGCGGGTATCGACCCCTGCGGTGCCGAAGCTAACGCATTAAGTGCCCCGCCTGGGGAGTACGGTCGCAAGGCTGAAACTCAAAGGAATTGACGGGGGCCCGCACAAGCGGTGGAGCATGTGGTTTAATTCGAAGCAACGCGAAGAACCTTACCTGGGTTTTGAAGATCAGTCGACCGGGGGGCGAGATCCCCCTTTCCCGCAAGGGACGGCTGGTTAG	0	4	0	0	4	k__Bacteria	p__Acidobacteria	c__iii1-8	o__32-20	f__	g__	s__
1229	CACGCCGTAAACGATGGGCACTTGGTGTCGCGGGTATCGACCCCTGCGGTGCCGAAGCTAACGCATTAAGTGCCCCGCCTGGGGAGTACGGTCGCAAGGCTGAAACTCAAAGGAATTGACGGGGGCCCGCACAAGCGGTGGAGCATGTGGTTTAATTCGAAGCAACGCGAAGAACCTTACCTGGGTTTGAAGGTGACCGGATCGGGGGCGAAATCTCCCTTCCCCGCAAGGGGCCGGTTGCTAGGTGCTGCATGGCTGTCGTCAGCTCGTGTCGTGAGATGTTGGGTTAAAGTCCCG	0	1	0	0	1	k__Bacteria	p__Acidobacteria	c__iii1-8	o__32-20	f__	g__	s__
1359	CACGCCGTAAACGATGTCAACTAGCCGTTGGGAGCCTTGAGCTCTTAGTGGCGCAGCTAACGCATTAAGTTGACCGCCTGGGGAGTACGGCCGCAAGGTTAAAACTCAAATGAATTGACGGGGGCCCGCACAAGCGGTGGAGCATGTGGTTTAATTCGACGCAACGCGAAGAACCTTACCTGGGCTCGAACGGCTTACGACGATTCTTGGAAACAGGGATTTTCCCGCAAGGGACGTGAGTCGAGGTGCTGCATGGCTGTCGTCAGCTCGTGTCGTGAGATGTTGGGTTAAAGTCCCCGCAACGAGCGCAACCCCCTGTCCTGTGTTGCTAATCCGTAAGGATGCACTCTCAGGAGACCGCCAGCGATAA	0	1	0	0	1	k__Bacteria	p__Acidobacteria	c__Solibacteres	o__Solibacterales
1762	CACGCTGTAAACGATGAGAACTGGCTGTGCGGAAGGGAATTACCTTTTGCGTAGCGAAGCTAACGCGTTAAGTTCTCCGCCTGGGGAGTACGGTCGCAAGGCTGAAACTCAAAGGAATTGACGGGGGCCCGCACAAGCGGTGGAGCATGTGGTTTAATTCGACGCAACGCGAAGAACCTTACCTGGGCTCGAACGGCTTCCCAACGGCATTGGAAACAGTGCTATCCCGCAAGGGAGTGGAGTCGAGGTGCTGCATGGCTGTCGTCAGCTCGTGTCGTGAGATGTTGGGTTAAAGTCCCCG	0	1	0	0	1	k__Bacteria	p__Acidobacteria	c__Solibacteres	o__Solibacterales	f__[Bryobacteraceae]	g__Bryobacter	s__
1771	CACGCTGTAAACGATGAGGACTAGATGTTGCGAGGGGAACCTTGCAGTATCGAAGCTAACGCGATAAGTCTTCCGCCTGGGAAGTACGGCCGCAAGTGTGAAACTCAAAGGAATTGACGGGGACCCGCACAAGCGGTGGAGCATGTGGTTTAATTCGACGCAACGCGAAGAACCTTACCTGGGACTAGAATGTGAGGGAAGGGCTTCTAATAGAGTCCGTCCGGGAAACCGGACCCAAAACAAGGTGCTGCATGGCTGTCGTCAGCTCGTGTCGTGAGATGTTGGGTTAAAGTCCCCGCAACGAGCGCAAACCCCCTGTCCTGTGTTGCTAAATCCGCAAAGGATGCACTCTCAGGAGACCGCCAGCGAT	0	1	0	0	1	k__Bacteria	p__Acidobacteria	c__Solibacteres	o__Solibacterales
1855	CACGCTGTAAACGATGGGCACTTGGTGTTGCGGGTATCGACCCCTGCAGTGCCGAAGCTAACGCATTAAGTGCCCCGCCTGGGGAGTACGGTCGCAAGGCTGAAACTCAAAGGAATTGACGGGGGCCCGCACAAGCGGTGGAGCATGTGGTTTAATTCGACGCAACGCGAAGAACCTTACCTGGGCTTGAATTGCGGTGGACGGCTCCAGAAATGGAGCTTCCCTTCGGGGCCGTGTACAGGTGGTGCATGGCTGTCGTCAGCTCGTGCCATAAGGTGTTGGGTTAAAGTCCCGCAACCGAGCGCAAACCCC	0	1	0	0	1	k__Bacteria	p__Acidobacteria
1870	CACGCTGTAAACGATGGGTGCTCGGTGTCGCGGGTATCGACCCCTGCGGTGCCTTAGCTAACGCGTTAAGCACCCCGCCTGGGGAGTACGGTCGCAAGGCTGAAACTCAAAGGAATTGACGGGGGCCCGCACAAGCGGTGGAGCATGTGGTTTAATTCGATGCAACGCGAAGAACCTTACCTGGGCTTGAACTGTGGCGGACTGCTCTGGAAACAGGGTTTCCCCTTCGGGGGCCGCCATAGAGGTGCTGCATGGCTGTCGTCAGCTCGTGTCGTGAGATGTTGGGTTAAGTCCCGCAACGAGCGCAACCCCTATCCTTAGTTGCCATCAGGTAAAGCTGGGAACTCTAAGGAGACTGCCCCGGAAATCGGGG	0	0	7	0	7	k__Bacteria	p__Acidobacteria	c__Sva0725	o__Sva0725	f__	g__	s__
2087	CGCACTGTAAACGATGATTACTCGCTGCTAGGGGGCAACCTTTAGTGGCTTAGCGAAAGCGATAAGTAATCCACCTGGGGAGTACGCCGGCAACGGTGAAACTCAAAGGAATTGACGGGGGCCCGCACAAGCGGTGGAGCATGTGGTTTAATTCGACGCAACGCGAAGAACCTTACCTGGGCTCGAACGGCTTCCCAACGGCATTGGAAACAGTGCTATCCCGCAAGGGAGTGGAGTCGAGGTGCTGCATGGCTGTCGTCAGCTCGTGTCGTGAGATGTTGGGTTAAAGTCCCCGCAACGAGCGCAAACCCCTCGACCTTAGTTACCATCA	0	1	0	0	1	k__Bacteria	p__Acidobacteria	c__Solibacteres	o__Solibacterales
2120	CTAGCCCTAAACGATGAATACTTGGTGTCTGGAGTTTTATTCTCCGGGTGCCGTCGCTAACGTTTTTAGTATTCCGCCTGGGGAGTACGCACGCAAGTGTGAAACTCAAAGGAATTGACGGGGACCCGCACAAGCGGTGGAGCATGTGGTTTAATTCGACGCAACGCGAAGAACCTTACCTGAACTAGAATGCGAGGGAAGACTACCTAATAGTAGTCGTCGGGCAACCGACCCAAAGCAAGGTGCTGCATGGCTGTCGTCAGCTCGTGTCGTGAGATGTTGGGTTAAGTCCCGCAACGAGCGCAACCCCTATTGATAGTTGCTAACAGGTAATGCTGAGAACTCTATTAAGACTGCCGTTGATAAAACGGAG	0	147	386	3	536	k__Bacteria	p__Acidobacteria	c__[Chloracidobacteria]	o__RB41	f__Ellin6075	g__	s__
2150	CTAGCCTTAAACGATGGATGCTTGGTGTCTGGGGTGAGAAAGTCCCCGGGTGCCGACGCTAACGCTATAAGCATCCCGCCTGGGGAGTACGGTCGCAAGACTGAAACTCAAAGGAATTGACGGGGACCCGCACAAGCGGTGGAGCATGTGGTTTAATTCGACGCAACGCGAAGAACCTTACCTAGCCTAGAATGCCTCTGACCGGTATGGAGACATACAATCTCAGGGAAACCTGAGCAGAGAGCAAGGTGCTGCATGGCTGTCGTCAGCTCGTGTCGTGAGATGTTGGG	0	5	0	0	5	k__Bacteria	p__Acidobacteria	c__[Chloracidobacteria]	o__RB41	f__	g__	s__
2152	CTAGCCCTAAACGATGAATACTTGGTGTCTGGAATATTATTTTCCGGGTGCCGTCGCTAACGTTTTAAGTATTCCGCCTGGGGAGTACGCACGCAAGTGTGAAACTCAAAGGAATTGACGGGGACCCGCACAAGCGGTGGAGCATGTGGTTTAATTCGACGCAACGCGAAGAACCTTACCTGGACTAGAATGTGAGGGAAGAATGGGTAATGCCATTCGTCCGGGCAACCGGACCCGAAACAAGGTGCTGCATGGCTGTCGTCAGCTCGTGTCGTGAGATGTTGGGTTAAGTCCCGCAACGAGCGCAACCCCTATTGATAGTTGCTAACAGGTAATGCTGAGAACTCTATCAAGACTGCCGTTGATAAAACGG	0	0	175	0	175	k__Bacteria	p__Acidobacteria	c__[Chloracidobacteria]	o__RB41	f__Ellin6075	g__	s__
2153	CTAGCCCTAAACGATGAATACTTGGTGTCTGGAATATTATTTTTCCGGGTTGCCGTCGCTAACGTTTTTAAGTTATTCCGCCTGGGGAGTACGCACGCAAGTGTGAAACTCAAAGGAATTGACGGGGACCCGCACAAGCGGTGGAGCATGTGGTTTAATTCGACGCAACGCGAAGAACCTTACCTAGACTAGAATGCGAGGGAAGATTGGGTAATGCCAATCGTCTGGGAAACCAGACCCAAAGCAAGGTGTTGCATGGCTGTCGTCAGCTCGTGTCGTGAGATGTTGGGTTAAGTCCCGCAACGAGCGCAACCCCTATTAACAGTTGCCATCATTAAGTTGGGAACTCTGTTAAGACTGCTGTTGATAAAAC	0	0	0	2	2	k__Bacteria	p__Acidobacteria	c__[Chloracidobacteria]	o__RB41	f__Ellin6075	g__	s__
2154	CTAGCCCTAAACGATGAATACTTGGTGTCTGGAGTAATTTAATTCTCCGGGTGCCGTCGCTAACGTTTTTAAGTATTCCGCCTGGGGAGTACGCACGCAAGTGTGAAACTCAAAGGAATTGACGGGGACCCGCACAAGCGGTGGAGCATGTGGTTTAATTCGACGCAACGCGAAGAACCTTACCTGGACTAGAATGCCTTTGACCGTTCCGTAATGGGAACTTCCCGAGCAATCGGGCAAAGTGCAAGGTGCTGCATGGCTGTCGTCAGCTCGTGTCGTGAGATGTTGGGTTAAGTCCCGCAACGAGCGCAACCCCTATTGATAGTTGCTAACAGGTAATGCTGAGAACTCTATTAAGACTGCTGTTGATAAA	0	0	388	1	389	k__Bacteria	p__Acidobacteria	c__[Chloracidobacteria]	o__RB41	f__Ellin6075	g__	s__
2157	CTAGCCCTAAACGATGAATACTTGGTGTCTGGAGTCTTAATGCTCCGGGTGCCGTCGCTAACGTTTTTTAGTATTCCGCCTGGGGAGTACGCACGCAAGTGTGAAACTCAAAGGAATTGACGGGGACCCGCACAAGCGGTGGAGCATGTGGTTTAATTCGACGCAACGCGAAGAACCTTACCTAGACTAGAATGCCTTTGACCGTTCCTTAATAGGAACTTTCCGAGCAATCGGACAAAGTGCAAGGTGCTGCATGGCTGTCGTCAGCTCGTGTCGTGAGATGTTGGGTTAAAGTCCCCGCAACCGAGCGC	0	3	0	0	3	k__Bacteria	p__Acidobacteria	c__[Chloracidobacteria]	o__RB41	f__Ellin6075	g__	s__
2158	CTAGCCCTAAACGATGAATACTTGGTGTCTGGAGTTTAATTCTCCGGGTGCCGTCGCTAACGTTTTTAGTATTCCGCCTGGGGAGTACGCACGCAAGTGTGAAACTCAAAGGAATTGACGGGGACCCGCACAAGCGGTGGAGCATGTGGTTTAATTCGACGCAACGCGAAGAACCTTACCTGGACTAGAATGCGAGGGAAGATTGGGTAATTCCAATCGTCGGAGCAATCCGACCCGAAGCAAGGTGCTGCATGGCTGTCGTCAGCTCGTGTCGTGAGATGTTGGGTTAAGTCCCGCAACGAGCGCAACCCCTATTAACAGTTGCCATCGGGTAATGCCGGGAACTCTGTTAAGACTGCCGTTGATAAAACGG	0	0	527	0	527	k__Bacteria	p__Acidobacteria	c__[Chloracidobacteria]	o__RB41	f__Ellin6075	g__	s__
2159	CTAGCCCTAAACGATGAATACTTGGTGTCTGGAGTTTAATTCTCCGGGTGCCGTCGCTAACGTTTTTTAGTATTCCGCCTGGGGAGTACGCACGCAAGTGTGAAACTCAAAGGAATTGACGGGGGACCCGCACAAGCGGTGGAGCATGTGGTTTAATTCGACGCAACGCGAAGAACCTTACCTGGACTAGAATGCGAGGGAAGATTGGTTAATGCCAATCGTCGGAGCAATCCGACCCAAAGCAAGGTGCTGCATGGCTGTCGTCAGCTCGTGTCGTGAGATGTTGGGTTAAAGTCCCCGCAACGAGCGCAACCCCTCGTTCCATGTTGCCAGCGGGTTATGCCGGGGACTCATGGGAGACTGCCGGGGT	0	1	0	0	1	k__Bacteria	p__Acidobacteria	c__[Chloracidobacteria]	o__RB41	f__Ellin6075	g__	s__
2161	CTAGCCCTAAACGATGAATACTTGGTGTCTGGAGTTTTAATTCTCTGGGTGCCGTCGCTAACGTTTTTAGTATTCCGCCTGGGGAGTACGCACGCAAGTGTGAAACTCAAAGGAATTGACGGGGACCCGCACAAGCGGTGGAGCATGTGGTTTAATTCGACGCAACGCGAAGAACCTTACCTGGACTAGAATGCGCGAGAAGGTTGGTTAATGCCAACCGTCGGAGCAATCCGACTCAAAGCAAGGTGCTGCATGGCTGTCGTCAGCTCGTGTCGTGAGATGTTGGGTTAAAGTCCCCGCAACGAGCGCAAACCCCCTATTAACAGTTGCTAAACGGGTAATGCCGAGAACTCTGTTGAGACTGCCGTTG	0	3	0	0	3	k__Bacteria	p__Acidobacteria	c__[Chloracidobacteria]	o__RB41	f__Ellin6075	g__	s__
2162	CTAGCCCTAAACGATGAATACTTGGTGTCTGGAGTTTAATTCTCTGGGTGCCGTCGCTAACGTTTTAAGTATTCCGCCTGGGGAGTACGCACGCAAGTGTGAAACTCAAAGGAATTGACGGGGACCCGCACAAGCGGTGGAGCATGTGGTTTAATTCGACGCAACGCGAAGAACCTTACCTGGACTAGAATGTGAGGGAAGGTCGTCTAATAGCGACCGTCCGGGCAACCGGACCCAAAACAAGGTGCTGCATGGCTGTCGTCAGCTCGTGTCGTGAGATGTTGGGTTAAAGTCCCCG	0	4	11	0	15	k__Bacteria	p__Acidobacteria	c__[Chloracidobacteria]	o__RB41	f__Ellin6075	g__	s__
2165	CTAGCCCTAAACGATGAATACTTGGTGTCTGGAGTTTAATTCTCTGGGTGCCGTCGCTTAACGTTTTTAGTTATTCCGCCTGGGGAGTACGCACGCAAGTGTGAAACTACAAAGGAATTGACGGGGACCCGCACAAGCGGTGGAGCATGTGGTTTAATTCGACGCAACGCGAAGAACCTTACCTGGACTAGAATGTGAGGGAAGGTTACTTAATCGTAACCGTCCGGGCAACCGGGACCCGAAACAAGGTGCTGCATGGCTGTCGTCAGCTCGTGTCGTGAGATGTTGGGTTAAGTCCCGCAACGAGCGCAACCCTTATTGATAGTTGCCAACAGGTAATGCTGGGGAACTCTATCAAGACTGCCGTTGATAA	0	0	0	14	14	k__Bacteria	p__Acidobacteria	c__[Chloracidobacteria]	o__RB41	f__Ellin6075	g__	s__
2166	CTAGCCCTAAACGATGAATACTTGGTGTCTGGAGTTTTAATTCTCCGGGTGCCGTAGCTAACGTGTTAAGTATTCCGCCTGGGGAGTACGTACGCAAGTATGAAACTCAAAGGAATTGACGGGGACCCGCACAAGCGGTGGAGCATGTGGTTTAATTCGACGCAACGCGAAGAACCTTACCTAAACTAGAATGCCTTTGACCATTCCGTAATTGGAATTTTCCTAGCAATAGGACAAAGTGCAAGGTGCTGCATGGCTGTCGTCAGCTCGTGTCGTGAGATGTTGGGTTAAGTCCCGCAACGAGCGCAACCCCTATTAACAGTTGCTAACAAGTAATGTTGAGAACTCTGTTAAGACTGCCGTTGATAAAACG	0	0	0	199	199	k__Bacteria	p__Acidobacteria	c__[Chloracidobacteria]	o__RB41	f__Ellin6075	g__	s__
2167	CTAGCCCTAAACGATGAATACTTGGTGTCTGGAGTTTTAATTCTCCGGGTGCCGTCGCTAACGTTTTTAGTATTCCGCCTGGGGAGTACGCACGCAAGTGTGAAACTCAAAGGAATTGACGGGGACCCGCACAAGCGGTGGAGCATGTGGTTTAATTCGACGCAACGCGAAGAACCTTACCTGGACTAGAATGCCTTTGACCGTTCCGTAATGGGAACTTCCCGAGCAATCGGGCAAAGTGCAAGGTGCTGCATGGCTGTCGTCAGCTCGTGTCGTGAGATGTTGGGTTAAGTCCCGCAACGAGCGCAACCCACGTTTTTAGTGCCAGCATTCAGTTGGGCACTCTAGAGAGACTGCCGGTGACAAACCGGG	0	0	1	0	1	k__Bacteria	p__Acidobacteria	c__[Chloracidobacteria]	o__RB41	f__Ellin6075	g__	s__
2168	CTAGCCCTAAACGATGAATACTTGGTGTCTGGAGTTTTAATTCTCCGGGTGCCGTCGCTAACGTTTTTAGTATTCCGCCTGGGGAGTACGCACGCAAGTGTGAAACTCAAAGGAATTGACGGGGACCCGCACAAGCGGTGGAGCATGTGGTTTAATTCGACGCAACGCGAAGAACCTTACCTGGACTAGAATGCGAGGGAAGATTGGGTAATTCCAATCGTCGGAGCAATCCGACCCGAAGCAAGGTGCTGCATGGCTGTCGTCAGCTCGTGTCGTGAGATGTTGGGTTAAGTCCCGCAACGAGCGCAACCCACGTTTTTAGTTGCCAGCATTCAGTTGGGCACTCTAGAGAGACTGCCGGTGACAAACCGGA	0	0	1	0	1	k__Bacteria	p__Acidobacteria	c__[Chloracidobacteria]	o__RB41	f__Ellin6075	g__	s__
2169	CTAGCCCTAAACGATGAATACTTGGTGTCTGGAGTTTTTATTCTCCGGGTGCCGTCGCTAACGTTTTTAGTATTCCGCCTGGGGAGTACGCTCGCAAGAGTGAAACTCAAAGGAATTGACGGGGACCCGCACAAGCGGTGGAGCATGTGGTTTAATTCGACGCAACGCGAAGAACCTTACCTGGACTAGAATGCGAGGGAAGCTTGGGTAACTCCAAGCGTCGGAGCAATCCGACCCGAAGCAAGGTGCTGCATGGCTGTCGTCAGCTCGTGTCGTGAGATGTTGGGTTAAGTCCCGCAACGAGCGCAACCCCTATTAACAGTTGCCATCATTAAGTTGGGAACTCTGTTAAGACTGCCGTTGATAAAACGGA	0	0	17	0	17	k__Bacteria	p__Acidobacteria	c__[Chloracidobacteria]	o__RB41	f__Ellin6075	g__	s__
2170	CTGGCCCTAAACGATGAATACTTGGTGTCTGGAGTCATTATTGCTCCGGGTGCCGTCGCTAACGTTTTAAGTATTCCGCCTGGGGAGTACGCACGCAAGTGTGAAACTCAAAGGAATTGACGGGGACCCGCACAAGCGGTGGAGCATGTGGTTTAATTCGACGCAACGCGAAGAACCTTACCTGGACTAGAATGTGAGGGAAGTTTGTCTAATAGCGAACGTCTGAGAAATCAGACCCAAAACAAGGTGCTGCATGGCTGTCGTCAGCTCGTGTCGTGAGATGTTGGGTTAAAGTCCCCGCAAACGAGCGCAAACCCCCTTATCAACAGTTGCCATCATTAAGTTGGGAAACTCTGTTGAAGCTGCGGT	0	43	0	0	43	k__Bacteria	p__Acidobacteria	c__[Chloracidobacteria]	o__RB41	f__Ellin6075	g__	s__
2171	CTAGCCCTAAACGATGAATACTTGGTGTCTGGAGTTTTAATTCTCCGGGTGCCGTCGCTAACGTTTTTAGTATTCCGCCTGGGGAGTACGCACGCAAGTGTGAAACTCAAAGGAATTGACGGGGACCCGGCACAAGCGGTGGAGCATGTGGTTTAATTCGACGCAACGCGAAGAACCTTACCTGAACTAGAATGCGAGGGAATCTTGGGTAATTCCAAGAGTCGGAGCAATCCGACCCGAAGCAAGGTGCTGCATGGCTGTCGTCAGCTCGTGTCGTGAGATGTTGGGTTAAGTCCCGCAACGAGCGCAACCCCTATTGATAGTTGCTAACAGGTAATGCTGAGAACTCTATTAAGACTGCTGTTGATAAAAC	0	0	6	0	6	k__Bacteria	p__Acidobacteria	c__[Chloracidobacteria]	o__RB41	f__Ellin6075	g__	s__
2172	CTAGCCCTAAACGATGAATACTTGGTGTCTGGAGTTTTAATTCTCTGGGTGCCGTCGCTAACGCTATAAGCATTCCGCCTGGGGAGTACGCTCGCAAGAGTGAAACTCAAAGGAATTGACGGGGACCCGCACAAGCGGTGGAGCATGTGGTTTAATTCGACGCAACGCGAAGAACCTTACCTACTCTAGAATGCTCTTGATGCCTTTGGAGACAGAGAGTCTGAGGGAAACCTCAGCAAGATGCAAGGTGCTGCATGGCTGTCGTCAGCTCGTGTCGTGAGATGTTGGGTTAAAGTCCCCGCAACGAGCGCAACCCTTATCAACAGTTGCCAGCGATTCGGTTGGGCACTCTAGAGATACTGCCGGTGAC	0	1	0	0	1	k__Bacteria	p__Acidobacteria	c__[Chloracidobacteria]	o__RB41	f__	g__	s__
2173	CTAGCCCTAAACGATGAATACTTGGTGTCTGGAGTTTTAATTCTCTGGGTGCCGTCGCTAACGCTTTTAGCATCCCGCCTGGGGAGTACGCACGCAAGTGTGAAACTCAAAGGAATTGACGGGGACCCGGCACAAGCGGTGGAGCATGTGGTTTAATTCGACGCAACGCGAAGAACCTTACCTGGACTAGAATGCGAGGGAATCTTGGTTAAATGCCAAGGACGTTCGGGAAG	0	1	0	0	1	k__Bacteria	p__Acidobacteria	c__[Chloracidobacteria]	o__RB41	f__Ellin6075	g__	s__
2180	CTGGCCCTAAACGATGAATACTTGGTGTCTGGAGTCATTATTGCTCCGGGTGCCGTCGCTAACGTTTTTTAGTATTCCGCCTGGGGAGTACGCACGCAAGTGTGAAACTCAAAGGAATTGACGGGGACCCGCACAAGCGGTGGAGCATGTGGTTTAATTCGACGCAACGCGAAGAACCTTACCTGAACTAGAATGCGAGGGAAGAATGCGTAATGGCATTCGTCGGGCAACCGACCCAAAGCAAGGTGCTGCATGGCTGTCGTCAGCTCGTGTCGTGAGATGTTGGGTTAAAGTCCCCGCAAACGAGCGCAACCCCCCGGTTTG	0	91	0	0	91	k__Bacteria	p__Acidobacteria	c__[Chloracidobacteria]	o__RB41	f__Ellin6075	g__	s__
2181	CTAGCCCTAAACGATGAATACTTGGTGTCTGGAGTTTTAATTCTCTGGGTGCCGTCGCTAACGTTTTTAGTATTCCGCCTGGGGAGTACGCACGCAAGTGTGAAACTCAAAGGAATTGACGGGGACCCGCACAAGCGGTGGAGCATGTGGTTTAATTCGACGCAACGCGAAGAACCTTACCTGGACTAGAATGTGAGGGAAGGGCTTCTAATAGAGTCCGTCCGGGAAACCGGACCAAACAAGGTGCTGCATGGCTGTCGTCAGCTCGTGTCGTGAGATGTTGGGTTAAGTCCCGCAACGAGCCGCAAACCCCTTATCAACAGTTGCCATCATTAAAGTTGGGAACTCTGTTGAGACTGCCGTTGATAAA	0	2	0	0	2	k__Bacteria	p__Acidobacteria	c__[Chloracidobacteria]	o__RB41	f__Ellin6075	g__	s__
2200	CTAGCCCTAAACGATGAATACTTGGTGTCTGGAGTTTTATTCTCCGGGTGCCGTCGCTAACGTTTTTTAGTATTCCGCCTGGGGAGTACGCACGCAAGTGTGAAACTCAAAGGAATTGACGGGGACCCGCACAAGCGGTGGAGCATGTGGTTTAATTCGACGCAACGCGAAGAACCTTACCTGAACTAGAATGCCTTTGACCGTTCCGTAATGGGAACTTCCTGAGCAATCAGGCAAAGTGCAAGGTGTTGCATGGCTGTCGTCAGCTCGTGTCGTGAGATGTTGGGTTAAAGTCCCCGCAACGAGCGCAAACCCCCTATTAAATAGTTGCTAAACAGATAATGCTGAGAACTCTATTAAGACTGCTGTT	0	1	0	0	1	k__Bacteria	p__Acidobacteria	c__[Chloracidobacteria]	o__RB41	f__Ellin6075	g__	s__
2202	CTAGCCCTAAACGATGAATACTTGGTGTCTGGAGTTTTTAATTCTCTGGGTGCCGTCGCTAACGTTTTTTAGTATTCCGCCTGGGGAGTACGCACGCAAGTGTGAAACTCAAAGGAATTGACGGGGACCCGCACAAGCGGTGGAGCATGTGGTTTAATTCGACGCAACGCGAAGAACCTTACCTGGGCTAGAATGCCTCTGACAACCCTAGAGATAGGGCCTTCTGGGTAAAAACCAGACAGAGTGCAAGGTGCTGCATGGCTGTCGTCAGCTCGTGTCGTGAGATGTTGGGTTAAGTCCCCGCAAACGAGCGCAACCCCCTAGCGTATGTTTTACGAGTCATGCGCGACTGCCCCG	0	1	0	0	1	k__Bacteria	p__Acidobacteria	c__[Chloracidobacteria]	o__RB41	f__	g__	s__
2205	CTGGCCCTAAACGATGAATACTTGGTGTCTGGAGTCATTAATGCTCCGGGTGCCGTCGCTAACGTTTTTTAGTATTCCGCCTGGGGAGTACGCTCGCAAGAGTGAAACTCAAAGGAATTGACGGGGGACCCGCACAAGCGGTGGAGCATGTGGTTTAATTCGACGCAACGCGAAGAACCTTACCTAGGCTAGAATGTGAGGGAAGTCTGCGTAACAGCAGGCGTCTGGGAAACCAGACCCAAAACAAGGTGCTGCATGGCTGTCGTCAGCTCGTGTCGTGAGATGTTGGGTTAAAGTCCCCGCAAACGAGCGCAACCCCTCGTTTTTAGTGCCAGCATTCAGTTGGGCACTCTAGAGAGACTGCCGGTGA	0	31	0	0	31	k__Bacteria	p__Acidobacteria	c__[Chloracidobacteria]	o__RB41	f__Ellin6075	g__	s__
2206	CTAGCCCTAAACGATGAATACTTGGTGTGGCGGGTATCGATCCCTGCCGTGCCGAAGCTAACGCATTAAGTATTCCGCCTGGGGAGTACGGTCGCAAGGCTGAAACTCAAAGGAATTGACGGGGGCCCGCACAAGCGGTGGAGCATGTGGTTCAATTCGACGCAACGCGAAGAACCTTACCTGGGCTCGAAATGCAGATGACATCCGGTGAAAGCCGGCTCCCGCAAGGGCATCTGTATAGGTGCTGCATGGCTGTCGTCAGCTCGTGTCGTGAGATGTTGGGTTAAAGTCCCCGCAACGAGCGCAACCCCTCGTCCTCTGTTGCCATCAGGTCAAGCTGGGCACTCTGAGGAGACTGCCGGTGATAAAA	0	5	18	0	23	k__Bacteria	p__Acidobacteria	c__Acidobacteria-6	o__iii1-15	f__mb2424	g__	s__
2207	CTAGCCCTAAACGATGAATGCTTGGTGTCTGGAGCTTAAAGCTCTGGGTGCCGTCGCTAACGCTTTTAGCATTCCGCCTGGGGAGTACGCACGCAAGTGTGAAACTCAAAGGAATTGACGGGGACCCGCACAAGCGGTGGAGCATGTGGTTTAATTCGACGCAACGCGAAGAACCTTACCTGGACTAGAATGCGAGGGAAGACTACCTAATAGTAGTCGTCCGGGCAACCGGACCCGAAGCAAGGTGCTGCATGGCTGTCGTCAGCTCGTGTCGTGAGATGTTGGGTTAAGTCCCGCAACGAGCGCAACCCCTATTGATAATTGCTAACAGGTTAAGCTGAGAACTTTATCAAGACTGCCGTTGATAAAACGG	0	0	60	0	60	k__Bacteria	p__Acidobacteria	c__[Chloracidobacteria]	o__RB41	f__Ellin6075	g__	s__
2209	CTAGCCCTAAACGATGAATGCTTGGTGTCTGGAGTTTTAAGTCTCCGGGTGCCGTCGCTAACGCTTTTAGCATTCCGCCTGGGGAGTACGCACGCAAGTGTGAAACTCAAAGGAATTGACGGGGACCCGCACAAGCGGTGGAGCATGTGGTTTAATTCGACGCAACGCGAAGAACCTTACCTGGACTAGAATGCGCGGAAAAGGGATGTAATGTCTCTGTGGGAGCAATCCCGCCCAAAGCAAG	0	0	3	0	3	k__Bacteria	p__Acidobacteria	c__[Chloracidobacteria]	o__RB41	f__Ellin6075	g__	s__
2210	CTAGCCCTAAACGATGAATGCTTGGTGTCTGGGGTTTTAATACTCTGGGTGCCGTCGCTAACGTTTTTAAGCATTCCGCCTGGGGAGTACGCACGCAAGTGTGAAACTCAAAGGAATTGACGGGGGACCCGCACAAGCGGTGGAGCATGTGGTTTAATTCGACGCAACGCGAAGAACCTTACCTGAACTAGAATGTGAGGGAAGATTGGGTAATTCCAATCGTCCGGGCAACCGGACCCAAAACAAGGTGCTGCATGGCTGTCGTCAGCTCGTGTCGTGAGATGTTGGGTTAAGTCCCGCAACGAGCGCAACCCCTATTAACAGTTGCTAACAAGTAATGTTGAGAACTCTGTTAAGACTGCCGTTGATAAAA	0	0	0	3	3	k__Bacteria	p__Acidobacteria	c__[Chloracidobacteria]	o__RB41	f__Ellin6075	g__	s__
2215	CTAGCCCTAAACGATGAGTGCTTGGTGTGGCGGGTATCGATCCCTGCCGTGCCGAAGCTAACGCATTAAGCACTCCGCCTGGGGAGTACGGTCGCAAGGCTGAAACTCAAAGGAATTGACGGGGGCCCGCACAAGCGGTGGAGCATGTGGTTCAATTCGACGCAACGCGAAGAACCTTACCTGGGCTTGAACTGTAGATGACATCCGGCGAAAGCTGGCTCCCGCAAGGGCATCTACAGAGGTGCTGCATGGCTGTCGTCAGCTCGTGTCGTGAGATGTTGGGTTAAAGTCCCCGCAACGAGCGCAACCCCCTCGTCCTCTGTTGCCAGCATTTAGTTGGGCACTCTAGAGATACTGCCGGTGACAAAAC	0	1	0	0	1	k__Bacteria	p__Acidobacteria	c__Acidobacteria-6	o__iii1-15	f__mb2424	g__	s__
2216	CTGGCCCTAAACGATGAGTGCTTGGTGTGGCGGGTATCGATCCCTGCCGTGCCGAAGCTAACGCATTAAGCACTCCGCCTGGGGAGTACGGTCGCAAGGCTGAAACTCAAAGGAATTGACGGGGGCCCGCACAAGCGGTGGAGCATGTGGTTCAATTCGACGCAACGCGAAGAACCTTACCTGGGCTTGAACTGTAGATGACATTCGGCGAAAGCCGGCTTCCGCAAGGACATCTGCAGAGGTGCTGCATGGCTGTCGTCAGCTCGTGTCGTGAGATGTTGGGTTAAAGTCCCGCAACGAGCGCAAACCCCTCGTCCTCTGTTGCCATCAGGTTATGCTGGGCACTCTGAGGAGACTGCCGGTGATAAAC	0	5	0	0	5	k__Bacteria	p__Acidobacteria	c__Acidobacteria-6	o__iii1-15	f__mb2424	g__	s__
2217	CTAGCCCTAAACGATGAGTGCTTGGTGTGGCGGGTATCGATCCCTGCCGTGCCGAAGCTAACGCATTAAGCACTCCGCCTGGGGAGTACGGTCGCAAGGCTGAAACTCAAAGGAATTGACGGGGGCCCGCACAAGCGGTGGAGCATGTGGTTCAATTCGACGCAACGCGAAGAACCTTACCTGGGCTTGAACTGTAGATGACATTCGGCGAAAGCCGGCTTCCGCAAGGACATCTGCAGAGGTGCTGCATGGCTGTCGTCAGCTCGTGTCGTGAGATGTTGGGTTAAAGTCCCGCAACGAGCGCAAACCCCTCGTGTTTAGTTGCCAGCGGGTAAAAGCCGGGCACTCTAGAGAGACTGCCGGTGACAAA	0	1	0	0	1	k__Bacteria	p__Acidobacteria	c__Acidobacteria-6	o__iii1-15	f__mb2424	g__	s__
2218	CTAGCCCTAAACGATGATTGCTTGGTGTCTGGAGTTTTAATTCTCTGGGTGCCGTCGCTAACGCTTTTTAGCAATCCGCCTGGGGAGTACGCACGCAAGTGTGAAACTCAAAGGAATTGACGGGGACCCGCACAAGCGGTGGAGCATGTGGTTTAATTCGACGCAACGCGAAGAACCTTACCTGGACTCGAATGCGAGGGAAGGTCGCTTAACAGTGACTGTACCGGGCAACCGGACCCGAAGCAAGGTGCTGCATGGCTGTCGTCAGCTCGTGTCGTGAGATGTTGGGTTAAGTCCCGCAACGAGCGCAACCCCTATTGATAGTTGCCAACAGGTAATGCTGGGAACTCTATCAAGACTGCCGTTGATAAAA	0	0	0	10	10	k__Bacteria	p__Acidobacteria	c__[Chloracidobacteria]	o__RB41	f__Ellin6075	g__	s__
2222	CTAGCCCTAAACGATGGATGCTTGGTGTCTGGAGTCATGAAGTCTCCGGGTGCCGGCGCTAACGCATTAAGCATCCCGCCTGGGGAGTACGGTCGCAAGACTGAACTCAAAGGAATTGACGGTACCCGCACAAGCGGTGGAGCATGTGGTTTAATTCGACGCAACGCGAAGAACCTTACCTGGGCTAGAATGCTCCTGACCACTCCAGACGATGGAGAATTCCGGGTAACACCGG	0	11	0	0	11	k__Bacteria	p__Acidobacteria	c__[Chloracidobacteria]	o__RB41	f__	g__	s__
2235	CTAGCCCTAAACGATGTATGTTTGGTGTCTGGAGTTTTTATTCTCCGGGTGCCGTCGCTAACGTTTTTAACATACCGCCTGGGGAGTACGCTCGCAAGAGTGAAACTCAAAGGAATTGACGGGGACCCGCACAAGCGGTGGAGCATGTGGTTTAATTCGACGCAACGCGAAGAACCTTACCTGGACTAGAATGCGAGGGAAGATTGGGTAATTCCAATCGTCGGAGCAATCCGACCCGAAGCAAGGTGCTGCATGGCTGTCGTCAGCTCGTGTCGTGAGATGTTGGGTTAAGTCCCGCAACGAGCGCAACCCCTATTAACAGTTGCCATCATTAAGTTGGGAACTCTGTTAAGACTGCTGTTGATAAAACGGA	0	0	122	0	122	k__Bacteria	p__Acidobacteria	c__[Chloracidobacteria]	o__RB41	f__Ellin6075	g__	s__
2543	CTAGCCGTAAACGATGGATACTAGGTGTAGCTTGTATCGACCCAAGCTGTGCCGTAGCTAACGCGTTAAGTATGCCGCCTGGGGAGTACGGTCGCAAGGCTGAAACTCAAAGGAATTGACGGGGGCCCGCACAAGCGGTGGAGCATGTGGTTTAATTCGACGCAACGCGAAGAACCTTACCTGGGCTCGAACGGCTTTCGACGATTTCTGGAAACAGGGATTTTCCCGGCAAGGGACGGGAGTCGAGGTGCTGCATGGCTGTCGTCAGCTCGTGTCGTGAGATGTTGGGTTAAAGTCCCCGCAACGAGCGCAACCCCCTGTCCTGTGTTGCTAACCTGCAAGGGGTGCACTCGTCAGGAGACCGCCAGCG	0	1	0	0	1	k__Bacteria	p__Acidobacteria	c__Solibacteres	o__Solibacterales
2616	CTAGCCTTAAACGATGAATGCTTAGTGTCCGGGGTTATGAAGTCCTCGGGTGCTGGAACTAACGTGTTGAGCATTCCGCCTGGGGAGTACGTTCGCAAGAATGAAACTCAAAGGAATTGACGGGGACCCGCACAAGCGGTGGAGCATGTGGTTTAATTCGACGCAACGCGAAGAACCTTACCTACTCTAGAATGCTCTCGACAACTCCAGAGATGGAGCCTTCCGGGTAAAACCGGACGAGATGCAAGGTGCTGCATGGCTGTCGTCAGCTCGTGTCGTGAGATGTTGGG	0	0	3	0	3	k__Bacteria	p__Acidobacteria	c__[Chloracidobacteria]	o__RB41	f__	g__	s__
2617	CTAGCCTTAAACGATGAATGCTTGGGTGTCTGGGGTTATATAGTCCCCGGGTGCCGTCGCTAACGCTTTAAGCATTCCGCCTGGGGAGTACGGTCGCAAGACTGAAACTCAAAGGAATTGACGGGGGACCCGCACAAGCGGTGGAGCATGTGGTTTAATTCGACGCAACGCGAAGAACCTTACCCTGGGCTAGAATGCCTCTGACAACCCTAGAGATAGGGGCCTTCTGGGGTAAAACCC	0	1	0	0	1	k__Bacteria	p__Acidobacteria	c__[Chloracidobacteria]	o__RB41	f__	g__	s__
2618	CTAGCCTTAAACGATGAATGCTTGGTGTCCGGAGTTAGATAGTCTCCGGGTGCCGTCGCTAACGCTTTAAGCATTCCGCCTGGGGAGTACGGTCGCAAGACTGAAACTCAAAGGAATTGACGGGGACCCGCACAAGCGGTGGAGCATGTGGTTTAATTCGACGCAACGCGAAGAACCTTACCTAGTCTAGAATGCTCCTGACAGCCCTAGAGATAGGGTTTCTTGGGTAAAACCAAGCAGGATGCAAGGTGCTGCATGGCTGTCGTCAGCTCGTGTCGTGAGATGTTGGGTTAAAGTCCCCGCAAACGAGCGCAAACCCCCTTATCAACAGTTGCCATCGGGTAAATGCCGGGAACTC	0	1	0	0	1	k__Bacteria	p__Acidobacteria	c__[Chloracidobacteria]	o__RB41	f__	g__	s__
2626	CTAGCCTTAAACGATGAATGCTTGGTGTCCGGGGTTAGATAGTCCCCGGGTGCCGACGCTAACGCTATAAGCATTCCGCCTGGGGAGTACGCTCGCAAGAGTGAAACTCAAAGGAATTGACGGGGACCCGCACAAGCGGTGGAGCATGTGGTTTAATTCGACGCAACGCGAAGAACCTTACCTACTCTAGAATGCTCTTGATGCCTTTGGAGACAGAGAGTCTGAGGGAAACCTCAGCAAGATGCAAGGTGCTGCATGGCTGTCGTCAGCTCGTGTCGTGAGATGTTGGGTTAAAGTCCCCG	0	238	0	0	238	k__Bacteria	p__Acidobacteria	c__[Chloracidobacteria]	o__RB41	f__	g__	s__
2627	CTAGCCTTAAACGATGAATGCTTGGTGTCCGGGGTTAGATAGTCCCCGGGTGCCGACGCTAACGCTATAAGCATTCCGCCTGGGGAGTACGCTCGCAAGAGTGAAACTCAAAGGAATTGACGGGGACCCGCACAAGCGGTGGAGCATGTGGTTTAATTCGACGCAACGCGAAGAACCTTACCTAGCCTAGAATGCCTTTGACAACTTCAGAGATGAAGTGTTTCGGGTAACACCGAACAAGTGCAAGGTGCTGCATGGCTGTCGTCAGCTCGTGTCGTGAGATGTTGGGTTAAAGTCCCCGCAAACGAGCGCAACCCCTTATCATTAGTTGCTACGCAAGGG	0	1	0	0	1	k__Bacteria	p__Acidobacteria	c__[Chloracidobacteria]	o__RB41	f__	g__	s__
2628	CTAGCCTTAAACGATGAATGCTTGGTGTCCGGGGTTAGATAGTCCCCGGGTGCCGACGCTAACGCTATAAGCATTCCGCCTGGGGAGTACGCTCGCAAGAGTGAAACTCAAAGGAATTGACGGGGACCCGCACAAGCGGTGGAGCATGTGGTTTAATTCGACGCAACGCGAAGAACCTTACCTGAACTAGAATGCGAGGGAAGAATACCTAATAGTATTCGTCGGGCAACCGACCCAAAGCAAGGTGCTGCATGGCTGTCGTCAGCTCGTGTCGTGAGATGTTGGGTTAAAGTCCCCGCAAACGAGCGCAAACCCCCTATTAACAGTTGCTAAACAAGTAATGTTGAGAACTCTGTTAAAAGACTGCCGT	0	2	0	0	2	k__Bacteria	p__Acidobacteria	c__[Chloracidobacteria]	o__RB41
2629	CTAGCCTTAAACGATGAATGCTTGGTGTCCGGGGTTAGATAGTCCCCGGGTGCCGACGCTAACGCTATAAGCATTCCGCCTGGGGAGTACGCTCGCAAGAGTGAAACTCAAAGGAATTGACGGGGACCCGCACAAGCGGTGGAGCATGTGGTTTAATTCGACGCAACGCGAAGAACCTTACCTGGACTAGAATGCGAGGGAAGGTTGGGTAACTCCAACCGTCTGGGAAACCAGACCCAAAGCAAGGTGCTGCATGGCTGTCGTCAGCTCGTGTCGTGAGATGTTGGGTTAAAGTCCCCGCAACGAGCGCAAACCCCCGTCGTTAGTTACAAGTGTCTAACGAGACTGCTGGTATAAAACCGGAGGAAGG	0	1	0	0	1	k__Bacteria	p__Acidobacteria	c__[Chloracidobacteria]	o__RB41	f__	g__	s__
2630	CTAGCCTTAAACGATGAATGCTTGGTGTCCGGGGTTAGATAGTCCCCGGGTGCCGACGCTAACGCTATAAGCATTCCGCCTGGGGAGTACGCTCGCAAGAGTGAAACTCAAAGGAATTGACGGGGACCCGCACAAGCGGTGGAGCATGTGGTTTAATTCGACGCAACGCGAAGAACCTTACCTGGACTAGAATGCGAGGGAATCTTGGTTAATGCCAAGAGTCGGAGCAATCCGACCCAAAGCAAGGTGCTGCATGGCTGTCGTCAGCTCGTGTCGTGAGATGTTGGGTTAAAGTCCCCGCAAACGAGCGCAACCCCCTATTGACAGTTGCTAACGGGTAATGCCGAGAAACTCTGTTGAGACTGCCGTT	0	1	0	0	1	k__Bacteria	p__Acidobacteria	c__[Chloracidobacteria]	o__RB41	f__	g__	s__
2631	CTAGCCTTAAACGATGAATGCTTGGTGTCCGGGGTTAGATAGTCCCCGGGTGCCGACGCTAACGCTATAAGCATTCCGCCTGGGGAGTACGCTCGCAAGAGTGAAACTCAAAGGAATTGACGGGGACCCGCACAAGCGGTGGAGCATGTGGTTTAATTCGACGCAACGCGAAGAACCTTACCTGGGCTAGAATGCCTCTGACAACCTTAGAGATAGGGCCTTCTGGGTAAAACCAGACAGAGTGCAAGGTGCTGCATGGCTGTCGTCAGCTCGTGTCGTGAGATGTTGGGTTAAAGTCCCGCAACGAGCGCAACCCCTTATCAATAGTTGCCAGCGATTCGGTCGGGAACTCTGTTGAGACTGCCGTTGA	0	22	0	0	22	k__Bacteria	p__Acidobacteria	c__[Chloracidobacteria]	o__RB41	f__	g__	s__
2640	CTAGCCTTAAACGATGAATGCTTGGTGTCCGGGGTTAGATAGTCCCCGGGTGCCGACGCTAACGCTATAAGCATTCCGCCTGGGGAGTACGCTCGCAAGAGTGAAACTCAAAGGAATTGACGGGGGCCCGCACAAGCGGTGGAGCATGTGGTTTAATTCGAAGCAACGCGCAGAACCTTACCTAGGCTAGAATGTGAGGGAAGAGAGGGTAACTCCGATCGTCTGGGAAACCAGACCCAAAACAAGGTGCTGCATGGCTGTCGTCAGCTCGTGTCGTGAGATGTTGGGTTAAAGTCCCCGCAAACGAGCGCAAACCCCCTATTGATAGTTGCTAACAGGTTATGCTGAGAACTCTATCAAAGACTGCTGT	0	1	0	0	1	k__Bacteria	p__Acidobacteria	c__[Chloracidobacteria]	o__RB41
2644	CTAGCCTTAAACGATGAATGCTTGGTGTCCGGGGTTAGATAGTCCCCGGGTGCCGTCGCTAACGCTTTAAGCATTCCGCCTGGGGAGTACGCACGCAAGTGTGAAACTCAAAGGAATTGACGGGGACCCGCACAAGCGGTGGAGCATGTGGTTTAATTCGACGCAACGCGAAGAACCTTACCTGGGCTAGAATGCCCCCGACAACCCTAGAGATAGGGCCTTCCGGGTAAAACCGGACGGGGTGCAAGGTGCTGCATGGCTGTCGTCAGCTCGTGTCGTGAGATGTTGGGTTAAAGTCCCGCAACCGAGCGCAACCCCCTGTGAACTGTTGCCACCGGCCTTCGGGCCGAGCACTCTGTTCAGACTGCCC	0	2	0	0	2	k__Bacteria	p__Acidobacteria	c__[Chloracidobacteria]	o__RB41	f__	g__	s__
2645	CTAGCCTTAAACGATGAATGCTTGGTGTCCGGGGTTAGATAGTCCCCGGGTGCCGTCGCTAACGCTTTAAGCATTCCGCCTGGGGAGTACGTGCGCAAGCATGAAACTCAAAGGAATTGACGGGGACCCGCACAAGCGGTGGAGCATGTGGTTTAATTCGACGCAACGCGAAGAACCTTACCTAGTCTAGAATGCTCTTGACAGCTCTAGAGATAGGGTTTCTTGGGTAAAACCAAGCAAGATGCAAGGTGCTGCATGGCTGTCGTCAGCTCGTGTCGTGAGATGTTGGGTTAAGTCCCGCAACGAGCGCAACCCTTATCAACAGTTGCCATCGGGTAATGCCGGGAACTCTGTTGAGACTGCCGTTGATAAA	0	4	3	0	7	k__Bacteria	p__Acidobacteria	c__[Chloracidobacteria]	o__RB41	f__	g__	s__
2649	CTAGCCTTAAACGATGAATGCTTGGTGTCTCGGGTTATAAAGTCCCGGGGTGCCGTCGCTAACGCTTTTAGCATTCCGCCTGGGGAGTACGGTCGCAAGACTGAAACTCAAAGGAATTGACGGGGACCCGCACAAGCGGTGGAGCATGTGGTTTAATTCGATGCAACGCGAAGAACCTTACCAGGGCTTGACATGCCGTGAATCCTTTTGAAAGAAAGGAGTGCCTTCGGGAACGCGGACACAGGTGGTGCATGGCTGTCGTCAGCTCGTGTCGTGAGATGTTGGGTTAAAGTCCCGCAACCGAGCGCAAACCCCCTGTCCTGTGTTGCTAAATCGAAAGATGCACTCTCAGGAGACCGCCAGCGATAAA	0	1	0	0	1	k__Bacteria	p__Acidobacteria
2650	CTAGCCTTAAACGATGAATGCTTGGTGTCTGGGGTTATAAAGTCCCCGGGTGCCGTCGCTAACGCTTTAAGCATTCCGCCTGGGGAGTACGGTCGCAAGACTGAAACTCAAAGGAATTGACGGGGACCCGCACAAGCGGTGGAGCATGTGGTTTAATTCGACGCAACGCGAAGAACCTTACCTGGGCTAGAATGCCTCTGACAACCCTAGAGATAGGGCCTCCAAGGTAAAAACTTGGCAGAGTGCAAGGTGCTGCATGGCTGTCGTCAGCTCGTGTCGTGAGATGTTGGGTTAAAGTCCCCGCAAACGAGCGCAACCCACGTTTTTAGTTGCCATCATTCAGTTGGGCACTCTAGAGAGACTGCCGGTG	0	1	0	0	1	k__Bacteria	p__Acidobacteria	c__[Chloracidobacteria]	o__RB41	f__	g__	s__
2656	CTAGCCTTAAACGATGTATGTTTGGTGTCTGGAGTTACAGTCTCCGGGTGCCGTCGCTAACGCTTTTTAACATACCGCCTGGGGAGTACGCACGCAAGTGTGAAACTCAAAGGAATTGACGGGGACCCGCACAAGCGGTGGAGCATGTGGTTTAATTCGACGCAACGCGAAGAACCTTACCTGGACTAGAATGCGAGGGAAGGCTGGTTAATGCCAGCCGTCGGAGCAATCCGACCCAAAGCAAGGTGCTGCATGGCTGTCGTCAGCTCGTGTCGTGAGATGTTGGGTTAAAGTCCCCG	0	11	0	0	11	k__Bacteria	p__Acidobacteria	c__[Chloracidobacteria]	o__RB41	f__	g__	s__
2657	CTAGCCTTAAACGATGAATGTTTGGTGTCTGGAGTTACAGTCTCTGGGTGCCGTCGCTAACGCTTTTAACATTCCGCCTGGGGAGTACGCACGCAAGTGTGAAACTCAAAGGAATTGACGGGGACCCGCACAAGCGGTGGAGCATGTGGTTTAATTCGACGCAACGCGAAGAACCTTACCTGGACTAGAATGCGAGGGAAGAATGCGTAATGGCATTCGTCGGGCAACCGACCCAAAGCAAGGTGCTGCATGGCTGTCGTCAGCTCGTGTCGTGAGATGTTGGGTTAAAGTCCCCGCAACGAGCGCAAACCCCCTATTAACAGTTGCTAAACAAGTAATGTTGAGAACTCTGTTAAAGACTGCCGTTGAT	0	1	0	0	1	k__Bacteria	p__Acidobacteria	c__[Chloracidobacteria]	o__RB41	f__	g__	s__
2662	CTAGCCTTAAACGATGAATGTTTGGTGTCTGGAGTTACAGTCTCTGGGTGCCGTCGCTAACGCTTTTTAACATTCCGCCTGGGGAGTACGCACGCAAGTGTGAAACTCAAAGGAATTGACGGGGACCCGCACAAGCGGTGGAGCATGTGGTTTAAATTCGACGCAACGCGAAGAACCTTACCTGGACTAGAATGCCTCTGACAACTCTGGAGACAGAGAGTTTCGGGTAACACCGAACAGAGTGCAAGGTGCTGCATGGCTGTCGTCAGCTCGTGTCCGTGAGATGTTGGGTTAAAGTCCCCGCAAACGAGCGCAAACCCCCTTATCCCCCAGTTGCTAACGGTAAACGCTGAGAACTCTGTGGAGACTG	0	1	0	0	1	k__Bacteria	p__Acidobacteria	c__[Chloracidobacteria]	o__RB41	f__	g__	s__
2663	CTAGCCTTAAACGATGAATGTTTGGTGTCTGGAGTTACAGTCTCTGGGTGCCGTCGCTAACGCTTTTTAACATTCCGCCTGGGGAGTACGCACGCAAGTGTGAAACTCAAAGGAATTGACGGGGACCCGCACAAGCGGTGGAGCATGTGGTTTAATTCGACGCAACGCGAAGAACCTTACCTAGCCTAGAATGCCTCTGACCGGTATGGAGACATACAATCTTAGGGAAACCTGAGCAGAGAGCAAGGTGCTGCATGGCTGTCGTCAGCTCGTGTCGTGAGATGTTGGGTTAAAGTCCCCGCAACGAGCGCAAACCCCCTTGCCCCGGTGTTATTGTGTCACCGGGGACTGCCGTGGTGTAGACCACGGA	0	1	0	0	1	k__Bacteria	p__Acidobacteria	c__[Chloracidobacteria]	o__RB41	f__	g__	s__
2666	CTAGCCTTAAACGATGAATGTTTGGTGTCTGGAGTTTGAGTCTCCGGGTGCCGTCGCTAACGCTGTTAACATTCCGCCTGGGGAGTAACGCACGCAAGTGTGAAACTCAAAGGAATTGACGGGGACCCGCACAAGCGGTGGAGCATGTGGTTTAATTCGACGCAACGCGAAGAACCTTACCTGGACTAGAATGCGAGGGAAGATTACCTAATAGTAATCGTCGGGCAACCG	0	0	1	0	1	k__Bacteria	p__Acidobacteria	c__[Chloracidobacteria]	o__RB41
2667	CTAGCCTTAAACGATGAATGTTTGGTGTCTGGAGTTTGAGTCTCCGGGTGCCGTCGCTAACGCTGTTAACATTCCGCCTGGGGAGTACGCACGCAAGTGTGAAACTCAAAGGAATTGACGGGGACCCGCACAAGCGGTGGAGCATGTGGTTTAATTCGACGCAACGCGAAGAACCTTACCTAGACTAGAATGCGAGGGAAGATTGGGTAACGCCAATCGTCCGGGAAACCGGACCCAAAGCAAGGTGCTGCATGGCTGTCGTCAGCTCGTGTCGTGAGATGTTGGGTTAAGTCCCGCAACGAGCGCAACCCCTATCAACAGTTGCTAACATTAAGTTGAGAACTCTGTTGAGACTGCCGTTGATAAAACGGAG	0	0	521	0	521	k__Bacteria	p__Acidobacteria	c__[Chloracidobacteria]	o__RB41	f__Ellin6075	g__	s__
2670	CTAGCCTTAAACGATGATTGCTTGGTGTCTGAGGTTTGAGTCCTTGGGTGCCGTCGCTAACGCTTTTAGCAATCCGCCTGGGGAGTACGCACGCAAGTGTGAAACTCAAAGGAATTGACGGGGACCCGCACAAGCGGTGGAGCATGTGGTTTAATTCGACGCAAACGCGAAGAACCTTACCTGGACTAGAATGCGAGGGAAGAATGGGTAACGCCAAACGTCTGGGAAACCAGACCCAAAGCAAGGTGCTGCATGGCTGTCGTCAGCTCGTGTCGTGAGATGTTGGGTTAAAGTCCCCGCAACGAGCGCAAACCCCCTATCACTAGTTGCCATCAGGTAAAGCTGGGAAACTCTAGTGAAAACTGCCGTC	0	3	0	0	3	k__Bacteria	p__Acidobacteria	c__[Chloracidobacteria]	o__RB41	f__	g__	s__
2671	CTAGCCTTAAACGATGGATGCTTGGTGTCCGAGGTGATGAAGTCCTCGGGTGCCGGAGCTAACGCGATAAGCATCCCGCCTGGGGAGTACGGTCGCAAGAACTGAAAACTCAAAGGAATTGACGGGGACCCGCACAAGCGGTGGAGCATGTGGTTTAATTCGACGCAACGCGAAGAACCTTACCTAGCCTAGAATGCCTCTGACAAACCTCTGGAGACAGAGAGTTTCGGGTAACACCGAACAGAGTGCAAGGTGCTGCATGGCTGTCGTCAGCTCGTGTCGTG	0	16	0	0	16	k__Bacteria	p__Acidobacteria	c__[Chloracidobacteria]	o__RB41	f__	g__	s__
2672	CTAGCCTTAAACGATGGATGCTTGGTGTCCGAGGTGATGAAGTCCTCGGGTGCCGGAGCTAACGCGATAAGCATCCCGCCTGGGGAGTACGGTCGCAAGACTGAAACTCAAAGGAATTGACGGGGACCCGCACAAGCGGTGGAGCATGTGGTTTAATTCGACGCAACGCGAAGAACCTTACCTAGCCTAGAATGCCTTTGACAACTTCAGAGATGGAGCATTTCGGGTAACACCGAAC	0	8	0	0	8	k__Bacteria	p__Acidobacteria	c__[Chloracidobacteria]	o__RB41	f__	g__	s__
2673	CTAGCCTTAAACGATGGATGCTTGGTGTCCGAGGTGATGAAGTCCTCGGGTGCCGGAGCTAACGCGATAAGCATCCCGCCTGGGGAGTACGGTCGCAAGACTGAAACTCAAAGGAATTGACGGGGACCCGCACAAGCGGTGGAGCATGTGGTTTAATTCGACGCAACGCGAAGAACCTTACCTAGCCTAGAATGCCTTTGACAGCTTTGGAGACAAAGTATTTCGGGTAACACCGAACAAAGTGCAAGGTGCTGCATGGCTGTCGTCAGCTCGTGTCGTGAGATGTTGGGTTAAAGTCCCG	0	6	0	0	6	k__Bacteria	p__Acidobacteria	c__[Chloracidobacteria]	o__RB41	f__	g__	s__
2674	CTAGCCTTAAACGATGGATGCTTGGTGTCCGAGGTGATGAAGTCCTCGGGTGCCGGAGCTAACGCGATAAGCATCCCGCCTGGGGAGTACGGTCGCAAGACTGAAACTCAAAGGAATTGACGGGGACCCGCACAAGCGGTGGAGCATGTGGTTTAATTCGACGCAACGCGAAGAACCTTACCTAGCCTAGAATGCCTTTGACAACTTCAGAGATGAAGTGTTTCGGGTAACACCGAACAAAGTGCAAGGTGCTGCATGGCTGTCGTCAGCTCGTGTCGTGAGATGTTGGGTTAAAGTCCCGCAACGAGCGCAACCCCCTTATCCCCCAGTTGCTAACAGGTCAGGCTGAGAACTCTGTGGAGACTGCCGT	0	6	0	0	6	k__Bacteria	p__Acidobacteria	c__[Chloracidobacteria]	o__RB41	f__	g__	s__
2676	CTAGCCTTAAACGATGGATGCTTGGTGTCCGAGGTGATGAAGTCCTCGGGTGCCGGAGCTAACGCGATAAGCATCCCGCCTGGGGAGTACGGTCGCAAGACTGAAACTCAAAGGAATTGACGGGGGACCCGCACAAGCGGTGGAGCATGTGGTTTAATTCGACGCAACGCGAAGAACCTTACCTAGCCTAGAATGCCTTTGACAACTTCAGAGATGAAGTGTTTCGGGTAACACCGAACAAAGTGCAAGGTGCTGCATGGCTGTCGTCAGCTCGTGTCGTGAGATGTTGGGTTAAAGTCCCGCAACGAGCGCAACCCCTTATCAACAGTTGCCATCAGGTAAAAGCTGGGAAACTCTGTTGAGACTGCCG	0	1	0	0	1	k__Bacteria	p__Acidobacteria	c__[Chloracidobacteria]	o__RB41	f__	g__	s__
2677	CTAGCCTTAAACGATGGATGCTTGGTGTCCGAGGTTTAGAAGTCCTCGGGTGCCGGAGCTAACGCGATAAGCATCCCGCCTGGGGAGTACGGTCGCAAGACTGAAACTCAAAGGAATTGACGGGGACCCGCACAAGCGGTGGAGCATGTGGTTTAATTCGACGCAACGCGAAGAACCTTACCTAGCCTAGAATGCCTCTGACAACTCTGGAGACAGAGCCTTTCGGGTAACACCGAACAGAGTGCAAGGTGCTGCATGGCTGTCGTCAGCTCGTGTCGTGAGATGTTGGGTTAAAGTCCCGCAACGAGCGCAACCCCCCGTTTTCAGTTGCCATCATTCGGTTGGGCACTCTGGAGACACTGCCGGTGAC	0	2	0	0	2	k__Bacteria	p__Acidobacteria	c__[Chloracidobacteria]	o__RB41	f__	g__	s__
2678	CTAGCCTTAAACGATGGATGCTTGGTGTCCGAGGTTTAGAAGTCCTCGGGTGCCGGAGCTAACGCGATAAGCATCCCGCCTGGGGAGTACGGTCGCAAGACTGAAACTCAAAGGAATTGACGGGGACCCGCACAAGCGGTGGAGCATGTGGTTTAATTCGACGCAACGCGAAGAACCTTACCTAGCCTAGAATGTGAGGGAAGGGCTTCTAATAGAGTCCGTCCGGGAAACCGGCCCAAAACAAGGTGCTGCATGGCTGTCGTCAGCTCGTGTCGTGAGATGTTGGGTTAAAGTCCCCGCAACCGAGCGCAAACCCCTTATCAACAGTTGCCATCATTAAAGTTGGGAACTCTGGCGAGACTGCCGGGG	0	1	0	0	1	k__Bacteria	p__Acidobacteria	c__[Chloracidobacteria]	o__RB41
2680	CTAGCCTTAAACGATGGATGCTTGGTGTCCGGGGTTAGATAGTCCTCGGGTGCCGTCGCTAACGCTTTTAGCATCCCGCCTGGGGAGTACGGTCGCAAGACTGAAACTCAAAGGAATTGACGGGGACCCGCACAAGCGGTGGAGCATGTGGTTTAATTCGACGCAACGCGAAGAACCTTACCTGGACTAGAATGCGAGGGAATCTTGGTTAATGCCAAGAGTCGGAGCAATCCGACCCGAAGCAAGGTGCTGCATGGCTGTCGTCAGCTCGTGTCGTGAGATGTTGGGTTAAAGTCCCCGCAACGAGCGCAACCCCCTGCCCCCGTGTTACCTGTGTCACGGGGGACTGCCGTCGCGTTGCGGCGGAGGA	0	1	0	0	1	k__Bacteria	p__Acidobacteria	c__[Chloracidobacteria]	o__RB41	f__	g__	s__
2681	CTAGCCTTAAACGATGGATGCTTGGTGTCCGGGGTTAGATAGTCCTCGGGTGCCGTCGCTAACGCTTTTAGCATCCCGCCTGGGGAGTACGGTCGCAAGACTGAAACTCAAAGGAATTGACGGGGACCCGCACAAGCGGTGGAGCATGTGGTTTAATTCGACGCAACGCGAAGAACCTTACCTGGGCTAGAATGCTCCTGACAACTCCAGAGATGGAGCTTC	0	1	0	0	1	k__Bacteria	p__Acidobacteria	c__[Chloracidobacteria]	o__RB41	f__	g__	s__
2684	CTAGCCTTAAACGATGGATGCTTGGTGTCCGGGGTTTCACAGTCCCCGGGTGCCGTCGCTAACGCTGTAAGCATCCCGCCTGGGGAGTACGGTCACAAGACTGAAACTCAAAGGAATTGACGGGGACCCGCACAAGCGGTGGAGCATGTGGTTTAATTCGACGCAACGCGAAGAACCTTACCTAGCCTAGAATGCGAGGGAAGACACCGTAACGGGTGTCGTCTGGGAAACCAGACCCAAAGCAAGGTGCTGCATGGCTGTCGTCAGCTCGTGTCGTGAGATGTTGGGTTAAAGTCCCCGCAAACGAGCGCAAACCCCCTATTAACAGTTGCCATCATTAAGTTGGGAACTCTGTTGAGACTGCCGGTGA	0	1	0	0	1	k__Bacteria	p__Acidobacteria	c__[Chloracidobacteria]	o__RB41	f__	g__	s__
2685	CTAGCCTTAAACGATGGATGCTTGGTGTCCGGGGTTTCACAGTCCCCGGGTGCCGTCGCTAACGCTGTAAGCATCCCGCCTGGGGAGTACGGTCGCAAGACTGAAACTCAAAGGAATTGACGGGGACCCGCACAAGCGGTGGAGCATGTGGTTTAATTCGACGCAACGCGAAGAACCTTACCTAGCCTAGAATGCCTCTGACCGGCACAGAGATGTGTCTTCTTGGGGAAACCCAAGCAGAGTGCAAGGTGCTGCATGGCTGTCGTCAGCTCGTGTCGTGAGATGTTGGG	0	4	0	0	4	k__Bacteria	p__Acidobacteria	c__[Chloracidobacteria]	o__RB41	f__	g__	s__
2686	CTAGCCTTAAACGATGGATGCTTGGTGTCTGGAGTAACAGTCTCCGGGTGCCGTCGCTAACGCTGTTAGCATCCCGCCTGGGGAGTACGCACGCAAGTGTGAAACTCAAAGGAATTGACGGGGACCCGCACAAGCGGTGGAGCATGTGGTTTAATTCGACGCAACGCGAAGAACCTTACCTGGACTAGAATGCGAGGGAATGTTGCCTAATAGCAACAGTCTGGGAAACCAGACCCGAAGCAAGGTGCTGCATGGCTGTCGTCAGCTCGTGTCGTGAGATGTTGGGTTAAGTCCCGCAACGAGCGCAACCCCTACTAATAGTTGCTAACAGGAAAGCTGAGAACTCTATTAGGACTGCCGTTGGTAAAACGGG	0	0	13	0	13	k__Bacteria	p__Acidobacteria	c__[Chloracidobacteria]	o__RB41	f__	g__	s__
2687	CTAGCCTTAAACGATGGATGCTTGGTGTCTGGAGTTACAGTCTCCGGGTGCCGTCGCTAACGCTTTTAGCATCCCGCCTGGGGAGTACGCACGCAAGTGTGAAACTCAAAGGAATTGACGGGGACCCGCACAAGCGGTGGAGCATGTGGTTTAATTCGAAGCAACGCGCAGAACCTTACCACCTTTTGACATGCCTCGCTATCCAGGGAGACCTGGAGTTCCCTTCGGGGACGAGGACACAGGTGCTGCATGGCTGTCGTCAGCTCGTGTCGTGAGATGTTGGGTTAAAGTCCCCGCAAACGAGCGCAAACCCCCTATTAACAGTTGCTAACGGGTAATGCCGAGAACTCTGTTGAGACTGCCGTTGGTA	0	1	0	0	1	k__Bacteria	p__Acidobacteria	c__[Chloracidobacteria]	o__RB41	f__	g__	s__
2688	CTAGCCTTAAACGATGGATGCTTGGTGTCTGGAGTTACAGTCTCCGGGTGCCGTCGCTAACGCTTTTAGCATCCCGCCTGGGGAGTACGCACGCAAGTGTGAAACTCAAAGGAATTGACGGGGACCCGCACAAGCGGTGGAGCATGTGGTTTAATTCGACGCAACGCGAAGAACCTTACCCGGGCTTGACATGCACGTGGTACGGAGCCGAAAGGCCGAGGACCCGCGAGGGAGCGTGCGCAGATGCTGCATGGCTGTCGTCAGCTCGTGTCGTGAGATGTTGGGTTAAAGTCCCCG	0	2	0	0	2	k__Bacteria	p__Acidobacteria	c__[Chloracidobacteria]	o__RB41	f__	g__	s__
2689	CTAGCCTTAAACGATGGATGCTTGGTGTCTGGAGTTACAGTCTCCGGGTGCCGTCGCTAACGCTTTTAGCATCCCGCCTGGGGAGTACGCACGCAAGTGTGAAACTCAAAGGAATTGACGGGGACCCGCACAAGCGGTGGAGCATGTGGTTTAATTCGACGCAACGCGAAGAACCTTACCTACTCTAGAATGCTCTTGACGACTTTGGAGACAAAGAGTCTGAGGGAAACCTCAGCAAGATGCAAGGTGCTGCATGGCTGTCGTCAGCTCGTGTCGTGAGATGTTGGGTTAAAGTCCCCCG	0	1	0	0	1	k__Bacteria	p__Acidobacteria	c__[Chloracidobacteria]	o__RB41	f__	g__	s__
2690	CTAGCCTTAAACGATGGATGCTTGGTGTCTGGAGTTACAGTCTCCGGGTGCCGTCGCTAACGCTTTTAGCATCCCGCCTGGGGAGTACGCACGCAAGTGTGAAACTCAAAGGAATTGACGGGGACCCGCACAAGCGGTGGAGCATGTGGTTTAATTCGACGCAACGCGAAGAACCTTACCTGGACTAGAATGCGAGGGAATCTTGGTTAATGCCAAGAGTCGGAGCAATCCGACCCGAAGCAAGGTGCTGCATGGCTGTCGTCAGCTCGTGTCGTGAGATGTTGGGTTAAAGTCCCG	0	35	0	0	35	k__Bacteria	p__Acidobacteria	c__[Chloracidobacteria]	o__RB41	f__	g__	s__
2691	CTAGCCTTAAACGATGGATGCTTGGTGTCTGGAGTTACAGTCTCCGGGTGCCGTCGCTAACGCTTTTTAGCATCCCGCCTGGGGAGTACGCACGCAAGTGTGAAACTCAAAGGAAACGTTTACGGACGGGGACCCGCACAAGCGGTGGAGCATGTGGTTTTAATTCGACGCAACGCGAAGAACCTTACCTGGACTAGAATGCGCGAGAAGGTTGGTTAAATGCCAACCGTCGGGA	0	114	0	0	114	k__Bacteria	p__Acidobacteria	c__[Chloracidobacteria]	o__RB41	f__	g__	s__
2692	CTAGCCTTAAACGATGGATGCTTGGTGTCTGGAGTTACAGTCTCCGGGTGCCGTCGCTAACGCTTTTAGCATCCCGCCTGGGGAGTACGCACGCAAGTGTGAAACTCAAAGGAATTGACGGGGACCCGCACAAGCGGTGGAGCATGTGGTTTAATTCGACGCAACGCGAAGAACCTTACCTGGGCTAGAAAACGTAGGAACCTTGCTGAAAGGCGAGGGTGCTCTTCGGAGAACCTGCGGTTAGGTGCTGCATGGCTGTCGTCAGCTCGTGTCGTGAGATGTTGGGTTAAAGTCCCCGCAACGAGCGCAACCCCACGTTTTTAGTTGCCAACATTCAGTTGGGCACTCTAGAGAGACTGCCGGTGACAAA	0	2	0	0	2	k__Bacteria	p__Acidobacteria	c__[Chloracidobacteria]	o__RB41	f__	g__	s__
2698	CTAGCCTTAAACGATGGATGCTTGGTGTCTGGAGTTACAGTCTCCGGGTGCCGTCGCTAACGCTTTTTAGCATCCCGCCTGGGGAGTACGCACGCAAGTGTGAAACTCAAAGGAATTGACGGGGACCCGCACAAGCGGTGGAGCATGTGGTTTAATTCGACGCAACGCGAAGAACCTTACCTGGACTAGAATGCGAGGGAAGAATGCGTAATGGCATTCGTCGGGCAACCGACCCAAAGCAAGGTGCTGCATGGCTGTCGTCAGCTCGTGTCGTGAGATGTTGGGTTAAAGTCCCG	0	3	0	0	3	k__Bacteria	p__Acidobacteria	c__[Chloracidobacteria]	o__RB41	f__	g__	s__
2699	CTAGCCTTAAACGATGGATGCTTGGTGTCTGGAGTTACAGTCTCTGGGTGCCGTCGCTAACGCTTTTTAGCATCCCGCCTGGGGAGTACGCACGCAAGTGTGAAACTCAAAGGAATTGACGGGGACCCGCACAAGCGGTGGAGCATGTGGTTTAATTCGACGCAACGCGAAGAACCTTACCTGGACTAGAATGTGAGGGAAGGGCTTCTAATAGAGTCCGTCCGGGAAACCGG	0	2	0	0	2	k__Bacteria	p__Acidobacteria	c__[Chloracidobacteria]	o__RB41	f__Ellin6075	g__	s__
2700	CTAGCCTTAAACGATGGATGCTTGGTGTCTGGAGTTACAGTCTCCGGGTGCCGTCGCTAACGCTTTTTAGCATCCCGCCTGGGGAGTACGCACGCAAGTGTGAAACTCAAAGGAATTGACGGGGACCCGCACAAGCGGTGGAGCATGTGGTTTAATTCGACGCAACGCGAAGAACCTTACCTGGGCTCGAACGGCTTCCCAACGGCATTGGAAACAGTGCTATCCCGCAAGGGAGTGGAGTCGAGGTGCTGCATGGCTGTCGTCAGCTCGTGTCGTGAGATGTTGGGTTAAAGTCCCCG	0	2	0	0	2	k__Bacteria	p__Acidobacteria	c__[Chloracidobacteria]	o__RB41	f__	g__	s__
2704	CTAGCCTTAAACGATGGATGCTTGGTGTCTGGAGTTACAGTCTCCGGGTGCCGTCGCTAACGTTTTTTAGTATTCCGCCTGGGGAGTACGCACGCAAGTGTGAAACTCAAAGGAATTGACGGGGACCCGCACAAGCGGTGGAGCATGTGGTTTAATTCGACGCAACGCGAAGAACCTTACCTGAACTAGAATGCGAGGGAAGGTTGGGTAACTCCAACCGTCTGGGAAACCAGACCCAAAGCAAGGTGCTGCATGGCTGTCGTCAGCTCGTGTCGTGAGATGTTGGGTTAAACGTCCCGCAACCGAGCGCAAACCCCCGGTTGTCAGTTGCCATCATTCAGTTGGG	0	1	0	0	1	k__Bacteria	p__Acidobacteria	c__[Chloracidobacteria]	o__RB41	f__Ellin6075	g__	s__
2706	CTAGCCTTAAACGATGGATGCTTGGTGTCTGGAGTTACAGTCTCTGGGTGCCGTCGCTAACGCTTTTAGCATCCCGCCTGGGGAGTACGCACGCAAGTGTGAAACTCAAAGGAATTGACGGGGACCCGCACAAGCGGTGGAGCATGTGGTTTAATTCGACGCAACGCGAAGAACCTTACCTGGACTAGAATGCGAGGGAAGTTACCGTAACGGGTAACGTCTGGGAAACCAGACCCAAAGCAAGGTGCTGCATGGCTGTCGTCAGCTCGTGTCGTGAGATGTTGGGTTAAAGTCCCCGCAACGAGCGCAACCCCCTATTGTATGTTGCCAGCGGGTTACGCCGGGGACTCATGCGAGACTGCCTGCGCAA	0	1	0	0	1	k__Bacteria	p__Acidobacteria	c__[Chloracidobacteria]	o__RB41	f__	g__	s__
2709	CTAGCCTTAAACGATGGATGCTTGGTGTCTGGAGTTACAGTCTCTGGGTGCCGTCGCTAACGCTTTTTAGCATCCCGCCTGGGGAGTACGCACGCAAGTGTGAAACTCAAAGGAATTGACGGGGACCCGCACAAGCGGTGGAGCATGTGGTTTAATTCGACGCAACGCGAAGAACCTTACCTGAACTAGAATGCGAGGGAAGATTACCTAATAGTAATCGTCGGGCAACCGACCCAAAGCAAGGTGCTGCATGGCTGTCGTCAGCTCGTGTCGTGAGATGTTCGGGTTAAAGTCCCCGCAACGAGCGCAACCCCTTATCAACAGTTGCTAACGCGTGATGGCGAGCACTCTGTGGAGACTGCCGTTGATA	0	1	0	0	1	k__Bacteria	p__Acidobacteria	c__[Chloracidobacteria]	o__RB41	f__	g__	s__
2710	CTAGCCTTAAACGATGGATGCTTGGTGTCTGGAGTTACAGTCTCTGGGTGCCGTCGCTAACGCTTTTTAGCATCCCGCCTGGGGAGTACGCACGCAAGTGTGAAACTCAAAGGAATTGACGGGGACCCGCACAAGCGGTGGAGCATGTGGTTTAATTCGACGCAACGCGAAGAACCTTACCTGGACTAGAATGCGAGGGAAGTTACCGTAACGGGTAACGTCTGGGAAACCAGACCCAAAGCAAGGTGCTGCATGGCTGTCGTCAGCTCGTGTCGTGAGATGTTGGGTTAAAGTCCCCGCAACGAGCGCAACCCCTTATCATTAGTTGCTACGCAAGGGCACTCTAATGAGACTGCCGGTGACAAAACCG	0	2	0	0	2	k__Bacteria	p__Acidobacteria	c__[Chloracidobacteria]	o__RB41	f__	g__	s__
2711	CTAGCCTTAAACGATGGATGTTTGGTGTCTGGAGTTACAGTCTCTGGGTGCCGTCGCTAACGCTGTTAACATCCCGCCTGGGGAGTACGCACGCAAGTGTGAAACTCAAAGGAATTGACGGGGACCCGCACAAGCGGTGGAGCATGTGGTTTAATTCGACGCAACGCGAAGAACCTTACCTGGACTAGAATGCGAGGGAAGGTTGGGTAACTCCAACCGTCTGGGAAACCAGACCCAAAGCAAGGTGCTGCATGGCTGTCGTCAGCTCGTGTCGTGAGATGTTGGGTTAAAGTCCCCGCAACGAGCGCAAACCCCCTGTTCCATGTTGCCAGCGCGTGATGGCGGGGACTCATGGGAGACTGCCGGGGTC	0	2	0	0	2	k__Bacteria	p__Acidobacteria	c__[Chloracidobacteria]	o__RB41	f__	g__	s__
2712	CTAGCCTTAAACGATGTATGCTTGGTGTCTGGGGTTATGAAGTCCCCGGGTGCCGGAACTAACGTGTTAAGCATACCGCCTGGGGAGTACGTTCGCAAGAATGAAACTCAAAGGAATTGACGGGGACCCGCACAAGCGGTGGAGCATGTGGTTTAATTCGACGCAACGCGAAGAACCTTACCTACTCTAGAATGCTCTCGACAACTCCAGAGATGGAGCCTCTTGGGTAAACCAAGCAAGATGCAAGGTGCTGCAG	0	14	0	0	14	k__Bacteria	p__Acidobacteria	c__[Chloracidobacteria]	o__RB41	f__	g__	s__
2713	CTAGCCTTAAACGATGTATGCTTGGTGTCTGGGGTTATGAAGTCCCCGGGTGCCGGAACTAACGTGTTAAGCATACCGCCTGGGGAGTACGTTCGCAAGAATGAAACTCAAAGGAATTGACGGGGACCCGCACAAGCGGTGGAGCATGTGGTTTAATTCGACGCAACGCGAAGAACCTTACCTGGACTAGAATGCGAGGGAAGGCTGGTTAATGCCAGCCGTCGGAGCAATCCGACCCAAAGCAAGGTGCTGCATGGCTGTCGTCAGCTCGTGTCGTGAGATGTTGGGTTAAAGTCCCCGCAACGAGCGCAAACCCCTTATCAACAGTTGCCAGCGGGTCAAAGCCGGGAACTCTGTTGAGACTGCCGTT	0	1	0	0	1	k__Bacteria	p__Acidobacteria	c__[Chloracidobacteria]	o__RB41	f__	g__	s__
2726	CTAGCTGTAAACGATGAGTGCTGGGTGTAGGGGGTATCAACCCCCCCTGTGCCGAAGCTAACGCATTAAGCACTCCGCCTGGGGAGTACGGTCGCAAGGCTGAAACTCAAAGGAATTGACGGGGGCCCGCACAAGCGGTGGAGCATGTGGTTTAATTCGACGCAACGCGAAGAACCTTACCGGGGGTTTGAACTGTACGGGACCGCTGCAGAGATGTGGCTTTCCTTCGGGACCCGTATAGAGGTGCTGCATGGCTGTCGTCAGCTCGTGTCGTGAGATGTTGGGTTAAAGTCCCCGCAACGAGCGCAACCCCTTGCCTCCTGTTGCTAACGAGTAGAGTCGAGCACTCTGGAGAGACTGCCGGTGATAA	0	1	0	0	1	k__Bacteria	p__Acidobacteria	c__Acidobacteria-6	o__CCU21	f__	g__	s__
2880	CTGGCCCTAAACGATGAATACTTGGTGTCTGGAGTTATTTAACTTCGGGTGCCGTCGCTAACGTTTTAAGTATTCCGCCTGGGGAGTACGCACGCAAGTGTGAAACTCAAAGGAATTGACGGGGACCCGCACAAGCGGTGGAGCATGTGGTTTAATTCGACGCAACGCGAAGAACCTTACCTGGACTAGAATGTGAGGGAAGGGCTTCTAATAGAGTCCGTCCGGGAAACCGGCCCAAAACAAGGTGCTGCATGGCTGTCGTCAGCTCGTGTCGTGAGATGTTGGGTTAAAGTCCCCGCAAACGAGCGCAAACCCCTTATCAAACAGTTGCCATCA	0	15	0	0	15	k__Bacteria	p__Acidobacteria	c__[Chloracidobacteria]	o__RB41	f__Ellin6075	g__	s__
2881	CTGGCCCTAAACGATGAATACTTGGTGTCTGGAGCTATTATTGCTTTGGGTGCCGTCGCTAACGTTTTAAGTATTCCGCCTGGGGAGTACGCACGCAAGTGTGAAACTCAAAGGAATTGACGGGGGACCCGCACAAGCGGTGGAGCATGTGGTTTAATTCGACGCAACGCGAAGAACCTTACCTGGACTAGAATGTGAGGGAAGGGCTTCTAATAGAGTCCGTCCGGGAAACCGGACCCAAAACAAGGTGCTGCATGGCTGTCGTCAGCTCGTGTCGTGAGATGTTGGGTTAAAGTCCCGCAACCGAGCGCAACCCCTTATCATTAGTTGCTACGCAAGGGTCACTCTAATGAGACTGCCGGTGACAAA	0	143	0	0	143	k__Bacteria	p__Acidobacteria	c__[Chloracidobacteria]	o__RB41	f__Ellin6075	g__	s__
2884	CTGGCCCTAAACGATGAATACTTGGTGTCTGGAATTCTATAATTCCGGGTGCCGTCGCTAACGTTTTTTAGTATTCCGCCTGGGGAGTACGCACGCAAGTGTGAAACTCAAAGGAATTGACGGGGACCCGCACAAGCGGTGGAGCATGTGGTTTAATTCGACGCAACGCGAAGAACCTTACCTGAACTAGAATGCGAGGGAAGAATACCTAATAGTATTCGTCGGGCAACCGACCCAAAGCAAGGTGCTGCATGGCTGTCGTCAGCTCGTGTCGTGAGATGTTGGGTTAAAGTCCCCGCAACGAGCGCAAACCCCCTATTAAACAGTTGCTAACAAGTAATGTTGAGAACTCTGTTAAAGACTGCCGTTG	0	1	0	0	1	k__Bacteria	p__Acidobacteria	c__[Chloracidobacteria]	o__RB41	f__Ellin6075	g__	s__
2885	CTGGCCCTAAACGATGAATACTTGGTGTCTGGAATTCTATAATTCCGGGTGCCGTCGCTAACGTTTTTTAGTATTCCGCCTGGGGAGTACGCTCGCAAGAGTGAAACTCAAAGGAATTGACGGGGACCCGCACAAGCGGTGGAGCATGTGGTTTAATTCGACGCAACGCGAAGAACCTTACCTGGACTAGAATGCGCGAGAAGGTTGGTTAATGCCAACCGTCGGAGCAATCCGACTCAAAGCAAGGTGCTGCATGGCTGTCGTCAGCTCGTGTCGTGAGATGTTGGGTTAAAGTCCCCGCAACGAGCGCAACCCCCTTATCATTAGTTGCTACGCAAGGGCACTCTAAATGAGACTGCCGGTGACAAAA	0	1	0	0	1	k__Bacteria	p__Acidobacteria	c__[Chloracidobacteria]	o__RB41
2889	CTGGCCCTAAACGATGAATACTTGGTGTCTGGAGCTATTTTGCTCCGGGTGCCGTCGCTAACGCTTTTAGCATCCCGCCTGGGGAGTACGCACGCAAGTGTGAAACTCAAAGGAATTGACGGGGACCCGCACAAGCGGTGGAGCATGTGGTTTAATTCGACGCAACGCGAAGAACCTTACCTGGACTAGAATGTGAGGGAAGGGCTTCTAATAGAGTCCGTCCGGGAAACCGGACCCAAAACAAGGTGCTGCATGGCTGTCGTCAGCTCGTGTCGTGAGATGTTGGGTTAAAGTCCCGCAACCGAGCGCAACCCTTGCTCGGTGTTATTCGTGTCACCGAGGACTGCCGCTGCGTTGCAGCGGAGGAAGG	0	1	0	0	1	k__Bacteria	p__Acidobacteria	c__[Chloracidobacteria]	o__RB41	f__Ellin6075	g__	s__
2890	CTGGCCCTAAACGATGAATACTTGGTGTCTGGAGCTATTTTGCTCTGGGTGCCGTCGCTAACGTTTTAAGTATTCCGCCTGGGGAGTACGCACGCAAGTGTGAAACTCAAAGGAATTGACGGGGACCCGCACAAGCGGTGGAGCATGTGGTTTAATTCGACGCAACGCGAAGAACCTTACCTGGACTAGAATGTGAGGGAAGGGCGCTTAATGGCGTCCGTCTGGGAAACCAGACCCGAAAACAAGGTGCTGCATGGCTGTCGTCAGCTCGTGTCGTGAGATGTTGGGTTAAACGTCCCCGCAAACGCGCGCAAACCCCTCGTTCCATGTTGCCAGCGGGTCATGCCGGGG	0	22	0	0	22	k__Bacteria	p__Acidobacteria	c__[Chloracidobacteria]	o__RB41	f__Ellin6075	g__	s__
2892	CTGGCCCTAAACGATGAATACTTGGTGTCTGGAGCTATTTTGCTCTGGGTGCTGTCGCTAACGTTTTAAGTATTCCGCCTGGGGAGTACGCACGCAAGTGTGAAACTCAAAGGAATTGACGGGGACCCGCACAAGCGGTGGAGCATGTGGTTTAATTCGACGCAACGCGAAGAACCTTACCTGGACTAGAATGTGAGGGAAGTTTGTCTAATAGCGAACGTCTGAGAAATCAGACCCAAAACAAGGTGCTGCATGGCTGTCGTCAGCTCGTGTCGTGAGATGTTGGGTTAAAGTCCCCGCAAACGAGCGCAAACCCCCTATTAAACAGTTGCTAAACAAGTAAATGTTGAGAAACTCTGTTAAAGACTGC	0	1	0	0	1	k__Bacteria	p__Acidobacteria	c__[Chloracidobacteria]	o__RB41	f__Ellin6075	g__	s__
2894	CTGGCCCTAAACGATGAATACTTGGTGTCTGGAGTAATTTGTGCTCCGGGTGCCGTCGCTAACGTTTTTAGTATTCCGCCTGGGGAGTACGCTCGCAAGAAGTGAAACTCAAAGGAATTGACGGGGACCCGCACAAGCGGTGGAGCATGTGGTTTAATTCGACGCAACGCGAAGAACCTTACCTAGGCTAGAATGTGAGGGAAGAAGGGTAACTCCGATCGTCTGGGAAACCAGACCCAAACAAGGTGCTGCATGGCTGTCGTCAGCTCGTGTCGTGAGATGTTGGGTTAAAGTCCCGCAAACCGAGCGCAAACCCCCGTGTGTGTGTTGCCAGCATTAAAGTTGGGGACTCACACCAGACTGCCGGTGA	0	9	0	0	9	k__Bacteria	p__Acidobacteria	c__[Chloracidobacteria]	o__RB41	f__Ellin6075	g__	s__
2896	CTGGCCCTAAACGATGAATACTTGGTGTCTGGAGTAATTTGTGCTCCGGGTGCCGTCGCTAACGTTTTTTAGTATTCCGCCTGGGGAGTACGCTCGCAAGAGTGAAACTCAAAGGAATTGACGGGGACCCGCACAAGCGGTGGAGCATGTGGTTTAATTCGACGCAACGCGAAGAACCTTACCTGAACTAGAATGCGAGGGAAGATTACCTAATAGTAATCGTCGGGCAACCGACCCAAAGCAAGGTGCTGCATGGCTGTCGTCAGCTCGTGTCGTGAGATGTTGGGTTAAAGTCCCGCAAACCGAGCGCAAACCCCCGTATTAAACAGTTGCTAAACAAGTAAATGTTGAGAACTCTGTTGAGACTGCC	0	1	0	0	1	k__Bacteria	p__Acidobacteria	c__[Chloracidobacteria]	o__RB41	f__Ellin6075	g__	s__
2900	CTGGCCCTAAACGATGAATACTTGGTGTCTGGAGTCATTATTGCTCCGGGTGCCGTCGCTAACGTTTTAAGTATTCCGCCTGGGGAGTACGCACGCAAGTGTGAAACTCAAAGGAATTGACGGGACCCGCACAAGCGGTGGAGCATGTGGTTTAATTCGACGCAACGCGAAGAACCTTACCTACTCTAGAATGCTCTTGACGACTTTGGAGACAAAGAGTCTGAGGGAAACCTCAGCAAGATGCAAGGTGCTGCATGGCTGTCGTCAGCTCGTGTCGTGAGATGTTGGGTTAAAGTCCCGCAAACGAGCGCAAACCCCTTATCAAACAGTTGCCAGCGGGTCAAGCCGGGAACTCTGTTGAGACTGCCGT	0	1	0	0	1	k__Bacteria	p__Acidobacteria	c__[Chloracidobacteria]	o__RB41
2904	CTGGCCCTAAACGATGAATACTTGGTGTCTGGAGTCATTATTGCTCCGGGTGCCGTCGCTAACGTTTTAAGTATTCCGCCTGGGGAGTACGCACGCAAGTGTGAAACTCAAAGGAATTGACGGGGACCCGCACAAGCGGTGGAGCATGTGGTTTAATTCGACGCAACGCGAAGAACCTTACCTGAACTAGAATGCGAGGGAAGATTACCTAATAGTGATCGTCGGGCAACCGACCCAAAGCAAGGTGCTGCATGGCTGTCGTCAGCTCGTGCCGTGAGGTGTTGGGTTAAAGTCCCCGCAACCGAGCGCAAACCCCCTATCACTAGTTACCATCAGGTCAAGCTGGGAACTCTAGTGAAAACTGCCGTCG	0	1	0	0	1	k__Bacteria	p__Acidobacteria	c__[Chloracidobacteria]	o__RB41	f__Ellin6075	g__	s__
2905	CTGGCCCTAAACGATGAATACTTGGTGTCTGGAGTCATTATTGCTCCGGGTGCCGTCGCTAACGTTTTTAAGTATTCCGCCTGGGGAGTACGCACGCAAGTGTGAAACTCAAAGGAATTGACGGGGACCCGCACAAGCGGTGGAGCATGTGGTTTAATTCGACGCAACGCGAAGAACCTTACCTGGACTAGAATGCGCGAGAAGGTTGGTTAATGCCAACCGTCGGAGCAATCCGACTCAAAGCAAGGTGCTGCATGGCTGTCGTCAGCTCGTGTCGTGAGATGTTGGGTTAAAGTCCCGCAACGAGCGCAACCCCCCGGTTTTTCAGTTGCCATCATTGAGTTGGGCACTCTGGAGACACTGCCGGTGA	0	6	0	0	6	k__Bacteria	p__Acidobacteria	c__[Chloracidobacteria]	o__RB41	f__Ellin6075	g__	s__
2908	CTGGCCCTAAACGATGAATACTTGGTGTCTGGAGTCATTATTGCTCCGGGTGCCGTCGCTAACGTTTTAAGTATTCCGCCTGGGGAGTACGCACGCAAGTGTGAAACTCAAAGGAATTGACGGGGACCCGCACAAGCGGTGGAGCATGTGGTTTAATTCGACGCAACGCGAAGAACCTTACCTGGGCTCGAAATGCTGCTGTAACCCTATCGAAAGACTGGGCCTCCCGCAAGGGACAGTAGTATAGGTGCTGCATGGCTGTCGTCAGCTCGTGTCGTGAGATGTTGGGTTAAAGTCCCCGCAAACGAGCGCAACCCCCTTGTCCTGTGTTGCTAATCCGCAAGGATGCACTCTCAGGAGACCGCCAGGG	0	1	0	0	1	k__Bacteria	p__Acidobacteria	c__Solibacteres	o__Solibacterales
2915	CTGGCCCTAAACGATGAATACTTGGTGTCTGGAGTCATTATTGCTCCGGGTGCCGTCGCTAACGTTTTTTAGTATTCCGCCTGGGGAGTACGCACGCAAGTGTGAAACTCAAAGGAATTGACGGGGACCCGCACAAGCGGTGGAGCATGTGGTTTAATTCGACGCAACGCGAAGAACCTTACCTGGACTAGAATGTGAGGGAAGGGCGCTTAATGGCGTCCGTCCGGGAAACCGGACCCAAAACAAGGTGCTGCATGGCTGTCGTCAGCTCGTGTCGTGAGATGTTGGGTTAAAGTCCCGCAACCGAGCGCAACCCCTTATCCTGTGTTGCCAGCAAGTAAACGTTGGGGACTCGCAGGAGACTGCCGGG	0	2	0	0	2	k__Bacteria	p__Acidobacteria	c__[Chloracidobacteria]	o__RB41	f__Ellin6075	g__	s__
2916	CTGGCCCTAAACGATGAATACTTGGTGTCTGGAGTCATTATTGCTCCGGGTGCCGTCGCTAACGTTTTTTAGTATTCCGCCTGGGGAGTACGCACGCAAGTGTGAAACTCAAAGGAATTGACGGGGACCCGCACAAGCGGTGGAGCATGTGGTTTAATTCGACGCAACGCGAAGAACCTTACCTGGACTAGAATGTGAGGGAAGGGCGCTTAATGGCGTCCGTCCGGGAAACCGGACCCAAAACAAGGTGCTGCATGGCTGTCGTCAGCTCGTGTCGTGAGATGTTGGGTTAAAGTCCCGCAACGAGCGCAACCCCTCATCCTTAGTTGCTAAACATTTAGTTGAGAAACTCTAAGGAAACTGCCGGTGA	0	4	0	0	4	k__Bacteria	p__Acidobacteria	c__[Chloracidobacteria]	o__RB41	f__Ellin6075	g__	s__
2917	CTGGCCCTAAACGATGAATACTTGGTGTCTGGAGTCATTATTGCTCCGGGTGCCGTCGCTAACGTTTTTTAGTATTCCGCCTGGGGAGTACGCACGCAAGTGTGAAACTCAAAGGAATTGACGGGGACCCGCACAAGCGGTGGAGCATGTGGTTTAATTCGACGCAACGCGAAGAACCTTACCTGGACTAGAATGTGAGGGAAGGGCGCTTAATGGCGTCCGTCCGGGAAACCGGACCCAAACAAGGTGCTGCATGGCTGTCGTCAGCTCGTGTCGTGAGATGTTGGGTTAAAGTCCCGCAACCGAGCGCAAACCCCTTATCATTAGTTGCCAACAGTTCGGCTGGGGACTCTAATGAGACTGCCTGGGT	0	2	0	0	2	k__Bacteria	p__Acidobacteria	c__[Chloracidobacteria]	o__RB41	f__Ellin6075	g__	s__
2918	CTGGCCCTAAACGATGAATACTTGGTGTCTGGAGTTATTAGTGCTCCGGGTGCCGTCGCTAACGTTTTTAGTATTCCGCCTGGGGAGTACGCTCGGCAAGAGTGAAACTCAAAGGAATTGACGGGGACCCGCGACAAGCGGTGGAGCATGTGGTTTAATTCGACGCAACGCGAAGAACCTTACCTAGGCTAGAATGTGAGGGAAGTCTGCGTAACAGCAGGCGTCTGGGAAACCC	0	0	13	0	13	k__Bacteria	p__Acidobacteria	c__[Chloracidobacteria]	o__RB41	f__Ellin6075	g__	s__
2919	CTGGCCCTAAACGATGAATACTTGGTGTCTGGAGTTATTATTGCTCCGGGTGCCGTCGCTAACGTTTTAAGTATTCCGCCTGGGGAGTACGCACGCAAGTGTGAAACTCAAAGGAATTGACGGGGACCCGCACAAGCGGTGGAGCATGTGGTTTAATTCGACGCAACGCGAAGAACCTTACCTAGGCTAGAATGTGAGGGAATGTTGGGTAACGCCAACAGTCTGGGAAACCAGACCCAAAACAAGGTGCTGCATGGCTGTCGTCAGCTCGTGTCGTG	0	2	29	0	31	k__Bacteria	p__Acidobacteria	c__[Chloracidobacteria]	o__RB41	f__Ellin6075	g__	s__
2920	CTGGCCCTAAACGATGAATACTTGGTGTCTGGAGTTATTATTGCTCCGGGTGCCGTCGCTAACGTTTTTAGTATTCCGCCTGGGGAGTACGCACGCAAGTGTGAAACTCAAAGGAATTGACGGGGACCCGCACAAGCGGTGGAGCATGTGGTTTAATTCGACGCAACGCGAAGACCTTACCTGGACTAGAATGTGAGGGAAGGGCTTCTAACAGAGTCCGTCTGGGAAACCAGACCCAAACAAGGTGCTGCATGGCTGTCGTCAGCTCGTGTCGTGAGATGTTGGG	0	4	0	0	4	k__Bacteria	p__Acidobacteria	c__[Chloracidobacteria]	o__RB41	f__Ellin6075	g__	s__
2921	CTGGCCCTAAACGATGAATACTTGGTGTCTGGAGTTATTTAACTTCGGGTGCCGTCGCTAACGTTTTAAGTATTCCGCCTGGGGAGTACGCACGCAAGTGTGAAACTCAAAGGAATTGACGGGGACCCGCACAAGCGGTGGAGCATGTGGTTTAATTCGACGCAACGCGAAGAACCTTAACCTGGACTAGAATGCGCGAGAAGGTTGGTTAATGCCAACCGTCGGAGCAATCCGACTCAAAGCAAGGTGCTGCATGGCTGTCGTCAGCTCGTGTCGTGAGATGTTGGGTTAAAGTCCCCGCAACGAGCGCAACCCCCTGTGATCTGTTGCTAACCGGCTTGTCCGGAGCACTCTGGTCAGACTGCCCTG	0	1	0	0	1	k__Bacteria	p__Acidobacteria	c__[Chloracidobacteria]	o__RB41
2923	CTGGCCCTAAACGATGAATACTTGGTGTCTGGAGTTCACAAACTCTGGGTGCCGTCGCTAACGTTTTTAGTATTCCGCCTGGGGAGTACGCGTCGCAAGAGTGAAACTCAAAGGAATTGACGGGGACCCGCACAAGCGGTGGAGCATGTGGTTTAATTCGACGCAACGCGAAGAACCTTACCTAGGCTAGAATGTGAGGGAATTCTGGGTAATGCCAGAAGTCCGGGAAACCGGACCCAAAACAAGGTGCTGCATGGCTGTCGTCAGCTCGTGTCGTGAGATGTTGGGTTAAAGTCCCGCAACCGAGCCGCAACCCCCGTATCAACAGTTGCCATCATTAAAG	0	1	0	0	1	k__Bacteria	p__Acidobacteria	c__[Chloracidobacteria]	o__RB41	f__Ellin6075	g__	s__
2924	CTGGCCTAAACGATGAATACTTGGTGTCTGGAGTTTCAATGCTCCGGGTGCCGTCGCTAACGTTTTAAGTATTCCGCCTGGGAGTACGCTCGCAAGAGTGAAACTCAAAGGAATTGACGGGGACCCGCACAAGCGGTGGAGCATGTGGTTTAATTCGACGCAACGCGAAGAACCTTACCTGGGCTAGAATGTGAGGGAATGTCGGGTAACGCCGACAGTCCGGGAAACCGGACCCGAACAAGGTGCTGCATGGCTGTCGTCAGCTCGTGTCGTGAGATGTTGGGTTAAGTCCCGCAACGAGCGCAACCCTTATCAACAGTTGCCATCATTAAGTTGGGCACTCTGTTGAGACTGCCGTTGATAAAACGGGGAAG	4	0	8	0	12	k__Bacteria	p__Acidobacteria	c__[Chloracidobacteria]	o__RB41	f__Ellin6075	g__	s__
2926	CTGGCCCTAAACGATGAATACTTGGTGTCTGGAGTTTTTAGTGCTCCGGGTGCCGTCGCTAACGTTTTTAGTATTCCGCCTGGGGAGTACGCTCGCAAGAGTGAAACTCAAAGGAATTGACGGGGACCCGCACAAGCGGTGGAGCATGTGGTTTAATTCGACGCAACGCGAAGAACCTTACCTAAGCTAGAATGTGAGGGAATGTTGGGTAATGCCAACAGTCCGGGAAACCGGACCCAAAACAAGGTGCTGCATGGCTGTCGTCAGCTCGTGTCGTGAGATGTTGGGTTAAGTCCCGCAACGAGCGCAACCCTTATTGATAGTTGCTAACAGGTAATGCTGAGAACTCTATCAAGACTGCTGTTGATAAAAC	0	0	7	0	7	k__Bacteria	p__Acidobacteria	c__[Chloracidobacteria]	o__RB41	f__Ellin6075	g__	s__
2927	CTGGCCCTAAACGATGAATGCTTGGTGTAGCGGGTATCGATCCCTGCTGTGCCGAAGCTAACGCATTAAGCATTCCGCCTGGGGAGTACGGTCGCAAGGCTGAAACTCAAAGGAATTGACGGGGGGCCCGCACAAGCGGTGGAGCATGTGGTTCAATTCGACGCAACGCGAAGAACCTTACCCAGGCTTGAACTGCGAGTGACCACGCCCGAAAGGGCGCTTCCGCAAGGACACTCGTAGAGGTGCTGCATGGCTGTCGTCAGCTCGTGTCGTGAGATGTTGGGTTAAAGTCCCG	0	3	0	0	3	k__Bacteria	p__Acidobacteria	c__Acidobacteria-6	o__iii1-15	f__	g__	s__
2929	CTGGCCCTAAACGATGAATGCTTGGTGTGGCGGGGTATCGATCCCTGCCGTGCCGAAGCTAACGCATTAAGCATTCCGCCTGGGGAGTACGGTCGCAAGGCTGAAACTCAAAGGAATTGACGGGGGCCCGCACAAGCGGTGGAGCATGTGGTTTAATTCGACGCAACGCGAAGAACCTTACCCAGGCTTGAACTGCAGATGACATCCTACGAAAGTAGGCTTCCGCAAGGACATCTGTAGAGGTGCTGCATGGCTGTCGTCAGCTCGTGTCGTGAGATGTTGGGTTAAAGTCCCCG	0	1	0	0	1	k__Bacteria	p__Acidobacteria	c__Acidobacteria-6	o__iii1-15	f__	g__	s__
2930	CTGGCCCTAAACGATGAATGCTTGGTGTGGCGGGTATCGATCCCTGCCGTGCCGAAGCTAACGCATTAAGCATTCCGCCTGGGGAGTACGGTCGCAAGGCTGAAACTCAAAGGAATTGACGGGGGCCCGCACAAGCGGTGGAGCATGTGGTTCAATTCGACGCAACGCGAAGAACCTTACCCAGGCTTGAACAGCGAGTGACTACTTCCGAAAGGGAGCTTCCGCAAGGACACTCGTAGAGGTGCTGCATGGCTGTCGTCAGCTCGTGTCGTGAGATGTTGGGTTAAAGTCCCCGCAAACGAGCGCAAACCCCTCGTTTTTAGTTGCCAGCATTAAGTTGGGCACTCTAGAGAGACTGCCGGTGACAAAA	0	5	0	0	5	k__Bacteria	p__Acidobacteria	c__Acidobacteria-6	o__iii1-15	f__	g__	s__
2931	CTGGCCCTAAACGATGAATGCTTGGTGTGGCGGGTATCGATCCCTGCCGTGCCGAAGCTAACGCATTAAGCATTCCGCCTGGGGAGTACGGTCGCAAGGCTGAAACTCAAAGGAATTGACGGGGGCCCGCACAAGCGGTGGAGCATGTGGTTTAATTCGACGCAACGCGAAGAACCTTACCCAGGCTCGAACGGCATCTGACATCCTACGAAAGTAGGCTCCCGCAAGGGCAGGTGTCGAGGTGCTGCATGGCTGTCGTCAGCTCGTGTCGTGAGATGTTGGGTTAAGTCCCGCAACGAGCGCAACCCTTGTCTTCTGTTGCCATCGGGTTATGCCGGGCACTCTGAAGAGACTGCCGGTGACAAACCGGAGG	0	0	2	0	2	k__Bacteria	p__Acidobacteria	c__Acidobacteria-6	o__iii1-15	f__	g__	s__
2946	CTGGCCCTAAACGATGAGTGCTTGGTGTGGCGGGTATCGATCCCTGCCGTGCCGAAGCTAACGCATTAAGCACTCCGCCTGGGGAGTACGGTCGCAAGGCTGAAACTCAAAGGAATTGACGGGGGCCCGCACAAGCGGTGGAGCATGTGGTTCAATTCGACGCAACGCGAAGAACCTTACCTGGGCTTGAACTGTAGATGACATTCGGCGAAAGCCGGCTTCCGCAAGGACATCTGCAGAGGTGCTGCATGGCTGTCGTCAGCTCGTGTCGTGAGATGTTGGGTTAAAGTCCCGCAACGAGCGCAACCCCTCGTCCTTAGTTGCCATCATTTAGTTGGGCACTCTAAGGAAACCGCCGGTGATAAGCCGG	0	2	0	0	2	k__Bacteria	p__Acidobacteria	c__Acidobacteria-6	o__iii1-15	f__mb2424	g__	s__
2947	CTGGCCCTAAACGATGAGTGCTTGGTGTGGCGGGTATCGATCCCTGCCGTGCCGAAGCTAACGCATTAAGCACTCCGCCTGGGGAGTACGGTCGCAAGGCTGAAACTCAAAGGAATTGACGGGGGCCCGCACAAGCGGTGGAGCATGTGGTTTAATTCGACGCAACGCGAAGAACCTTACCCAGGCTCGAAATGCAGACGACCGCCGGTGAAAGCCGTTTCCCGCAAGGGCGTCTGTATAGGTGCTGCATGGCTGTCGTCAGCTCG	0	1	4	0	5	k__Bacteria	p__Acidobacteria	c__Acidobacteria-6	o__iii1-15	f__mb2424	g__	s__
2948	CTGGCCCTAAACGATGAGTGCTTGGTGTGGCGGGTATCGATCCCTGCCGTGCCGAAGCTAACGCGTTAAGCACTCCGCCTGGGGAGTACGGTCGCAAGGCTGAACTCGGAAAGTAAGTTGACGGGGGCCCGCACAAGCGGTGGAGCATGTGGTTTAATTCGACGCAACGCGAAGAACCTTACCCAGGCTCGAAATGCAGTTGATCGCCCATGAAAGTGGGTTCCCGCAAGGGCAACTGTATAGGTGCTGCATGGCTGTCGTCAGCTCGTGTCGTGAGATGTTGGGTTAAGTCCCGCAACGAGCGCAACCCTTGTTTGCTGTTGCCATCAGGTCAAGCTGGGCACTCTGCAGAGACTGCCGGTGACAAACCGGA	0	0	0	2	2	k__Bacteria	p__Acidobacteria	c__Acidobacteria-6	o__iii1-15	f__	g__	s__
2950	CTGGCCCTAAACGATGGATACTTGGTGTGTGGGGTTCTCTAAGTCCCCGCGTGCCGGAGTCAACGCGTTAAGTATCCCGCCTGGGGAGTACGGTCGCAAGGCTGAAACTCAAAGGAATTGACGGGGACCCGCACAAGCGGTGGAGCATGTGGTTTAATCGAAGCAACGCGCAGAACCTTACCAGCGTTTGACATGGCAGGACGGCTTCCAGAGATGGATTCC	0	1	0	0	1	k__Bacteria	p__Acidobacteria	c__[Chloracidobacteria]	o__DS-100	f__	g__	s__
3122	CTGGCCTTAAACGATGAATGCTTGGTGTCCGGAGTTATGAAGTCTCCGGGTGCCGTCGCTAACGCTTTAAGCATTCCGCCTGGGGAGTACGGCCGCAAGACTGAAACTCAAAGGAATTGACGGGGACCCGCACAAGCGGTGGAGCATGTGGTTTAATTCGACGCAACGCGAAGAACCTTACCTGGGCTAGAATGCCCTTGACAACCCTAGAGATAGGGTCTTTTGGGTAACACCAAACAGGGTGCAAGGTGCTGCATGGCTGTCGTCAGCTCGTGTCGTGAGATGTTGGGTTAAGTCCCGCAACGAGCGCAACCCTTGTCAACAGTTGCTAACGGGTCAAGCCGAGAACTCTGTTGAGACTGCCGTTGATAAA	0	0	1	0	1	k__Bacteria	p__Acidobacteria	c__[Chloracidobacteria]	o__RB41	f__	g__	s__
3125	CTGGCCTTAAACGATGAATGCTTGGTGTCCGGGGTTATAAAGTCCCCGGGTGCCGTCGCTAACGCTTTAAGCATTCCGCCTGGGGAGTACGCACGCAAGTGTGAAACTCAAAGGAATTGACGGGGACCCGCACAAGCGGTGGAGCATGTGGTTTAATTCGACGCAACGCGAAGAACCTTACCTAGGCTAGAATGCCTCTGACAACCCTGGAGGCAGGGCCTTCCGGGTAAAGCCGGACAGAGTGCAAGGTGCTGCATGGCTGTCGTCAGCTCGTGTCGTGAGATGTTGGGTTAAGTCCCGCAACGAGCGCAGCCCTTGTCAACTGTTGCCAGCAGGTAAAGCTGGGCACTCGGTTGAGACTGCCGTTGATAAA	0	0	8	0	8	k__Bacteria	p__Acidobacteria	c__[Chloracidobacteria]	o__RB41	f__	g__	s__
3126	CTGGCCTTAAACGATGAATGCTTGGTGTCCGGGGTTATGAAGTCTCCGGGTGCCGTCGCTAACGCTGTAAGCATTCCGCCTGGGGAGTACGGTCGCAAGACTGAAACTCAAAGGAATTGACGGGGACCCGCACAAGCGGTGGAGCATGTGGTTTAATTCGACGCAACGCGAAGAACCTTACCTGGGCTAGAATGCTCCTGACAGGCCGAGAGATCGGCCCTCTTAGGGAAACCTAAGCAGGATGCAAGGTGCTGCATGGCTGTCGTCAGCTCGTGTCGTGAGATGTTGGGTTAAGTCCCGCAACGAGCGCAACCCTTGTCAACAGTTGCTAACGCGTCGTGGCGAGAACTCTGTTGAGACTGCCGTTGATAAA	0	0	6	0	6	k__Bacteria	p__Acidobacteria	c__[Chloracidobacteria]	o__RB41	f__	g__	s__
3128	CTGGCCTTAAACGATGCTGACTTGGTGTCCCAGGTTATCAGTCCTGGGGTGCCGGAGCTAACGCGTTAAGTCAGCCGCCTGGGGAGTACGGTCGCAAGGCTGAAACTCAAAGGAATTGACGGGGACCCGCACAAGCGGTGGAGCATGTGGTTTAATTCGACGCAACGCGAAGAACCTTACCTGGGCTAGAATGCGGTAGATAAGCTCCAGAGATGGAGTGATCCGGGCAACCGGCTCCTGCCTGCAAGGTGCTGCATGGCTGTCGTCAGCTCGTGTCCGTGAG	0	1	0	0	1	k__Bacteria	p__Acidobacteria	c__[Chloracidobacteria]	o__PK29	f__	g__	s__
3129	CTGGCCTTAAACGATGGATACTTGGTGTCCGGGGTTACATAGTCCCCGGGTGCCGGCGCTAACGCATTAAGTATCCCGCCTGGGGAGTACGGTCGCAAGACTGAAACTCAAAGGAATTGACGGGGACCCGCACAAGCGGTGGAGCATGTGGTTTAATTCGACGCAACGCGAAGAACCTTACCTGGGCTAGAATGCCTCTGACAACCCTGGAGACAGGGCCTTCTGGGTAAAACCAGACAGAGTGCAAGGTGCTGCATGGCTGTCGTCAGCTCGTGTCGTGAGATGTTGGGTTAAGTCCCGCAACGAGCGCAACCCTTGTCAGTAGTTGCCAGCGGTTCGGCCGGGCACTCTACTGAGACTGCCGTTGATAAAA	0	0	1	0	1	k__Bacteria	p__Acidobacteria	c__[Chloracidobacteria]	o__RB41	f__	g__	s__
3130	CTGGCCTTAAACGATGGATACTTGGTGTCCGGGGTTACATAGTCCCCGGGTGCCGGCGCTAACGCATTAAGTATCCCGCCTGGGGAGTACGGTCGCAAGACTGAAACTCAAAGGAATTGACGGGGACCCGCACAAGCGGTGGAGCATGTGGTTTAATTCGACGCAACGCGAAGAACCTTACCTGGGCTAGAATGCCTTCGACAACCCTGGAGACAGGGCCTTCTGGGTAAAACCAGACGAAGTGCAAGGTGCTGCATGGCTGTCGTCAGCTCGTGTCGTGAGATGTTGGGTTAAAGTCCCGTAACGAGCGCAAACCCCTTGTTCTTAGTTACCAGCGGTTCGGCCGGGG	0	1	0	0	1	k__Bacteria	p__Acidobacteria	c__[Chloracidobacteria]	o__RB41	f__	g__	s__
3131	CTGGCCTTAAACGATGGATGCTTGGTGTCCGGGGTAATAAAGTCCCTGGGTGCCGACGCTAACGCTTTTAGCATCCCACCTGGGGAGTACGGTCGCAAGACTGAAACTCAAAGGAATTGACGGGGACCCGCACAAGCGGTGGAGCATGTGGTTTAATTCGACGCAACGCGAAGAACCTTACCTAGCCTAGAATGCCTTCGACCGATATGGAGACATATCTTTCTATGGAAACATAGACGAAGTGCAAGGTGCTGCATGGCTGTCGTCAGCTCGTGTCGTG	0	0	6	0	6	k__Bacteria	p__Acidobacteria	c__[Chloracidobacteria]	o__RB41	f__	g__	s__
49	CACACCGTAAACGTTGGGCGCTAGGTGTGGGACCCGTCCACGGGTTCCGTGCCGCAGCTAACGCATTAAGCGCCCCGCCTGGGGAGTACGGCCGCAAGGCTAAAACTCAAAGGAATTGACGGGGGCCCGCACAAGCGGCGGAGCATGCGGATTAATTCGATGCAACGCGAAGAACCTTACCTGGGTTTGACATACGCCGGAAACACCTAGAGATAGGTGCCCTTTTAGTCGGTGTACAGGTGGTGCATGGCTGTCGTCAGCTCGTGTCGTGAGATGTTGGGTTAAGTCCCGCAAGCGAGC	0	0	0	3	3	k__Bacteria	p__Actinobacteria	c__Actinobacteria	o__Actinomycetales	f__Nocardioidaceae	g__Nocardioides	s__
50	CACATCGTAAACGTTGGGCGCTAGGTGTGGGACCTATTCCATGGGTTCCGTGCCGTAGCTAACGCATTAAGCGCCCCGCCTGGGGAGTACGGCCGCAAGGCTAAAACTCAAAGGAATTGACGGGGGCCCGCACAAGCGGCGGAGCATGCGGATTAATTCGATGCAACGCGAAGAACCTTACCTGGGTTTGACATACACCGGAAGCCCCCAGAGATAGGGGTCTCTTTGATACTGGTGTACAGGTGGTGCATGGCTGTCGTCAGCTCGTGTCGTGAGATGTTGGGTTAAGTCCCGCAACGAGCGCAACCCTCGTTCCATGTTGCCAGCAGCGCCTTCGGGTGGCTGGGGACTCATGGGAGACTGCCGGGGTCAA	0	0	17	0	17	k__Bacteria	p__Actinobacteria	c__Actinobacteria	o__Actinomycetales	f__Nocardioidaceae	g__Pimelobacter	s__
51	CACACCGTAAACGTTGGGCGCTAGGTGTGGGACTCATTCCACGAGTTCCGTGCCGCAGCTAACGCATTAAGCGCCCCGCCTGGGGAGTACGGCCGCAAGGCTAAAACTCGAAGGAATTGACGGGGGCCCGCACAAGCGGCGGAGCATGCGGATTAATTCGATGCAACGCGAAGAACCTTACCTAGGTTTGACATACGCCAGAAGCCCCTGGAGACAGGGGTCTCTTTGGACACTGGTGTACAGGTGGTGCATGGCTGTCGTCAGCTCGTGTCGTG	0	0	4	0	4	k__Bacteria	p__Actinobacteria	c__Actinobacteria	o__Actinomycetales	f__Nocardioidaceae	g__	s__
52	CACACCGTAAACGTTGGGCGCTAGGTGTGGGACTCATTCCACGAGTTCCGTGCCGCAGCTAACGCATTAAGCGCCCCGCCTGGGGAGTACGGCCGCAAGGCTAAAACTCAAAGGAATTGACGGGGGCCCGCACAAGCGGCGGAGCATGCGGATTAATTCGATGCAACGCGAAGAACCTTACCTGGGTTTGACATATGCGAGAACCCTCTAGAGATAGAGGGCTCTTTGGACACTCGCATACAGGTGGTGCATGGCTGTCGTCAGCTCGTGTCGTGAGATGTTGGGTTAAGTCCCGCAACGAGCGCAACCCTCGTCTTATGTTGCCAGCACGTAATGGTGGGGACTCATAAGAGACTGCCGGGGTCAACTCGGA	8	0	4	0	12	k__Bacteria	p__Actinobacteria	c__Actinobacteria	o__Actinomycetales	f__Nocardioidaceae	g__	s__
53	CACACCGTAAACGTTGGGCGCTAGGTGTGGGACTCATTCCACGAGTTCCGTGCCGCAGCTAACGCATTAAGCGCCCCGCCTGGGGAGTACGGCCGCAAGGCTAAAACTCAAAGGAATTGACGGGGGCCCGCACATGCGGCGGAGCATGCGGATTAATTCGATGCAACGCGAAGAACCTTACCTGGGTTTGACATATAGGGAAAACTCTCAGAGATGAGAGGTCCGCAAGGGCTCTATACAGGTGGTGCATGGCTGTCGTCAGCTCGTGTCGTGAGATGTTGGGTTAAGTCCCGCAACGAGCGCAACCCTCGTCTTATGTTGCCAGCACGTAATGGTGGGGACTCATAAGAGACTGCCGGGGTCAACCCGGAGG	0	0	2	4	6	k__Bacteria	p__Actinobacteria	c__Actinobacteria	o__Actinomycetales	f__Nocardioidaceae	g__	s__
54	CACACCGTAAACGTTGGGCGCTAGGTGTGGGGTCCATTCCACGGATTCCGTGCCGCAGCTAACGCATTAAGCGCCCCGCCTGGGGAGTACGGCCGCAAGGCTAAAACTCAAAGGAATTGACGGGGGCCCGCACAAGCGGCGGAGCATGCGGATTAATTCGATGCAACGCGAAGAACCTTACCTGGGTTTGACATACACCGGAAAGCTGCAGAGATGTGGCCCCTTTTTGTCGGTGTACAGGTGGTGCATGGTTGTCGTCAGCTCGTGTCGTGAGATGTTGGGTTAAGTCCCG	0	0	7	0	7	k__Bacteria	p__Actinobacteria	c__Actinobacteria	o__Actinomycetales	f__Nocardioidaceae	g__	s__
55	CACACCGTAAACGTTGGGCGCTAGGTGTGGGATCCATTCCACGGGTTCCGTGCCGCAGCTAACGCATTAAGCGCCCCGCCTGGGGAGTACGGCCGCAAGGCTAAAACTCAAAGGAATTGACGGGGGCCCGCACAAGCGGCGGAGCATGCGGATTAATTCGATGCAACGCGAAGAACCTTACCTGGGTTTGACATACACCCTGCCGCCTCAGAGATGGGGCTTCTTTTGGGGG	8	0	228	0	236	k__Bacteria	p__Actinobacteria	c__Actinobacteria	o__Actinomycetales	f__Nocardioidaceae	g__	s__
56	CACACCGTAAACGTTGGGCGCTAGGTGTGGGATCCATTCCACGGGTTCCGTGCCGCAGCTAACGCATTAAGCGCCCCGCCTGGGGAGTACGGCCGCAAGGCTAAAACTCAAAGGAATTGACGGGGGCCCGCACAAGCGGCGGAGCATGCGGATTAATTCGATGCAACGCGAAGAACCTTACCTGGGTTTGACATACGCCGGAAACCCCTCAGAGATGGGGGCCCTTTAGTCGGTGTACAGGTGGTGCATGGCTGTCGTCAGCTCGTGTCGTGAGATGTTGGGTTAAAGTCCCGCAACCGAGCGC	0	1	0	0	1	k__Bacteria	p__Actinobacteria	c__Actinobacteria	o__Actinomycetales	f__Nocardioidaceae	g__Nocardioides	s__
57	CACACCGTAAACGTTGGGCGCTAGGTGTGGGGCCTATTCCATGGGTTCCGTGCCGCAGCTAACGCATTAAGCGCCCCGCCTGGGGAGTACGGCCGCAAGGCTAAAACTCAAAGGAATTGACGGGGGCCCGCACAAGCGGCGGAGCATGCGGATTAATTCGATGCAACGCGAAGAACCTTACCTGGGTTTGACATACGCCGGAAAGCATCAGAGATGGTGCCCCTTTTTGTCGGTGTACAGGTGGTGCATGGCTGTCGTCAGCTCGTGTCGTGAGATGTTGGGTTAAGTCCCGCAACGAGCGCAACCCTCGTTCTATGTTGCCAGCAGGCCCTTCGGGGTGCTGGGGACTCATGGGAGACTGCCGGGGTCAACT	187	0	21	0	208	k__Bacteria	p__Actinobacteria	c__Actinobacteria	o__Actinomycetales	f__Nocardioidaceae	g__Nocardioides	s__
58	CACACCGTAAACGTTGGGCGCTAGGTGTGGGATCCATTCCACGGGTTCCGTGCCGTAGCTAACGCATTAAGCGCCCCGCCTGGGGAGTACGGCCGCAAGGCTAAAACTCAAAGGAATTGACGGGGGCCCGCACAAGCGGTGGAGCATGTGGTTTAATTCGATGATACGCGAGGAACCTTACCTAGGCTAGAATGCGCGTGACCGATCCAGAGATGGATCTTTCC	0	0	1	0	1	k__Bacteria	p__Actinobacteria	c__Actinobacteria	o__Actinomycetales	f__Nocardioidaceae	g__Nocardioides	s__lentus
59	CACACCGTAAACGTTGGGCGCTAGGTGTGGGGCCTATTCCATGGGTTCCGTGCCGCAGCTAACGCATTAAGCGCCCCGCCTGGGGAGTACGGCCGCAAGGCTAAAACTCAAAGGAATTGACGGGGGCCCGCACAAGCGGCGGAGCATGCGGATTAATTCGATGCAACGCGAAGAACCTTACCAGGGCTTGACATGTCGCGAACCTCAGGGAAACTTGAGGGTGCCTTCGGGAGCGCGAACACAGGTGGTGATG	0	0	1	0	1	k__Bacteria	p__Actinobacteria	c__Actinobacteria	o__Actinomycetales	f__Nocardioidaceae	g__Nocardioides	s__plantarum
60	CACACCGTAAACGTTGGGCGCTAGGTGTGGGGCCTATTCCATGGGTTCCGTGCCGCAGCTAACGCATTAAGCGCCCCGCCTGGGGAGTACGGCCGCAAGGCTAAAACTCAAAGGAATTGACGGGGGCCCGCACAAGCGGCGGAGCATGCGGATTAATTCGATGCAACGCGAAGAACCTTACCTGGGTTTGACATACACCGGAAAGCCTCAGAGATGGGGCCCCTTTGTCGTGTACAGGTGGTGCATGGCTGTCGTCAGCTCGTGTCGTGAGATGTTGGGTTAAGTCCCGCAACGAGCGCAACCTCGTTCTATGTTGCCAGCACGTAATGTGGGGACTCATAGGAGACTGCCGGGGTCAACTCGGAGAAGTGGG	0	0	157	6	163	k__Bacteria	p__Actinobacteria	c__Actinobacteria	o__Actinomycetales	f__Nocardioidaceae
61	CACACCGTAAACGTTGGGCGCTAGGTGTGGGGCCTATTCCATGGGTTCCGTGCCGCAGCTAACGCATTAAGCGCCCCGCCTGGGGAGTACGGCCGCAAGGCTAAAACTCAAAGGAATTGACGGGGGCCCGCACAAGCGGCGGAGCATGCGGATTAATTCGATGCAACGCGAAGAACCTTACCTGGGTTTGACATACGCCGGAAACACCTAGAGATAGGTGCCCTTTATTGTCGGTGTACAGGTGGTGCATGGCTGTCGTCAGCTCGTGTCGTGAGATGTTGGGTTAAGTCCCGCAACGAGCGCAACCCTCGTCCTATGTTGCCAGCACGCCCTTCGGGGTGGTGGGGACTCATAGGAGACTGCCGGGGTCAAC	0	0	4	0	4	k__Bacteria	p__Actinobacteria	c__Actinobacteria	o__Actinomycetales	f__Nocardioidaceae	g__Nocardioides	s__
62	CACACCGTAAACGTTGGGCGCTAGGTGTGGGGTCCATTCCACGGATTCCGTGCCGCAGCTAACGCATTAAGCGCCCCGCCTGGGGAGTACGGCCGCGAGGCTAAAACTCAAAGGAATTGACGGGGGCCCGCACAAGCGGCGGAGCATGCGGATTAATTCGATGCAACGCGAAGAACCTTACCTGGGTTTGACATACGCCGGAAACCCCTAGAGATAGGGGCCCTTTTAGTCGGTGTACAGGTGGTGCATGGCTGTCGTCAGCTCGTGTCGTGAGATGTTGGGTTAAGTCCCGCAACGAGCGCAACCCTCGTCCTATGTTGCCAGCGGGTAATGCCGGGGACTCATAGGAGACTGCCGGGGTCAACTCGGAGGA	4	0	10	0	14	k__Bacteria	p__Actinobacteria	c__Actinobacteria	o__Actinomycetales	f__Nocardioidaceae	g__	s__
212	CACGCCCTAAACGATGCAGGCTGGGCGTCGGGAGGCTTGCCTCTCGGTGCCGGAGCTAACGCGGTAAGCCTGCCGCCTGGGGAGTACGGCCGCAAGGTTAAAACTCAAAGGAATTGACGGGGGCCCGCACAAGCGGTGGAGCATGTGGTTTAATTCGATGCAACGCGAAGAACCTTACCTGGGTTTGACATGCACCAGACGCGTTCAGAGATGGGCGTTCCCTTGTGGTTGGTGTGCAGGTGGTGCATGGCTGTCGTCAGCTCGTGTCGTGAGATGTTGGGTTAAAGTCCCCGCAACGAGCGCAACCCCTCGTTCCATGTTGCCAGCGGGTTATGCCGGGGACTCATGGGAGACTGCCGGGTCAACTCGG	0	1	0	0	1	k__Bacteria	p__Actinobacteria	c__Actinobacteria	o__Actinomycetales
217	CACGCCCTAAACGATGCATACCTGGTGTGGGCAGTTCAGTCTGTCCGTGCCGAAGCTAACGCGATAAGTATGCCGCCTGGGGAGTACGGTCGCAAGGCTGAAACTCAAAGGAATTGACGGGGGCCCGCACAAGCGGTGGAGCATGTGGTTTAATTCGACGCAACGCGAAGAACCTTACCTGGGCTTGACATGTTCCTGACAGGTGTGGAAACACACTCTTCCTTCGGGACAGGATCACAGGTGGTGCATGGCTGTCGTCAGCTCGTGTCGTGAGATGTTGGGTTAAAGTCCCGCAACGAGCGCAACCCCCCGTCGTATGTTGCCAGCATTTAGTTGGGGACTCATACGAGACTGCCGGTGACAAAACCGG	0	1	0	0	1	k__Bacteria	p__Actinobacteria	c__Thermoleophilia	o__Solirubrobacterales
518	CACGCCGTAAAACGATGGGCACTAGGTGTGGGAGGTGTCGACTCCTTCCGTGCCGAAGCTAACGCATTAAGTGCCCCGCCTGGGGAGTACGGCCGCAAGGCTAAAAACTCAAAGGAATTGACGGGGGCCCGCACAAGCAGCGGAGCATGTGGTTTAAATTCGACGCAACGCGAAGAACCTTACCTGGGCTTGACATGTTCCTGACCGGTGTGGAAACACACTTTCCCTTAGGGGCAGGATCACAGGTGGTGCATGGCTGTCGTCAGCTCGTGTCGTGAGATGTTGGGTTAAAGTCCCGCAACCGAGCGC	0	10	1	0	11	k__Bacteria	p__Actinobacteria	c__Thermoleophilia	o__Solirubrobacterales
520	CACGCCGTAAACATTGGGCGCTAGGTGTGGGGACTGTTTCCACGGTCTCCGTGCCGTCGCTAACGCATTAAGCGCCCCGCCTGGGGAGTACGGCCGCAAGGCTAAAACTCAAAGGAATTGACGGGGGCCCGCACAAGCGGCGGAGCATGTGGATTAATTCGATGCAACGCGAAGAACCTTACCTGGGGTTTTGACATACACCGGATTGCTCCAGAGATGGGGTTTCCTTCGGGTCGGTGTACAGGTGGTGCATGGCTGTCGTCAGCTCGTGTCGTGAGATGTTGGGTTAAGTCCCGCAACGAGCGCAACCCTTGTCCTGTGTTGCCAGCAATTTGGTTGGGGACTCGCAGGAGACTGCCGGGGTAACTCGGAG	0	0	0	1	1	k__Bacteria	p__Actinobacteria	c__Actinobacteria	o__Actinomycetales	f__Nocardiaceae	g__Rhodococcus
526	CACGCCGTAAACGATGGACACTAGGTGTGGGCGGAGTCGAATCTGTCCGTGCCGCAGCCAACGCGATAAGTGTCCCGCCTGGGGAGTACGGCCGCAAGGCTAAAACTCAAAGGAATTGACGGGGGCCCGCACAAGCAGCGGAGCATGTTCTTTAATTCGATGCAACGCGAAGAACCTTACCTGGGCTTGACATGGTGCTGCAAGCGCACGGAAACGTGTGACC	214	0	92	0	306	k__Bacteria	p__Actinobacteria	c__Rubrobacteria	o__Rubrobacterales	f__Rubrobacteraceae	g__Rubrobacter	s__
527	CTAGCCGTAAACGATGAACACTAGGTGTGGGCGGAGTCGAATCTGTCTGTGCCGAAGCCAACGCGATAAGTGTTCCGCCCGGGGAGTACGGCCGCAAGGCTAAAACTCAAAGGAATTGACGGGGGCCCGCACAAGCAGCGGAGCATGTTCTTTAATTCGATGCAACGCGAAGAACCTTACCTGGACTTGACATGGTGCTGCAAGCGCACGGAAACGTGTGACC	1641	10	214	0	1865	k__Bacteria	p__Actinobacteria	c__Rubrobacteria	o__Rubrobacterales	f__Rubrobacteraceae	g__Rubrobacter	s__
528	CACGCCGTAAACGATGAACACTAGGTGTGGGGGGAGTCGAATCCCTCTGTGCCGAAGCCAACGCGTTAAGTGTTCCGCCTGGGGAGTACGGCCGCAAGGCTAAAACTCAAAGGAATTGACGGGGGCCCGCACAAGCAGCGGAGCATGTTCTTTAATTCGATGCAACGCGAAAAACCTTACCTGGACTTGACATGGAGCTGCAAGCGCACGGAAACGTGTGACCTTCGAGGGTGCTCCACAGATGCTGCATGGCTGTCGTCAGCTCGTGTCGTGAGATGTTGGGTTAAAG	0	1	0	0	1	k__Bacteria	p__Actinobacteria	c__Rubrobacteria	o__Rubrobacterales	f__Rubrobacteraceae	g__Rubrobacter	s__
529	CACGCCGTAAACGATGAACACTAGGTGTGGGTGGAGTCGAATCTGTCCGTGCCGCAGCCAACGCGTTAAGTGTTCCGCCTGGGGAGTACGGCCGCAAGGCTAAAACTCAAAAGAATTGACGGGGGCCCGCACAAGCAGCGGAGCATGTTCTTTAATTCGATGCAACGCGAAGAACCTTACCTGGGCTTGACATGGTGGTCGCACCTGCGGAAACGCAGGGTCGGTTCGGCCGGACCATCACAGATGCTGCATGGCTGTCGTCAGCTCGTGTCGTGAGATGTTGGGTTAAGTCCCGCAACGAGCGCAACCCCCGTGGCGTGTTGCC	0	0	3	0	3	k__Bacteria	p__Actinobacteria	c__Rubrobacteria	o__Rubrobacterales	f__Rubrobacteraceae	g__Rubrobacter	s__
556	CACGCCGTAAACGATGAATGCCAGCCGTCGGGGAGCATGCTCTTCGGTGGCGCAGCTAACGCATTAAGTGCCCCGCCTGGGGAGTACGGCCGCAAGGCTAAAACTCAAAGGAATTGACGGGGGCCCGCACAAGCAGCGGAGCATGTGGTTTAATTCGACGCAACGCGAAGAACCTTACCTGGGCTTGACATGTCCGTGTAAGCCGTGGAAACACGGCCCCTCTTCGGAGCACGGTCACAGGTGGTGCATGGCTGTCGTCAGCTCGTGTCGTGAGATGTTGGGTTAAAGTCCCCGCAAACGAGCGCAACCCCCTGTCCTATGTTGCCAGCGGCTCGGCCGGGGG	0	1	0	0	1	k__Bacteria	p__Actinobacteria	c__Thermoleophilia	o__Gaiellales	f__	g__	s__
617	CACGCCGTAAACGATGAGAACTAGCTGTCAGGGCTCTTAGAGCTTTGGTGGCGCAGCTAACGCGTTAAGTTCTCCGCCTGGGGAGTACGGCCGCAAGGTTAAAACTCAAAGAAATTGACGGGGGCCTGCACAAGCGGTGGAGCATGTTCTTTAATTCGATGCAACGCGAAGAACCTTACCTGGGCTTGACATGAGGCTGCAAGCGCACGGAAACGTGTGACCTTCGAGGGTGCCTCACAGGTGCTGCATGGCTGTCGTCAGCTCGTGTCGTGAGATGTTGGGTTAAGTCCCGCAACGAGCGCAACCCCGTGGCGTGTTGCCAGCATTAAGTTGGGGACTCACGCCAGACTGCCGGTGACAAACCGGAGGAAGG	1	0	0	0	1	k__Bacteria	p__Actinobacteria	c__Rubrobacteria	o__Rubrobacterales	f__Rubrobacteraceae	g__Rubrobacter	s__
634	CACGCCGTAAACGATGAGAACTAGCTGTCGGGGGTCTTAGACCTTCGGTGGCGCAGCTAACGCATTAAGTTCTCCGCCTGGGGAGTACGGCCGCAAGGTTAAAACTCAAAGGAATTGACGGGGGCCCGCACAAGCGGCGGAGCATGCGGATTAATTCGAGGCAACGCGAAGAACCTTACCAAGGCTTGACATATACCGAAAACTGCCAGAGATGGCAGGTCCGCAAGGGCGGTATACAGGTGGTGCATGGTTGTCGTCAGCTCGTGTCGTGAGATGTTGGGTTAAAGTCCCGCAACGAGCGCAAACCCTCGTGTTTAGTTGCCAGCGGGTGATGCCGGGCACTCTAGAGAGACTGCCGGTGACAAAACCG	0	1	0	0	1	k__Bacteria	p__Actinobacteria	c__Actinobacteria	o__Actinomycetales
646	CACGCCGTAAACGATGAGAACTAGGTGTGGGAGGTGTCGACTCCTCCCGTGCCGTCGCTAACGCATTAAGTTCTCCGCCTGGGGAGTACGGCCGCAAGGCTAAAACTCAAAGGAATTGACGGGGGCCCGCACAAGCAGCGGAGCATGTGGTTTAATTCGATGCAACGCGAAGAACCTTACCTGGGTTTGAAATGTTGGTGACAGGTGTGGAAACACATCCTTCCTTCGGGACACCATCACAGGTGTGCATGGCTGTCGTCAGCTCGTGTCGTGAGATGTTGGGTTAAAGTCCCCGCAACGAGCGCAACCCCCTGTCCTATGTTGCCATCATTCGAGTTGGGGACTCATGGGATACTGCCGGTGACAAAAC	0	18	49	0	67	k__Bacteria	p__Actinobacteria	c__Thermoleophilia	o__Solirubrobacterales	f__	g__	s__
647	CACGCCGTAAACGATGAGAACTAGGTGTGGGAGGTGTCGACTCCTCCCGTGCCGTCGCTAACGCATTAAGTTCTCCGCCTGGGGAGTACGGCCGCAAGGCTAAAACTCAAAGGAATTGACGGGGGCCCGCACAAGCAGCGGAGCATGTGGTTTAATTCGATGCAACGCGAAGAACCTTACCTGGGTTTGAAATGTTGGTGACAGGTGTGGAAACACATCCTTCCTTCGGGACACCATCACAGGTGGTGCATGGCTGTCGTCAGCTCGTGTCGTGAGATGTTGGGTTAAAGTCCCCGCAACGAGCGCAACCCTCGACCTTAGTTACCATCATTTAGTTGGGGACTCTAAGGTAACCGCGGTGATAAGCCGG	0	1	0	0	1	k__Bacteria	p__Actinobacteria	c__Thermoleophilia	o__Solirubrobacterales	f__	g__	s__
648	CACGCCGTAAACGATGAGAACTAGGTGTGGGAGGTGTCGACTCCTCCCGTGCCGTCGCTAACGCATTAAGTTCTCCGCCTGGGGAGTACGGCCGCAAGGCTAAAACTCAAAGGAATTGACGGGGGCCCGCACAAGGCAGCGGAGCATGTGGTTTAATTCGATTGCAACGCGAAGAACCTTACCTGGGTTTGAAATGTTGGTGACCGGTGTGGAAACACACCTTTCCTTCGGGACACCATCACAGGTGTGCATGGCTGTCGTCAGCTCGTGTCGTGAGATGTTGGGTTAAAGTCCCGCAACCGAGCGCAAACCCTCGCCTTTAGTTGCTACCATTTAGTTGAGC	0	1	0	0	1	k__Bacteria	p__Actinobacteria	c__Thermoleophilia	o__Solirubrobacterales	f__	g__	s__
649	CACGCCGTAAACGATGAGAACTAGGTGTGGGAGGTGTCGACTCCTCCCGTGCCGTCGCTAACGCATTAAGTTCTCCGCCTGGGGAGTACGGCCGCAAGGCTAAACTCAAAGGAATTGACGGGGGCCCGCACAAGCAGCGGAGCATGTGGTTTAATTCGATGCAACGCGAAGAACCTTACTGGGTTGAATGTTGGTGACCGGTGTGGAACACACCTTTCCTTCGGGACACCATCACAGGTGGTGCATGGCTGTCGTCAGCTCGTGTCGTGAGATGTTGGGTTAAAGTCCCGCAACGAGCGC	0	3	0	0	3	k__Bacteria	p__Actinobacteria	c__Thermoleophilia	o__Solirubrobacterales	f__	g__	s__
692	CACGCCGTAAACGATGAGTGCTAGCTGCTGGGAATGTTTACCGTCTCAGTGGCGAAGCTAACGCATTAAGCACCCCGCCTGGGGAGTACGGCCGCAAGGCTAAAACTCAAAGGAATTGACGGGGGCCCGCACAAGCGGCGGAGCATGCTGCTTAATTCGATGCAACGCGAAGAACCTTACCAAGGCTTGACATACAGGGAAATCTCATAGAGATGTGAGGTCCGCAAGGGTCCTGTACAGGTGGTGCATGGTTGTCGTCAGCTCGTGTCGTGGGATGTTGGGTTAAAGTCCCGCAACGAGCGCAACCCCTCGTCGTTAGTTGCCATCATTCAGTTGGGCACTCTGGCGAGACTGCCGGTGACAAAACCGG	0	1	0	0	1	k__Bacteria	p__Actinobacteria	c__Actinobacteria	o__Actinomycetales
727	CACGCCGTAAACGATGAGTGCTAGGTGTGGGGGGTGTCGACTCCCTCCGTGCCGAAGCTAACGCATTAAGCACTCCGCCTGGGGAGTGCGGCCGCAAGGCTAAAACTCAAAGGAATTGACGGGGGCCCGCACGAGCAGCGGAGCATGTGGTTTAATTCGACGCGACGCGAAGAACCTTACCAGGGCTTGACATGCACAGGAATGTCGTGGAAACACGGCAGCCCTTCGGGGCCTGTGCACAGGTGGTGCATGGCTGTCGTCAGCTCGTGTCGTGAGATGTTGGGTTAAGTCCCGCAACGAGCGCAACCCCTGTCCTATGTTGCCAGCGCGTAATGGCGGGGACTCATAGGAGACTGCCGGTGACAAACCGGAGG	0	0	3	0	3	k__Bacteria	p__Actinobacteria	c__Thermoleophilia	o__Gaiellales	f__Gaiellaceae	g__	s__
776	CACGCCGTAAACGATGAGTGCTTGGTGTTGCACGTATCGACCCGTGCAGTGCCGTAGCCAACGCGTTAAGTGTCCCGCCTGGGGAGTACGCTCGCAAGAGTGAAACTCAAAGGAATTGACGGGGGCCCGCACAAGCGGCGGAGCATGTGGATTAATTCGATGCAACGCGAAGAACCTTACCTGGGTTTGACATGCACCAGACGCGTTCAGAGATGGGCGTTCCCTTGTGGTTGGTGTGCAGGTGCTGCATGGCTGTCGTCAGCTCGTGTCGTGAGATGTTGGGTTAAAGTCCCCG	0	1	0	0	1	k__Bacteria	p__Actinobacteria	c__Actinobacteria	o__Actinomycetales
792	CACGCCGTAAACGATGATAACTAGCTGTCAGGGGCCTTAGGCTTTTGGTGGCGCAGCTAACGCATTAAGTTATCCGCCTGGGGAGTACGGTCGCAAGGTTAAAACTCAAAGAAATTGACGGGGGCCCGCACAAGCGGCGGAGCATGCGGATTAATTCGATGCAACGCGAAGAACCTTACCTGGGTTTGACATACACCCTGCCGCTCCAGAGATGGGGCTTCTTTTGGGGGTGTACAGGTGGTGCATGGCTGTCGTCAGCTCGTGTCGTGAGATGTTGGGTTAAGTCCCGCAACGAGCGCAACCCTCGTCCCATGTTGCCAGCAAGCCTTCGGG	0	0	1	0	1	k__Bacteria	p__Actinobacteria	c__Actinobacteria	o__Actinomycetales	f__Nocardioidaceae	g__Nocardioides	s__plantarum
858	CACGCCGTAAACGATGATAACTAGCTGTTCGGACTCTTAGAGTCTGAGTGGCGCAGCTAACGCATTAAGTTATCCGCCTGGGGAGTACGGTCGCAAGATTAAAACTCAAAGGAATTGACGGGGGCCCGCACAAGCGGCGGAGCATGCGGATTAATTCGAGGCAACGCGAAGAACCTTACCAAGGCTTGACATATACCGAAAACTGCCAGAGATGGCAGGTCCGCAAGGGCGGTATACAGGTGGTGCATGGTTGTCGTCAGCTCGTGTCGTGAGATGTTGGGTTAAAGTCCCCGCAAACGAGCGCAAACCCCTCGTTCTATGTTGCCAGCGGTTCGGCCGGGGACTCATAGGAGACTGCCGGGGTCAACTC	0	1	0	0	1	k__Bacteria	p__Actinobacteria	c__Actinobacteria	o__Actinomycetales
859	CACGCCGTAAACGATGATAACTAGCTGTTCGGACTCTTAGAGTCTGAGTGGCGCAGCTAACGCATTAAGTTATCCGCCTGGGGAGTACGGTCGCAAGATTAAAACTCAAAGGAATTGACGGGGGCCCGCACAAGCGGCGGAGCATGTGGATTAATTCGATGCAACGCGAAGAACCTTACCTGGGTTTGACATGCACCGGACGCGTCCAGAGATGGGCGTTCCCTTGTGGCTGGTGTGCAGGTGGTGCATGGCTGTCGTCAGCTCGTGTCGTGAGATGTTGGGTTAAAGTCCCGCAACGAGCGCAACCCCTCGTTCCATGTTGCCAGCGCGTGGTGGAGACACTGTGCGGGACTCATGGAGACTGCCGGTG	0	1	0	0	1	k__Bacteria	p__Actinobacteria	c__Actinobacteria	o__Actinomycetales
936	CACGCCGTAAACGATGATGACTAGCTGTTGGGGCGCTTAGCGTTTCGGTGGCGCAGCTAACGCGTTAAGCGCCCCGCCTGGGGAGTACGGCCGCAAGGCTAAAACTCAAAGGAATTGACGGGGGCCCGCACAAGCGGCGGAGCATGCGGATTAATTCGATGCAACGCGAAGAACCTTACCTGGGTTTGACATACACCCTGCCGCCTCAGAGATGGGGCTTCTTTTGGGGGTGTACAGGTGGTGCATGGCTGTCGTCAGCTCGTGTCGTGAGATGTTGGGTTAAGTCCCGCAACGAGCGCAACCCTCGTTCTATGTTGCCAGCACGTAATGGTGGGACTCATAGGAGACTGCCGGGGTCAACTCGGAGGAAGGT	0	0	1	0	1	k__Bacteria	p__Actinobacteria	c__Actinobacteria	o__Actinomycetales	f__Nocardioidaceae	g__Nocardioides	s__furvisabuli
987	CACGCCGTAAACGATGGACACTAGGTGTGGCGGGTGTCGACTCCCGCCGCGCCGAAGCTAACGCATTAAGTGTCCCGCCTGGGGAGTACGGCCGCAAGGCTAAAACTCAAAGGAATTGACGGGGCCCGCACAAGCAGCGGAGCATGTGGTTTAATTCGACGCAACGCGAAGAACCTTACCTGGGCTTGACATGTAGGTGACAGCCGTGGAAACACGGTCTCCCTTCGGGGCACTTACACAGGTGGTGCATGGCTGTCGTCAGCTCGTGTCGTGAGATGTTGGGTTAAAGTCCCGCAACGAGCGCAAACCCCCGTGCATGTTGCCAGCATTAAGTTGGGGACTCATGCGAGACTGCCGGTGACAAAACCGG	0	1	0	0	1	k__Bacteria	p__Actinobacteria	c__Thermoleophilia	o__Solirubrobacterales	f__	g__	s__
988	CACGCCGTAAACGATGGACACTAGGTGTGGGAGGTGTCGACTCCTTCCGTGCCGAAGCTAACGCATTAAGTGTCCCGCCTGGGGAGTACGGCCGCAAGGCTAAAACTCAAAGGAATTGACGGGGGCCCGCACAAGCAGCGGAGCATGTGGTTTAATTCGACGCAACGCGAAGAACCTTACCTGGGCTTGACATGTTCCTGACCGGTGTGGAAACACACTTTTTCCTTCGGGACAGGATCACAGGTGGTGCATGGCTGTCGTCAGCTCGTGTCGTGAGATGTTCGGTTAAAGTCCCGAAAAACGAGCGCAAACCCCTCGGCGTTAGTTACACGTGTCTAACGCGACTGCCCTCGAGAAGGGGGAGAAGGT	16	31	50	0	97	k__Bacteria	p__Actinobacteria	c__Thermoleophilia	o__Solirubrobacterales
989	CACGCCGTAAACGATGGGCACTAGGTGTGGCGGGTGTCGACTCCCGCCGTGCCGGAGCTAACGCATTAAGTGCCCCGCCTGGGGAGTACGGCCGCAAGGCTAAAACTCAAAGGAATTGACGGGGGCCCGCACAAGCAGCGGAGCATGTGGTTTAATTCGACGCAACGCGAAGAACCTTACCTGGGCTTGACATGTCGGTCATACCCGTGGAAACACGGGGTCAGTTCGGCTGGACCGTCACAGGTGGTGCATGGCTGTCGTCAGCTCGTGTCGTGAGATGTTGGGTTAAGTCCCG	1	0	3	0	4	k__Bacteria	p__Actinobacteria	c__Thermoleophilia	o__Solirubrobacterales	f__	g__	s__
993	CACGCCGTAAACGATGGACACTAGGTGTGGGAGGTGTCGACTCCTTCCGTGCCGAAGCTAACGCATTAAGTGTCCCGCCTGGGGAGTACGGCCGCAAGGCTAAAACTCAAAGGAATTGACGGGGGCCCGCACAAGCAGCGGAGCATGTGGTTTAATTCGACGCAACGCGAAGAGCCTTACTTGGGCTTGACATGTTCCTGACAGGTGTGGAAACACACTCTTCCTTCGGGACAGGATCACAGGTGGTGCATGGCTGTCGTCAGCTCGTGTCGTGAGATGTTGGGTTAAGTCCCGCAACGAGCGCAACCCCCGTCGTATGTTGCCAGCATTTAGTTGGGGACTCATACGAGACTGCCGGTGACAAACCGGAGGA	0	0	4	0	4	k__Bacteria	p__Actinobacteria	c__Thermoleophilia	o__Solirubrobacterales
995	CACGCCGTAAACGATGGACACTAGGTGTGGGAGGTGTCGACTCCTTCCGTGCCGAAGCTAACGCATTAAGTGTCCCGCCTGGGGAGTACGGCCGCAAGGCTAAAACTCAAAGGAATTGACGGGGGCCCGCACAAGCAGCGGAGCATGTGGTTTAATTGGACGCAACGCCAAGAACCTTACCTGGAATTGACATGTTCCTGACCGCCCTGGAAACAGGGTTTCCCTTCGGGGCAGGATCACAGGTGGTGCATGGCTGTCGTCAGCTCGTGTCGTGAGATGTTGGGTTAAGTCCCGCAACGAGCGCAACCCTCGTCGTATGTTGCCAGCATTTAGTTGGGCACTCTAGAGAGACTGCCGGTGACAAACCGG	0	0	5	0	5	k__Bacteria	p__Actinobacteria	c__Thermoleophilia	o__Solirubrobacterales	f__Conexibacteraceae	g__	s__
996	CACGCCGTAAACGATGGATACTAGGTGTGGGAGGTGTCGACTCCTTCCGTGCCGAAGCTAACGCATTAAGTATCCCGCCTGGGGAGTACGGCCGCAAGGCTAAAACTCAAAGGAATTGACGGGGGCCCGCACAAGCAGCGGAGCATGTGGTTTAATTGGACGCAATGCCAAGAACCTTACCTGGGCTTGACATGTTCCTGACCCCCTTGGAAACAGGGGCTCCCTTCGGGGCAGGATCACGAGGTGGTGCAGTGGCTGTCGTCAGCTCGTGTCGTGAG	1724	0	448	0	2172	k__Bacteria	p__Actinobacteria	c__Thermoleophilia	o__Solirubrobacterales	f__Conexibacteraceae	g__	s__
997	CACGCCGTAAACGATGGACACTAGGTGTGGGAGGTGTCGACTCCTTCCGTGCCGAAGCTAACGCATTAAGTGTCCCGCCTGGGGAGTACGGCCGCAAGGCTAAAACTCAAAGGAATTGACGGGGGCCCGCACAAGCGGCGGAGCATGTGGATTAATTCGATGCAACGCGAAGAACCTTACCTGGGTTTGACATGCACCAGACGCACGCAGAGATGTGTGTTCCCTTGTGGTTGGTGTGCAGGTGGTGCATGGCTGTCGTCAGCTCGTGTCGTGAGATGTTGGGTTAAGTCCCCGCAACGAGCGCAACCCTTATCAACAGTTGCCATCATTAAAGTTGGGAACTCTGTTGAGACTGCCGTTGATAAAACGG	0	1	0	0	1	k__Bacteria	p__Actinobacteria	c__Actinobacteria	o__Actinomycetales
998	CACGCCGTAAACGATGGACACTAGGTGTGGGGGGAGTCGAATCCCTCTGTGCCGCAGCCAACGCGATAAGTGTCCCGCCTGGGGAGTACGGCCGCAAGGCTAAAACTCAAAGGAATTGACGGGGGCCCGCACAAGCAGCGGAGCATGTTCTTTAATTCGATGCAACGCGAAGAACCTTACCTGGGCTTGACATGGTGGTCGCAGCCGTGGAAACACGGTGTCGATTCGGTCGGACCATCACAGGTGCTGCATGGCTGTCGTCAGCTCGTGTCGTGAGATGTTGGGTTAAGTCCCGCAACGAGCGCAACCCCCGTGGTGTGTTGCCAGCATTAAGTTGGGGACTCACGCCAGACTGCCGGTGACAAACCGGAGG	3	0	0	0	3	k__Bacteria	p__Actinobacteria	c__Rubrobacteria	o__Rubrobacterales	f__Rubrobacteraceae	g__Rubrobacter	s__
999	CACGCCGTAAACGATGGACACTAGGTGTGGGGGGTGTCGACTCCCTCCGTGCCGAAGCTAACGCATTAAGTGTCCCGCCTGGGGAGTACGGCCGCAAGGCTAAAACTCAAAGGAATTGACGGGGGCCCGCACAAGCAGCGGAGCATGTGGTTTAATTGGACGCAACGCCAAGAACCTTACCTGGGCTTGACATGTTCCTGACATCCCTGGAAACAGGGCTTCCCTTCGGGGCAGGATCACAGGTGGTGCATGGCTGTCGTCAGCTCGTGTCGTGAGATGTTGGGTTAAGTCCCGCAACGAGCGCAACCCTCGTCGTATGTTGCCAGCATTTAGTTGGGCACTCTAAAGAAACCGCCGGTGATAAGCCGGAGGA	0	0	2	0	2	k__Bacteria	p__Actinobacteria	c__Thermoleophilia	o__Solirubrobacterales	f__Conexibacteraceae	g__	s__
1006	CACGCCGTAAACGATGGACGCTAGGTGTGGGGGGTGTTGACTCCCTCCGCGCCGAAGCTAACGCATTAAGCGTCCCGCCTGGGGAGTACGGCCGCAAGGCTAAAACTCAAAGGAATTGACGGGGACCCGCACAAGCAGCGGAGCATGTGGTTTAATTCGACGCAACGCGAAGAACCTTACCTGGGCTTTGACATGTTGAGGACAAACGTGGAAACACGTCTTCTTAGGACCTCATCACAGGTGGTGCATGGCTGTCGTCAGCTCGTGTCGTGAGATGTTGGGTTAAGTCCCGCAACGAGCGCAACCCCTGTCCTATGTTGCCAGCAAGTAAAGTTGGGGACTCATAGGAGACTGCCGGTGACAAACCGGAGGA	0	0	0	1	1	k__Bacteria	p__Actinobacteria	c__Thermoleophilia	o__Gaiellales	f__AK1AB1_02E	g__	s__
1007	CACGCCGTAAACGATGGACGCTAGGTGTGGGTGGTGTCGATTCCATCCGTGCCGTAGCTAACGCATTAAGCGTCCCGCCTGGGGAGTACGGCCGCAAGGCTAAAACTCAAAGGAATTGACGGGGGCCCGCACAAGCAGCGGAGCATGTGGTTTAATTCGACGCAACGCGAAGAACCTTACCTAGGCTTGACATGAACAGGAAAGCCGTGGAAACACGGCCCCCCTTGTGGTCTGTTCACAGGTGGTGCATGGCTGTCGTCAGCTCGTGTCGTGAGATGTTGGGTTAAGTCCCGCAACGAGCGCAACCCCTGTCCTATGTTGCCAGCGAGTAATGTCGGGGACTCATGGGAGACTGCCGGTGACAAACCGGAGG	0	0	1	0	1	k__Bacteria	p__Actinobacteria	c__Thermoleophilia	o__Gaiellales	f__AK1AB1_02E	g__	s__
1025	CACGCCGTAAACGATGGATACTAGGTGTGGGAGGTGTCGACTCCTTCCGTGCCGAAGCTAACGCATTAAGTATCCCGCCTGGGGAGTACGGCCGCAAGGCTAAAACTCAAAGGAATTGACGGGGGCCCGCACAAGCAGCGGAGCATGTGGTTTAATTGGACGCAACGCCAAGAACCTTACCAGGGCTTGACATGTCCGGAACCCCTCTGAAAGGAGGGGGTGCCTTCGGGAACCGGAACACAGGTGGTGCATGGCTGTCGTCAGCTCGTGTCGTGAGATGTTGGGTTAAGTCCCG	0	0	1	0	1	k__Bacteria	p__Actinobacteria	c__Thermoleophilia	o__Solirubrobacterales	f__Conexibacteraceae	g__	s__
1026	CACGCCGTAAACGATGGATACTAGGTGTGGGCGGAGTCGAATCTGTCCGTGCCGAAGCCAACGCGTTAAGTATCCCGCCTGGGGAGTACGGCCGCAAGGCTAAAACTCAAAAGAATTGACGGGGCCCGCACAAGCAGCGGAGCATGTTCTTTAATTCGATGCAACGCGAAGAACCTTACCTGGACTTGACATGGCACTGCAAGCGCACGGAAACGTGTGACCTTCGAGGGTGTGCCACAGATGCTGCATGGCTGTCGTCAGCTCGTGTCGTGAGATGTTGGGTTAAAG	0	1	3	27	31	k__Bacteria	p__Actinobacteria	c__Rubrobacteria	o__Rubrobacterales	f__Rubrobacteraceae	g__Rubrobacter	s__
1043	CACGCCGTAAACGATGGATACTGGGTGTGGGCGGAGTCGAATCTGTCTGTGCCGAAGTTAACGCGTTAAGTATCCCGCCTGGGGAGTACGGCCGCAAGGCTAAAACTCAAAAGAATTGACGGGGGCCCGCACAAGCAGCGGAGCATGTTCTTTAATTCGATGCAACGCGAAGAACCTTACCTGGACTTGACATGGAGCTGCAAGCGCACGGAAACGTGTGACC	264	4	126	1	395	k__Bacteria	p__Actinobacteria	c__Rubrobacteria	o__Rubrobacterales	f__Rubrobacteraceae	g__Rubrobacter	s__
1095	CACGCCGTAAACGATGGATGCTAGCTGTCGGAAAGCTTGCTTTTCGGTGGCGCAGCTAACGTATTAAGCATCCCGCCTGGGGAGTACGGTCGCAAGATTAAAACTCAAAGAAATTGACGGGGGCCCGCACAAGCGGCGGAGCATGCGGATTAATTCGATGCAACGCGAAGAACCTTACCAAGGCTTGACATATACCGGAAACCTGCAGAAATGTAGGCCCCGCAAGGTCGGTATACAGGTGGTGCATGGTTGTCGTCAGCTCGTGTCGTGAGATGTTGGGTTAAAGTCCCCGCAAACGAGCGCAAACCCCCCGGTTTTTCAGTTGCCATCATTCGGTTGGGCACTCTGGAGACACTGCCGG	0	1	0	0	1	k__Bacteria	p__Actinobacteria	c__Actinobacteria	o__Actinomycetales	f__Microbacteriaceae
1123	CACGCCGTAAACGATGGGAACTAGGTGTGGGAGGTGTCGACTCCTCCCGTGCCGGCGCTAACGCATTAAGTTCCCCGCCTGGGGAGTACGGCCGCAAGGCTAAAACTCAAAGGAATTGACGGGGGCCCGGCACAAGCAGCGGAGCATGTGGTTTTAAATTCGATGCAACGCGAAGAACCTTACCTGGGCTTGACATGTTTGTGACCGCCGTGGAAACACGGTTTTTCCTTCGGGACACTTACACAGGTGGTGCATGGCTGTCGTCAGCTCGTGTCGTGAGATGTTGGG	0	8	0	0	8	k__Bacteria	p__Actinobacteria	c__Thermoleophilia	o__Solirubrobacterales	f__	g__	s__
1130	CACGCCGTAAACGATGGGCACTAGATGTGGGAGGTGTCGACTCCTCCCGTGTCGAAGCTAACGCATTAAGTGCCCCGCCTGGGGAGTACGGCCGCAAGGCTAAAACTCAAAGGAATTGACGGGGGCCCGGCACAAGCAGCGGAGCATGTGGTTTAATTCGACGCAACGCGAAGAACCTTACCTGGGCTTGACATGTGCCTGACCGCCCTGGAAACAGGGCTTCCCTTCGGGGCAGGTTCACAGGTGGTGCATGGCTGTCGTCAGCTCGTGTCGTGAGATGTTGGGTTAAGTCCCGCAACGAGCGCAACCCCTACCCTGTGTTGCCATCATTAAGTTGGGGACTCACGGGGGACTGCCGGTGACAAACCGGAGG	0	0	0	1	1	k__Bacteria	p__Actinobacteria	c__Thermoleophilia	o__Solirubrobacterales	f__Patulibacteraceae	g__	s__
1131	CACGCCGTAAACGATGGGCACTAGATGTGGGCGGTGTCGACTCCGTCCGTGTCGAAGCTAACGCATTAAGTGCCCCGCCTGGGGAGTACGGCCGCAAGGCTAAAACTCAAAGGAATTGACGGGGGCCCGCACAAGCAGCGGAGCATGTGGTTTAATTCGACGCAACGCGAAGAACCTTACCTGGGCTTGACATGTCCGTAGCAAGCCGTGGAAACACGGCCCCCTTCGGGGCGCGGTCACAGGTGGTGCATGGCTGTCGTCAGCTCGTGTCGTGAGATGTTGGGTTAAAGTCCCCGCAACGAGCGCAACCCCCTATCACTAGTTGCCATCAGGTAAAGCTGGGAACTCTAAGTGAAAACTGCCGTCGTAA	10	15	0	0	25	k__Bacteria	p__Actinobacteria	c__Thermoleophilia	o__Gaiellales	f__	g__	s__
1133	CACGCCGTAAACGATGGGCACTAGATGTGGGCGGTGTCGACTCCGTCCGTGTCGCAGCTAACGCATTAAGTGCCCCGCCTGGGGAGTACGGCCGCAAGGCTAAAACTCAAAGGAATTGACGGGGGCCCGCACAAGCAGCGGAGCATGTGGTTTAATTCGACGCAACGCGAAGAACCTTACCTGGGCTTGACATGGGCGTGACCGCCGTGGAAACACGGTTTCCCTTCGGGGCACGTTCACAGGTGGTGCATGGCTGTCGTCAGCTCGTGTCGTGAGATGTTGGGTTAAAGTCCCGCAACCGAGCGCAAACCCTCGTCTTTAGTTGCCATCATTTAGTTGGGCACTCTAAAG	0	2	0	0	2	k__Bacteria	p__Actinobacteria	c__Thermoleophilia
1135	CACGCTGTAAACGATGGGCACTAGGTGTGGGGGGTGTCGACTCCCCCCGTGTCGGTGCTAACGCATTAAGCGCCCCGCCTGGGGAGTACGGCCGCAAGGCTAAAACTCAAAGGAATTGACGGGGACCCGCACAAGCAGCGGAGCATGTGGTTTAATTCGACGCAACGCGAAGAACCTTACCTGGGCTTGACATGTCGGTGACAACCGTGGAAACACGGTCTCCCTTCGGGGCACCGTCACAGGTGGTGCATGGCTGTCGTCAGCTCGTGTCGTGAGATGTTGGGTTAAGTCCCGCAACGAGCGCAACCCCTGTCGCATGTTGCCAGCATTCAGTTGGGGACTCATGCGAGACTGCCGGTGACAAACCGGAGGA	0	0	4	0	4	k__Bacteria	p__Actinobacteria	c__Thermoleophilia	o__Solirubrobacterales	f__	g__	s__
1136	CACGCCGTAAACGATGGGCACTAGATGTGGGGGGTGTCGACTCCCCCGTGTCGAAGCTAACGCATTAAGTGCCCCGCCTGGGGAGTACGGCCGCAAGGCTAAAACTCAAAGGAATTGACGGGGGCCCGCACAAGCAGCGGAGCATGTGGTTTAATTCGACGCAACGCGAAGAACCTTACCTGGGCTTGACATGTTCCTGACCCCCCTGGAAACAGGGGTTCCCTTCGGGGCAGGATCACAGGTGGTGCATGGCTGTCGTCAGCTCGTGTCGTGAGATGTTGGGTTAAGTCCCGCAACGAGCCGCAACCCCCGTCGCATGTTGCCAGCATTAAAGTTGGGGACTCATGCGAGACTGCCGGTGACAAAACCG	0	1	0	0	1	k__Bacteria	p__Actinobacteria	c__Thermoleophilia	o__Solirubrobacterales
1172	CACGCCGTAAACGATGGGCACTAGGTGGGGAGGTGTCGACTCCTCCCCGCCGAAGCTAACGCATTAAGTGCCCCGCCTGGGGAGTACGGCCGCAAGGCTAAAACTCAAAGGAATTGACGGGGCCCGCACAAGCAGCGGAGCATGTGGTTTAATTCGACGCAACGCGAAGAACCTTACCTGGGCTTGACATGTGCGTGACCGGTGTGGAAACACATCTTCCCTTCGGGGCACGTTCACAGGTGGTGCATGGCTGTCGTCAGCTCGTGTCGTGAGATGTTGGGTTAAAGTCCCGCAACCGAGCGCAACCCCTTGTCCCTAGTTGCTACGCAAGGGCACTCTAGGGAGACTGCCGGTGACAAAACCGG	0	1	0	0	1	k__Bacteria	p__Actinobacteria	c__Thermoleophilia	o__Solirubrobacterales
1173	CACGCCGTAAACGATGGGCACTAGGTGGGGGAGGTGTCGACTCCTCCCCCGCCGAAGCTAACGCATTAAGTGCCCCGCCTGGGGAGTACGGCCGCAAGGCTAAAACTCAAAGGAATTGACGGGGGCCCGCACAAGCAGCGGAGCATGTGGTTTAATTCGACGCAACGCGAAGAACCTTACCTGGGCTTGACATGTGCGTGACCGGTGTGGAAACACGTCTTCCCTTAGGGGCAGGATCACAGGTGGTGCATGGCTGTCGTCAGCTCGTGTCGTGAGATGTTGGGTTAAAGTCCCCGCAACGAGCGCAACCCCCGTCGTATGTTGCCAGCATTAAGTTGGGGACTCATGCGAGACTGCCGGTGACAAAACC	0	15	0	0	15	k__Bacteria	p__Actinobacteria	c__Thermoleophilia	o__Solirubrobacterales
1175	CACGCCGTAAACGATGGGCACTAGGTGGGGGGAGGTGTCGACTCCTCCCCCGCCGAAGCTAACGCATTAAGTGCCCCGCCTGGGGAGTACGGTCGCAAGGCTAAAAACTCAAAGGAATTGACGGGGGGCCCGCACAAGCAGCGGAGCATGTGGTTTAATTCGACGCAACGCGAAGAACCTTACCTGGGTTTTGACATGTGCCTGACCGCCCTGGAAACAGGGTTTCTCTTCGGAGCAGGTTCACAGGTGGTGCATGGCTGTCGTCAGCTCGTGTCGTGAGATGTTGGG	0	1	0	0	1	k__Bacteria	p__Actinobacteria	c__Thermoleophilia	o__Solirubrobacterales	f__Patulibacteraceae	g__	s__
1182	CACGCCGTAAACGATGGGCACTAGGTGTGAGGGGTGTCGACTCCCCTCGTGCCGCAGCTAACGCATTAAGTGCCCCGCCTGGGGAGTACGGCCGCAAGGCTAAAACTCAAAGGAATTGACGGGGGCCCGCACAAGCAGCGGAGCATGTGGTTTAATTCGACGCAACGCGAAGAACCTTACCTGGGCTTGACATGTTTCTGACAGGTGTGGAAACCACCCTCCCTTCGGGGCAGATTCACAGGTGGTGCATGGCTGTCGTCAGCTCGTGTCGTGAGATGTTGGGTTAAAGTCCCCGCAACGAGCGCAAACCCCCCGGTCGCATGTTGCCAGCGGTTCGGCCGGGG	0	2	0	0	2	k__Bacteria	p__Actinobacteria	c__Thermoleophilia	o__Solirubrobacterales	f__	g__	s__
1183	CACGCCGTAAACGATGGGCACTAGGTGTGGGAGGCGTCGACTCCTCCCGTGCCGCCGCTAACGCATTAAGTGCCCCGCCTGGGGAGTACGGCCGCAAGGCTAAAACTCAAAGGAATTGACGGGGGCCCGCACAAGCAGCGGAGCATGTGGTCTAATTCGACGCAACGCGAAGAACCTTACCTGGGTTTGACATGTTGGTGACCGCCGTGGAAACACGGCTTTCCTTCGGGACACCATCACAGGTGGTGCATGGCTGTCGTCAGCTCGTGTCGTGAGATGTTGGGTTAAGTCCCGCAACGAGCGCAACCCCTGTCCTATGTTGCCAGCATTTAGTTGGGGACTCATGGGAGACTGCCGGTGACAAACCGGAGGA	0	0	10	0	10	k__Bacteria	p__Actinobacteria	c__Thermoleophilia	o__Solirubrobacterales	f__	g__	s__
1184	CACGCCGTAAACGATGGGCACTAGGTGTGGGAGGTGTCGACTCCTCCCGTGCCGCAGCTAACGCATTAAGTGCCCCGCCTGGGGAGTACGGCCGCAAGGCTAAAACTCAAAGGAATTGACGGGGGCCCGCACAAGCAGCGGAGCATGTGGTTTAATTCGACGCAACGCGAAGAACCTTACCTGGGCTTGACATGTCCGTGACCGGCGTGGAACACGTCTCCCTTCGGGGCTCGGTCACAGGTGGTGCATGGCTGCGTCAGCTCGTGTCGTGAGATGTTGGG	0	10	24	0	34	k__Bacteria	p__Actinobacteria	c__Thermoleophilia	o__Solirubrobacterales	f__	g__	s__
1185	CACGCCGTAAACGATGGGCACTAGGTGTGGGAGGGTGTCGACTCCTCCTGTGCCGAAGCTAACGCATTAAGTGCCCCGCCTGGGGAGTACGGCCGCAAGGCTAAAAACTCAAAGGAATTGACGGGGACCCGCACAAGCAGCGGAGCATGTGGTTTAATTCGACGCAACGCGAAGAACCTTACCTGGGCTTGACATGTGGGTGACAACCGTGGAAACACGGTTTCCCTTCGGGGCACCTTCACAGGTGGTGCATGGCTGTCGTCAGCTCGTGCCGTGAGGTGTTGGGTTAAAGTCCCGCAAACCGAGCGCAAACCCCCTGTCCTACGTTGCCAGCGAGTAATGTCGGGGACTCATAGGAGACTGCCGGTGA	0	1	0	0	1	k__Bacteria	p__Actinobacteria	c__Thermoleophilia	o__Solirubrobacterales	f__	g__	s__
1186	CACGCCGTAAACGATGGGCACTAGGTGTGGGAGGTGTCGACTCCTCCCGTGCCGAAGCTAACGCATTAAGTGCCCCGCCTGGGGAGTACGGCCGCAAGGCTAAAACTCAAAGGAATTGACGGGGGCCCGCACAAGCAGCGGAGCATGTGGTTTAATTCGACGCAACGCGAAGAACCTTACCTGGGCTTGACATGTCCGTGACAGCCGTGGAAACACGGTCTCCCTTCGGGGCACGGTCACAGGTGGTGCATGGCTGTCGTCAGCTCGTGTCGTGAGATGTTGGGTTAAGTCCCGCAACGAGCGCAACCCTCGTCGCATGTTGCCAGCATTAAGTTGGGGACTCATGCGAGACTGCCGGTGACAAACCGGAGGA	9	0	34	0	43	k__Bacteria	p__Actinobacteria	c__Thermoleophilia	o__Solirubrobacterales	f__	g__	s__
1187	CACGCCGTAAACGATGGGCACTAGGTGTGGGAGGTGTCGACTCCTCCCGTGCCGAAGCTAACGCATTAAGTGCCCCGCCTGGGGAGTACGGCCGCAAGGCTAAAACTCAAAGGAATTGACGGGGGCCCGCACAAGCAGCGGAGCATGTGGTTTAATTCGACGCAACGCGAAGAACCTTACCTGGGCTTGACATGTAAGTGACAGGCGTGGAAACACGTCCTCCCTTCGGGGCACTTTCACAGGTGGTGCATGGCTGTCGTCAGCTCGTGTCGTGAGATGTTGGGTTAAAGTCCCGCAACGAGCGCAAACCC	0	1	16	0	17	k__Bacteria	p__Actinobacteria	c__Thermoleophilia	o__Solirubrobacterales	f__	g__	s__
1188	CACGCCGTAAACGATGGGCACTAGGTGTGGGAGGTGTCGACTCCTCCCGTGCCGAAGCTAACGCATTAAGTGCCCCGCCTGGGGAGTACGGCCGCAAGGCTAAAACTCAAAGGAATTGACGGGGACCCGCACAAGCAGCGGAGCATGTGGTTTAATTCGACGCAACGCGAAGAACCTTACCTGGGCTTGACATGTGCCTGACCGCCCTGGAAACAGGGTTTCTCTTCGGAGCAGGTTCACAGGTGGTGCATGGCTGTCGTCAGCTCGTGTCGTGAGATGTTGGGTTAAGTCCCGCAACGAGCGCAACCCTCGTCTTTAGTTGCTACCATTCAGTTGAGCACTCTAAAGAAACTGCCGGTGATAAGCCGGAGGA	0	0	2	0	2	k__Bacteria	p__Actinobacteria	c__Thermoleophilia	o__Solirubrobacterales	f__Patulibacteraceae	g__	s__
1189	CACGCCGTAAACGATGGGCACTAGGTGTGGGGGGTGTCGACTCCCTCCGTGCCGAAGCTAACGCATTAAGTGCCCCGCCTGGGGAGTACGGCCGCAAGGCTAAAACTCAAAGGAATTGACGGGGGCCCGCACAAGCAGCGGAGCATGTGGTTTAATTCGACGCAACGCGAAGAACCTTACCTGGGCTTGACATGTGCCTGACCCCCCTGGAAACAGGGGTTCCCTTCGGGGCAGGTTCACAGGTGGTGCATGGCTGTCGTCAGCTCGTGTCGTGAGATGTTGGGTTAAGTCCCGCAACGAGCGCAACCCCCGTCGCATGTTGCCAGCATTAAGTTGGGGACTCATGCGAG	277	83	728	3	1091	k__Bacteria	p__Actinobacteria	c__Thermoleophilia	o__Solirubrobacterales	f__Solirubrobacteraceae	g__	s__
1190	CACGCCGTAAACGATGGGCACTAGGTGTTGGGGGTGTCGACTCCCCCGGCGCCGTAGCTAACGCATTAAGTGCCCCGCCTGGGGAGTACGGCCGCAAGGCTAAAACTCAAAGGAATTGACGGGGGCCCGCACAAGCAGCGGAGCATGTGGTTTAATTCGACGCAACGCGAAGAACCTTACCTGGGCTTGACATGTTCGTGACAGGTGTGGAAACACACCCTCCCTTCGGGGCACGATCACAGGTGGTGCATGGCTGTCGTCAGCTCGTGTCGTGAGATGTTGGGTTAAGTCCCGCAACGAGCGCAACCCCCGTCGCATGTTGCCAGCATTTAGTTGGGGACTCATGCGAGACTGCCGGTGACAAACCGGAGGA	0	0	7	0	7	k__Bacteria	p__Actinobacteria	c__Thermoleophilia	o__Solirubrobacterales	f__	g__	s__
1191	CACGCCGTAAACGATGGGCACTAGGTGTGGGAGGTGTCGACTCCTTCCGTGCCGAAGCTAACGCATTAAGTGCCCCGCCTGGGGAGTACGGCCGCAAGGCTAAAACTCAAAGGAATTGACGGGGGCCCGCACAAGCAGCGGAGCATGTGGTTTAATTCGACGAAACGCGAAGAACCTTACCTGGGCTTGACATGTTCTCGACCGGCGTGGAAACACGTCTTCCCTTCGGGGCGAGATCACAGGTGGTGCATGGCTGTCGTCAGCTCGTGTCGTGAGATGTTGGG	21	15	38	0	74	k__Bacteria	p__Actinobacteria	c__Thermoleophilia	o__Solirubrobacterales	f__	g__	s__
1193	CACGCCGTAAACGATGGGCACTAGGTGTGGGAGGTGTCGACTCCTCCCGTGCCGACGCTAACGCATTAAGTGCCCCGCCTGGGGAGTACGGCCGCAAGGCTAAAACTCAAAGGAATTGACGGGGACCCGCACAAGCAGCGGAGCATGTGGTTTAATTCGACGCAACGCGAAGAACCTTACCTGGGCTTGACATGTTGGTGACCGGTATGGAAACATACCTTTCCTTCGGGACACCATTCACGAGGTGGTGCAGTGG	0	0	43	0	43	k__Bacteria	p__Actinobacteria	c__Thermoleophilia	o__Solirubrobacterales	f__	g__	s__
1194	CACGCCGTAAACGATGGGCACTAGGTGTGGGAGGTGTCGACTCCTCCCGTGCCGCAGCTAACGCATTAAGTGCCCCCGCCTGGGGAGTACGGCCGCAAGGCTAAAAACTCAAAGGAATTGACGGGGGCCCGCACAAGCAGCGGAGCATGTGGTTTAATTCGACGCAACGCGAAGAACCTTACCTGGGCTTGACATGTTCGCGACCGGCGTGGAAACACGTCTTCCCTTCGGGGCGCGATCACAGGTGGTGCATGGCTGTCGTCAGCTCGTGTCGTGAGATGTTGGGTTAACGTCCCCG	0	3	0	0	3	k__Bacteria	p__Actinobacteria	c__Thermoleophilia	o__Solirubrobacterales	f__	g__	s__
1195	CACGCCGTAAACGATGGGCACTAGGTGTGGGAGGTGTCGACTCCTCCCGTGCCGCAGCTAACGCATTAAGTGCCCCGCCTGGGGAGTACGGCCGCAAGGCTAAAACTCAAAGGAATTGACGGGGGCCCGCACAAGCAGCGGAGCATGTGGTTTAATTCGACGCAACGCGAAGAACCTTACCTGGGCTTGACATGTCCGTGACCGGTGTGGAAACACACCTTTCCTTCGGGACAGGATCACAGGTGGTGCATGGCTGTCGTCAGCTCGTGTCGTGAGATGTTGGGTTAAAGTCCCCGCAACGAGCGCAACCCCCGTCGTATGTTGCCAGCATTTAGTTGGGGACTCATACGAGACTGCCGGTGACAAAACC	0	1	0	0	1	k__Bacteria	p__Actinobacteria	c__Thermoleophilia	o__Solirubrobacterales	f__	g__	s__
1196	CACGCCGTAAACGATGGGCACTAGGTGTGGGAGGTGTCGACTCCTCCCGTGCCGCAGCTAACGCATTAAGTGCCCCGCCTGGGGAGTACGGCCGCAAGGCTAAAACTCAAAGGAATTGACGGGGGCCCGCACAAGCAGCGGAGCATGTGGTTTAATTCGACGCAACGCGAAGAACCTTACCTGGGCTTGACATGTTCGCGACCGGCGTGGAAACACGTCTTCCCTTCGGGGCGCGATCACAGGTGGTGCATGGCTGTCGTCAGCTCGTGTCGTGAGATGTTGGGTTAAGTCCCGCAACGAGCGCAACCCTCGTCGCATGTTGCCAGCGGTTCGGCCGGGGACTCATGCGAGACCGCCGGTGACAAACCGGAGG	12	0	3	0	15	k__Bacteria	p__Actinobacteria	c__Thermoleophilia	o__Solirubrobacterales	f__	g__	s__
1197	CACGCCGTAAACGATGGGCACTAGGTGTGGGAGGTGTCGACTCCTCCCGTGCCGCAGCTAACGCATTAAGTGCCCCGCCTGGGGAGTACGGCCGCAAGGCTAAAACTCAAAGGAATTGACGGGGGCCCGCACAAGCAGCGGAGCATGTGGTTTAATTCGACGCAACGCGAAGAACCTTACCTGGGCTTGACATGTTGGTCGCACCTGTGGGAACACAGGGTCAGTTCGGCTGGACCATCACAGGTGGTGCATGGCTGTCGTCAGCTCGTGTCGTG	0	0	1	0	1	k__Bacteria	p__Actinobacteria	c__Thermoleophilia	o__Solirubrobacterales	f__	g__	s__
1198	CACGCCGTAAACGATGGGCACTAGGTGTGGGAGGTGTCGACTCCTCCCGTGCCGGAGCTAACGCATTAAGTACCCCGCCTGGGGAGTACGGCCGCAAGGTTAAAACTCAAAGGAATTGACGGGGGCCCGCACAAGCAGCGGAGCATGTGGTTTAATTCGACGCAACGCGAAGAACCTTACCTGGGCTTGACATGTCGGTGACCGGCGTGGAAACACGTCTTCCCTTCGGGGCACCGTCACAGGTGGTGCATGGCTGTCGTCAGCTCGTGTCGTGAGATGTTGGGTTAAGTCCCGCAACGAGCGCAACCCCCGTCGCATGTTGCCAGCGGTTCGGCCGGGGACTCATGCGAGACTGCCGGTGACAAACCGGAGG	12	0	1	0	13	k__Bacteria	p__Actinobacteria	c__Thermoleophilia	o__Solirubrobacterales	f__	g__	s__
1199	CACGCCGTAAACGATGGGCACTAGGTGTGGGAGGTGTCGACTCCTCCCGTGCCGGAGCTAACGCATTAAGTGCCCCGCCTGGGGAGTACGGCCGCAAGGCTAAAACTCAAAGGAATTGACGGGGGCCCGCACAAGCAGCGGAGCATGTGGTTTAATTCGACGCAACGCGAAGAACCTTACCTGGGCTTGACATGTTCGTGACACCCGTGGAAACACGGTCTCCCTTCGGGGCACGATCACAGGTGGTGCATGGCTGTCGTCAGCTCGTGTCGTGAGATGTTGGGTTAAAGTCCCGCAACGAGCGCAAACCCCCGTTTTTCAGTTGCCATCATTCGGTTGGGCACTCTGGAGACACTGCCGGTGACAAAAC	0	7	0	0	7	k__Bacteria	p__Actinobacteria	c__Thermoleophilia	o__Solirubrobacterales
1200	CACGCCGTAAACGATGGGCACTAGGTGTGGGAGGTGTCGACTCCTCCCGTGCCGGAGCTAACGCATTAAGTGCCCCGCCTGGGGAGTACGGCCGCAAGGCTAAAACTCAAAGGAATTGACGGGGGCCCGCACAAGCAGCGGAGCATGTGGTTTAATTCGACGCAACGCGAAGAACCTTACCTGGGTTTGACATGTTTCTGACCGCCCTGGAAACAGGGCTTCCCTCACGGGCAGAATCACAGGTGGTGCATGGCTGTCGTCAGCTCGTGTCGTGAGATGTTGGGTTAAAGTCCCCGCAACGAGCGCAAACCCCCTGTCGCATGTTGCCAGCATTCAGTTGGGCACTCTAGAGAGACTGCCGGTGACAAAA	0	5	13	0	18	k__Bacteria	p__Actinobacteria	c__Thermoleophilia	o__Solirubrobacterales
1201	CACGCCGTAAACGATGGGCACTAGGTGTGGGAGGTGTCGACTCCTCCTGTGCCGAAGCTAACGCATTAAGTGCCCCGCCTGGGGAGTACGGCCGCAAGGCTAAAACTCAAAGGAATTGACGGGGACCCGCACAAGCAGCGGAGCATGTGGTTTAATTCGACGCAACGCGAAGAACCTTACCTGGGCTTGACATGTGGGTGACAACCGTGGAAACACGGTTTCCCTTCGGGGCACCTTCACAGGTGGTGCATGGCTGTCGTCAGCTCGTGTCGTGAGATGTTGGGTTAAACGTCCCGCAACGAGCGCAACCCCTTTGTTTTTTAGTTGCCAGCATTTAGTTGGGCACTCTAGAGAGACTGCCGGTGACAAA	0	1	0	0	1	k__Bacteria	p__Actinobacteria	c__Thermoleophilia	o__Solirubrobacterales	f__	g__	s__
1202	CACGCCGTAAACGATGGGCACTAGGTGTGGGAGGTGTCGACTCCTTCCGTGCCGAAGCTAACGCATTAAGTGCCCCGCCTGGGGAGTACGGCCGCAAGGCTAAAACTCAAAGGAATTGACGGGGGCCCGCACAAGCAGCGGAGCATGTGGTTTAATTCGACGAAACGCGAAGAACCTTACCTGGGCTTGACATGTCTCTGACCGGTGTGGAAACACATCTTCCCCTTTGGGGCAGAGTCACAGGTGGTGCATGGCTGTCGTCAGCTCGTGTCGTGAGATGTTGGGTTAAGTCCCGCAACGAGCGCAACCCCCGTCGTATGTTGCCAGCATTTAGTTGGGGACTCATACGAGACTGCCGGTGACAAACCGGAGG	0	0	22	0	22	k__Bacteria	p__Actinobacteria	c__Thermoleophilia	o__Solirubrobacterales	f__	g__	s__
1203	CACGCCGTAAACGATGGGCACTAGGTGTGGGAGGTGTCGACTCCTTCCGTGCCGAAGCTAACGCATTAAGTGCCCCGCCTGGGGAGTACGGCCGCAAGGCTAAAACTCAAAGGAATTGACGGGGGCCCGCACAAGCAGCGGAGCATGTGGTTTAATTCGACGCAACGCGAAGAACCTTACCTGGGCTTGACATACTTCGGACCGTCATGGAAACATGGCTTCCCTTCGGGCCGTTGTACAGGTGTGCATGGCTGTCGTCAGCTCGTGTCGTGAGATGTTGGGTTAAAGTCCCGCAACCGAGCGCAAACCCCACGTTTTTAGTGCCAACATTCAGTTGGGCACTCTAGAGAGACTGCCGGTGACAAAACCG	0	1	0	0	1	k__Bacteria	p__Actinobacteria	c__Thermoleophilia	o__Solirubrobacterales	f__Solirubrobacteraceae
1204	CACGCCGTAAACGATGGGCACTAGGTGTGGGAGGTGTCGACTCCTTCCGTGCCGAAGCTAACGCATTAAGTGCCCCGCCTGGGGAGTACGGCCGCAAGGCTAAAACTCAAAGGAATTGACGGGGGCCCGCACAAGCAGCGGAGCATGTGGTTTAATTCGACGCAACGCGAAGAACCTTACCTGGGCTTGACATGTAGGTGACAGCCGTGGAAACACGGTCTCCCTTCGGGGCACTTACACAGGTGGTGCATGGCTGTCGTCAGCTCGTGTCGTGAGATGTTGGGTTAAGTCCCGCAACGAGCGCAACCCCCGTCGTATGTTGCCAGCATTAAGTTGGGGACTCATACGAGACTGCCGGTGACAAACCGGAGGA	0	0	71	0	71	k__Bacteria	p__Actinobacteria	c__Thermoleophilia	o__Solirubrobacterales	f__	g__	s__
1205	CACGCCGTAAACGATGGGCACTAGGTGTGGGAGGTGTCGACTCCTTCCGTGCCGAAGCTAACGCATTAAGTGCCCCGCCTGGGGAGTACGGCCGCAAGGCTAAAACTCAAAGGAATTGACGGGGGCCCGCACAAGCAGCGGAGCATGTGGTTTAATTCGACGCAACGCGAAGAACCTTACCTGGGCTTGACATGTTCCTGACCGGCGTGGAAACACGTCTTCCCTTCGGGGCAGGATCACAGGTGGTGCATGGCTGTCGTCAGCTCGTATCGTGAGATGTCGGGTTAAAGTCCCTTAACGAGCGCAACCCCTTATCCCTAGTTGCCATCATTTAGTTGGGCACTCTATGGAGACTGCCGGTGTTAAAACC	0	1	0	0	1	k__Bacteria	p__Actinobacteria	c__Thermoleophilia	o__Solirubrobacterales
1206	CACGCCGTAAACGATGGGCACTAGGTGTGGGAGGTGTCGACTCCTTCCGTGCCGAAGCTAACGCATTAAGTGCCCCGCCTGGGGAGTACGGCCGCAAGGCTAAAACTCAAAGGAATTGACGGGGGCCCGCACAAGCAGCGGAGCATGTGGTTTAATTCGACGCAACGCGAAGAACCTTACCTGGGCTTGACATGTTCCTGACCGGTGTGGAAACACACTTTCCCTTAGGGGCAGGATCACAGGTGGTGCATGGCTGTCGTCAGCTCGTGTCGTGAGATGTTGGGTTAAAGTCCCCGCAACGAGCGCAAACCCCTCGCCCTTAGTTGCTACCATTTAGTTGAGCACTCTAAGGGGACTGCCGGTGATAAGC	0	1	0	0	1	k__Bacteria	p__Actinobacteria	c__Thermoleophilia	o__Solirubrobacterales
1208	CACGCCGTAAACGATGGGCACTAGGTGTGGGGGGTGTCGACTCCCCCCGTGCCGCAGCTAACGCATTAAGTGCCCCGCCTGGGGAGTACGGCCGCAAGGCTAAAACTCAAAGGAATTGACGGGGGCCCGCACAAGCAGCGGAGCATGTGGTTTAATTCGACGCAACGCGAAGAACCTTACCTGGGCTTGACATGTCCGTGACCGGCGTGGAAACACGTCTTCCCTTCGGGGCTCGGTCACAGGTGGTGCATGGCTGTCGTCAGCTCGTGTCGTGAGGTGTTGGGTTAAAGTCCCGCAACGAGCGCAACCCCCTGTCCTATGTTGCCAGCGAGTCATGTCGGGGACTCATAGGAGACTGCCGGTGCTAAAA	0	2	0	0	2	k__Bacteria	p__Actinobacteria	c__Thermoleophilia	o__Solirubrobacterales	f__	g__	s__
1209	CACGCCGTAAACGATGGGCACTAGGTGTGGGGGGTGTCGACTCCCCCCGTGCCGAAGCTAACGCATTAAGTGCCCCGCCTGGGGAGTACGGCCGCAAGGCTAAAACTCAAAGGAATTGACGGGGGCCCGCACAAGCAGCGGAGCATGTGGTTTAATTCGACGCAACGCGAAGAACCTTACCAGGGCTTGACATGTCGCGAACCTCAGGGAAACTTGAGGGTGCCTTCGGGAGCGCGAACACAGGTGGTGCATGGCTGTCGTCAGCTCGTGTCGTGAGATGTTGGGTTAAGTCCCGCAACGAGCGCAACCCTCGTCCTAAGTTGCCAGCATTAAGTTGGGCACTCTGAGGAGACTGCCGGTGACAAACCGGAGG	0	0	1	0	1	k__Bacteria	p__Actinobacteria	c__Thermoleophilia
1212	CACGCCGTAAACGATGGGCACTAGGTGTGGGGGGTGTCGACTCCCCCGTGCCGGCGCTAACGCATTAAGTGCCCCGCCTGGGGAGTACGGCCGCAAGGCTAAAACTCAAAGGAATTGACGGGGACCCGCACAAGCAGCGGAGCATGTGGTTTAATTCGACGCAACGCGAAGAACCTTACCCGGGCTTGACATGTACCTGACCGCCGTGGAAACACGGCTTCCCTTCGGGGCAGGTTCACAGGTGGTGCATGGCTGTCGTCAGCTCGTGTCGTGAGATGTTGGGTTAAGTCCCGCAACGAGCGCAACCCCCCGTCGTA	0	2	0	0	2	k__Bacteria	p__Actinobacteria	c__Thermoleophilia	o__Solirubrobacterales	f__Conexibacteraceae	g__	s__
1213	CACGCCGTAAACGATGGGCACTAGGTGTGGGGGTGTCGACTCCCCGTCGCGCAGCTAACGCATTAAGTGCCCGCCTGGGGAGGTACGGCCGCAAGGCTAAAACTACAAAGGAATTAGACGGGGGCCCGGCACAAGCAGCGGAGCATGTGGTTTAATTCGACGCAACGCGAAGAACCTTACCTGGGCTTGACATGTCCGTGACCGGCGTGGAAACACGTCTTCCCTTCGGGGCTCGGTCACAGGTGGTGCATGGCTGTCGTCAGCTCGTGTCGTGAGATGTTGGGTTAAAGTCCCGC	0	1	0	1	2	k__Bacteria	p__Actinobacteria	c__Thermoleophilia	o__Solirubrobacterales
1215	CACGCCGTAAACGATGGGCACTAGGTGTGGGGGGTGTCGACTCCCCCGTGCCGCAGCTAACGCATTAAGTGCCCCGCCTGGGGAGTACGGCCGCAAGGCTAAAACTCAAAGGAATTGACGGGGGCCCGCACAAGCAGCGGAGCATGTGGTTTAATTCGAGGCAACGCGAAGAACCTTACCAGCTCTTGACATGCCGTGCTACGTGGAGAGATTCACGGTTTCCTTCGGGGACGCGGACACAGGTGCTGCATGGCTGTCGTCAGCTCGTGTCGTGAGATGTTGGGTTAAAGTCCCCGCAACGAGCGCAAACCCTCGTTTTTAGTTGCCAGCATTAAAGTTGGGCACTCTAGAGATACTGCCGGTGACAAAA	0	1	0	0	1	k__Bacteria	p__Actinobacteria
1216	CACGCCGTAAACGATGGGCACTAGGTGTGGGGGGTGTCGACTCCCTCCGTGCCGAAGCTAACGCATTAAGTGCCCCGCCTGGGGAGTACGGCCGCAAGGCTAAAACTCAAAGGAATTGACGGGGGCCCGCACAAGCAGCGGAGCATGTGGATTAATTCGACGCAACGCGAAGAACCTTACCTGGGCTTGACATGTTCCTGACCGTCCTGGAAACAGGACTTCCCTTCGGGGCAGGATCACAGGTGGTGCATGGCTGTCGTCAGCTCGTGTCGTGAGATGTTGGGTTAAAGTCCCCGCAACGAGCGCAAACCCCCGTCGCATGTTGCCAGCGGGTAGAGCCGGGCACTCTAGAGAGACTGCCGGTGACAAA	0	3	0	0	3	k__Bacteria	p__Actinobacteria	c__Thermoleophilia	o__Solirubrobacterales	f__Solirubrobacteraceae	g__Solirubrobacter	s__
1217	CACGCCGTAAACGATGGGCACTAGGTGTGGGGGGTGTCGACTCCCTCCGTGCCGAAGCTAACGCATTAAGTGCCCCGCCTGGGGAGTACGGCCGCAAGGCTAAAACTCAAAGGAATTGACGGGGGCCCGCACAAGCAGCGGAGCATGTGGTTTAATTCGACGCAACGCGAAGAACCTTACCCGGGCTTGACATGTACCTGACAGCCGTGGAAACACGGTCTCCCTTCGGGGCAGGTACACAGGTGGTGCATGGCTGTCGTCAGCTCGTGTCGTGAGATGTTGGGTTAAGTCCCGCAACGAGCGCAACCCCCGTCGCATGTTGCCAGCATTTAGTTGGGGACTCATGCGAGACTGCCGGTGACAAACCGG	23	0	5	0	28	k__Bacteria	p__Actinobacteria	c__Thermoleophilia	o__Solirubrobacterales	f__Conexibacteraceae	g__	s__
1218	CACGCCGTAAACGATGGGCACTAGGTGTGGGGGGTGTCGACTCCCTCCGTGCCGAAGCTAACGCATTAAGTGCCCCGCCTGGGGAGTACGGCCGCAAGGCTAAAACTCAAAGGAATTGACGGGGGCCCGCACAAGCAGCGGAGCATGTGGTTTAATTCGACGCAACGCGAAGAACCTTACCTGGGCTTGACATGGCCTTGATCTTCCTAGAAATAGGAGTTCCCTTCGGGGCAGGGTCACAGGTGGTGCATGGCTGTCGTCAGCTCGTGTCGTGAGATGTTGGGTTAAGTCCCGCAACGAGCGCAACCCCCGTCGCATGTTGCCAGCATTTAGTTGGGGACTCATGCGAGACTGCCGGTGACAAACCGGAGGA	0	0	6	0	6	k__Bacteria	p__Actinobacteria	c__Thermoleophilia	o__Solirubrobacterales	f__Solirubrobacteraceae	g__Solirubrobacter	s__
1219	CACGCCGTAAACGATGGGCACTAGGTGTGGGGGGTGTCGACTCCCTCCGTGCCGAAGCTAACGCATTAAGTGCCCCGCCTGGGGAGTACGGCCGCAAGGCTAAAACTCAAAGGAATTGACGGGGGCCCGCACAAGCAGCGGAGCATGTGGTTTAATTCGACGCAACGCGAAGAACCTTACCTGGGCTTGACATGGGCCTGACCCCCTGGAACAGGGGTTTCCTTCGGGACAGGTTCACAGGTGGTGCATGGCTGTCGTCAGCTCGTGTCGTGAGATGTTGGGTTAAAGTCCCGCAACGAGCGCAACCCCCGTCGTATGTTGCCAGCGGGAAAGCCGGGGACTCATAGGATACTGCCGGTGACAAAACCGG	0	1	0	0	1	k__Bacteria	p__Actinobacteria	c__Thermoleophilia	o__Solirubrobacterales
1220	CACGCCGTAAACGATGGGCACTAGGTGTGGGGGGTGTCGACTCCCTCCGTGCCGAAGCTAACGCATTAAGTGCCCCGCCTGGGGAGTACGGCCGCAAGGCTAAAACTCAAAGGAATTGACGGGGGCCCGCACAAGCAGCGGAGCATGTGGTTTAATTCGACGCAACGCGAAGAACCTTACCTGGGCTTGACATGTTCGTCGTACCTGTGGAAACACAGGGTCGGTTCGGCCGGACGATCACAGGTGGTGCATGGCTGTCGTCAGCTCGTGTCGTGAGATGTTGGGTTAAGTCCCGCAACGAGCGCAACCCCCGTCGCATGTTGCCAGCATTTAGTTGGGGACTCATGCGAGACTGCCGGTGACAAACCGGAGGA	0	0	5	0	5	k__Bacteria	p__Actinobacteria	c__Thermoleophilia	o__Solirubrobacterales	f__Solirubrobacteraceae	g__	s__
1221	CACGCCGTAAACGATGGGCACTAGGTGTGGGGGTGTCGACTCCCCCGTGCCGAAGCTAACGCATTAAGTGCCCCGCCTGGGGAGTACGGCCGCAAGGCTAAAACTCAAAGGAATTGACGGGGGCCCGCACAAGCAGCGGAGCATGTGGTTTAATTCGACGCAACGCGAAGAACCTTACCTGGGCTTGACATGTGCCTGACCGGCCTGGAAACAGGTCTTCCCTTCGGGGCAGGTTTCACAGGTGGTGCATGGCTGTCGTCAGCTCGTGTCGTGAGATGTTGGGTTAAAGTCCCG	0	3	0	0	3	k__Bacteria	p__Actinobacteria	c__Thermoleophilia	o__Solirubrobacterales	f__Patulibacteraceae	g__	s__
1224	CACGCCGTAAACGATGGGCACTAGGTGTGGGGGTGTCGACTCCCTCCGTGCCGAAGCTAACGCATTAAGTGCCCCGCCTGGGGAGGTACGGCCGCAAGGCTAAAACTACAAAGGAATTGACGGGGGCCCGGCACAAGCAGCGGAGCATGTGGTTTAATTCGACGCAACGCGAAGAACCTTACCTGGGCTTGACATGTGGATGACCGGCCTGGAAACAGGTCTTCCCTTCGGGGCATCTTCACAGGTGCTGCATGGCTGTCGTCAGCTCGTGTCGTGAGATGTTGGGTTAAAGTCCCCG	0	1	0	0	1	k__Bacteria	p__Actinobacteria	c__Thermoleophilia	o__Solirubrobacterales	f__Solirubrobacteraceae	g__	s__
1231	CACGCCGTAAACGATGGGCGCTAGGTGTGGGAGGTGTCGACTCCTTCCGTGCCGAAGCTAACGCATTAAGCGCCCCGCCTGGGGAGTACGGCCGCAAGGCTAAAACTCAAAGGAATTGACGGGGGCCCGCACAAGCAGCGGAGCATGTTGTTTAATTCGACGCAACGCGAAGAACCTTACCAGGGCTTGACATGCATAGGCAAACATGGGAAACCATGTCCCCCGCAAGGGTCTATGCACAGGTGGTGCATGGCTGTCGTCAGCTCGTGTCGTGAGATGTTGGGTTAAAGTCCCCGCAAACGAGCGCAACCCCCTGTCCTGTGTTGCCAGCGGTTCGGCCGGGGACTCACAGGATACTGCCGGTGGCAAA	0	2	0	0	2	k__Bacteria	p__Actinobacteria	c__Thermoleophilia	o__Gaiellales	f__	g__	s__
1232	CACGCCGTAAACGATGGGTGCTAGGTGTGGGAGGTGTCGACTCCTTCCGTGCCGAAGCTAACGCATTAAGCACCCCGCCTGGGGAGTACGGCCGCAAGGCTAAAACTCAAAGGAATTGACGGGGACCCGCACAAGCAGCGGAGCATGTGGTTTAATTCGACGCAACGCGAAGAACCTTACCTAGGCTTGACATGTTGAGGACAATCGTGGAAACACGACTTCTTAGGACCTCATCACAGGTGGTGCATGGCTGTCGTCAGCTCGTGTCGTGAGATGTTGGGTTAAGTCCCGCAACGAGCGCAACCCCTGTCCTATGTTGCCAGCGAGTAATGTCGGGGACTCATAGGAGACTGCCGGTGACAAACCGGAGGAA	0	0	0	2	2	k__Bacteria	p__Actinobacteria	c__Thermoleophilia	o__Gaiellales	f__AK1AB1_02E	g__	s__
1233	CACGCCGTAAACGATGGGCGCTAGGTGTGGGCGGTGTCGACTCCGTCCGTGCCGAAGCTAACGCATTAAGCGCCCCGCCTGGGGAGTACGGTCGCAAGACTAAAACTCAAAGGAATTGACGGGGGCCCGCACAAGCAGCGGAGCATGTTGTTTAATTCGAAGCGACGCGAAGAACCTTACCTGGGTTTGACATGCATTGGAAAAACCGTGGAAACACGGTCCCTCTTCGGAGCCGATGCACAGGTGGTGCATGGCTGTCGTCAGCTCGTGTCGTGAGATGTTGGGTTAAAGTCCCCGCAACGAGCGCAACCCCCTGTCCTGTGTTGCCAGCGG	0	1	0	0	1	k__Bacteria	p__Actinobacteria	c__Thermoleophilia	o__Gaiellales	f__	g__	s__
1234	CACGCCGTAAACGATGGGCGCTAGGTGTGGGGGGTGTCGACTCCCTCCGTGCCGAAGCTAACGCATTAAGCGCCCCGCCTGGGGAGTACGGCCGCAAGGCTAAAACTCAAAGGAATTGACGGGGACCCGCACAAGCAGCGGAGCATGTTGTTTAATTCGACGCAACGCGAAGAACCTTACCTAGGCTTGACATATACCGGCAAGGCTGGGAAACCAGTCCCCCCGCAAGGGTCGGTATACAGGTGGTGCATGGCTGTCGTCAGCTCGTGTCGTGAGATGTTGGGTTAAGTCCCGCAACGAGCGCAACCCCTGTCCTGTGTTGCCAGCGGTTCGGCCGGGGACTCACAGGATACTGCCGGTGACAAACCGGAGG	0	0	27	0	27	k__Bacteria	p__Actinobacteria	c__Thermoleophilia	o__Gaiellales	f__	g__	s__
1243	CACGCCGTAAACGATGGGTACTAGGTGTGGCCGGTATCGACTCCGGCCGTGCCGAAGCTAACGCATTAAGTACCCCGCCTGGGGAGTACGGTCGCAAGACTAAAACTCAAAGGAATTGACGGGGGCCCGCACAAGCAGCGGAGCATGTGGTTTAATTCGACGCAACGCGAAGAACCTTACCAAGGCTTGACATGCAGTCGCCGCACGTGGAAACACGTGTTTCCTTCGGGACGGCTGCACAGGTGGTGCATGGCTGTCGTCAGCTCGTGTCGTGAGATGTTGGGTTAAAGTCCCCGCAACGAGCGCAAACCCCTTGTCCTGTGTTGCCAGCGTGCCTTCGGGTGACGGGGACTCACAGGAGACTGCCGGT	0	9	17	0	26	k__Bacteria	p__Actinobacteria	c__Actinobacteria	o__Actinomycetales	f__Streptomycetaceae	g__Streptomyces
1248	CACGCCGTAAACGATGGGTACTAGGTGTGGCCGGTATCGACTCCGGCCGTGCCGCAGCTAACGCATTAAGTACCCCGCCTGGGGAGTACGGTCGCAAGACTAAAACTCAAAGGAATTGACGGGGGCCCGCACAAGCAGCGGAGCATGTGGTTTAATTCGACGCAACGCGAAGAACCTTACCAAGGCTTGACATGTATTCGACGCGTCTGGAAACAGGCGTTCCTTCGGGCGGATACACAGGTGGTGCATGGCTGTCGTCAGCTCGTGTCGTGAGATGTTGGGTTAAAGTCCCCGCAACGAGCGCAAACCCCTTGTCCTGTGTTGCCAGCATGGCTTCGGCCGATGGGGACTCACAGGAGACTGCCGGTGA	0	2	0	0	2	k__Bacteria	p__Actinobacteria	c__Actinobacteria	o__Actinomycetales	f__Streptomycetaceae	g__Streptomyces
1250	CACGCCGTAAACGATGGGTACTAGGTGTGGCCGGTGTCAACTCCGGCCGTGCCGCAGCTAACGCATTAAGTACCCCGCCTGGGGAGTACGGTCGCAAGACTAAAACTCAAAGGAATTGACGGGGGCCCGCACAAGCAGCGGAGCATGTGGTTTAATTCGACGCAACGCGAAGAACCTTACCAAGGCTTGACATGCAGTTGCCGCATGTGGAAACCACATGTTCTCTTCGGAGCGGCTGCACAGGTGGTGCATGGCTGTCGTCAGCTCGTGTCGTGAGATGTTGGGTTAAAGTCCCCG	0	1	0	0	1	k__Bacteria	p__Actinobacteria
1251	CACGCCGTAAACGATGGGTACTAGGTGTGGGAGGTGTCGACTCCTCCCGTGCCGACGCTAACGCATTAAGTACCCCGCCTGGGGAGTACGGCCGCAAGGCTAAAACTCAAAGGAATTGACGGGGGCCCGCACAAGCGGCGGAGCATGCGGATTAATTCGATGCAACGCGAAGAACCTTACCTGGGTTTGACATGGATCAGGAGTGCTTAGAGATGGGTGCGCCTCTTTTTGGGGCTGGTTCACAGGTGGTGCATGGCTGTCGTCAGCTCGTGTCGTGAGATGTTGGGTTAAGTCCCCG	0	1	0	0	1	k__Bacteria	p__Actinobacteria	c__Actinobacteria	o__Actinomycetales
1257	CACGCCGTAAACGATGGGTGCTAGATGTGGGGGGTTATCCACTCCCTCCGTGTCGACGCTAACGCATTAAGCACCCCGCCTGGGGATTACGACCGCAAGGTTAAAACTCAAAGGAATTGACGGGGGCCCGCACAAGCGGCGGAGCATGTGGATTAATTCGATGCAACGCGAAGAACCTTACCTGGGTTTGACATGCACCAGACGCGTTCAGAGATGGGCGTTCCCTTGTGGTTGGTGTGCAGGTGGTGCATGGCTGTCGTCAGCTCGTGTCGTGAGATGTTGGGTTAAAGTCCCCGCAACGAGCGCAAACCCCTCGTTCCATGTTGCCAGCGGGTTATGCCGGGGACTCATGGGAGACTGCCGGGGTCAA	0	1	0	0	1	k__Bacteria	p__Actinobacteria	c__Actinobacteria	o__Actinomycetales	f__Pseudonocardiaceae
1258	CACGCCGTAAACGATGGGTGCTAGATGTGGGGGGTTATCCACTCCCTCCGTGTCGACGCTAACGCATTAAGCACCCCGCCTGGGGATTACGACCGCAAGGTTAAAACTCAAAGGAATTGACGGGGGCCCGCACAAGCGGCGGAGCATGTGGCTTAATTCGACGCAACGCGAAGAACCTTACCAGGGCTTGAAATATGCGGAAAAGCCACAGAGATGTGGTGTCCTTCGGGGCCGTATACAGGTGGTGCATGGTTGTCGTCAGCTCGTGCCGTGAGGTGTTGGGTTAAGTCCCGCAACGAGCCGCAACCCCTGCGGTCAGTTGAACGCTCTGACCGGACTGCCGGCCGCAAACCGGGAGGAAGGTGGGATG	0	4	0	0	4	k__Bacteria	p__Actinobacteria	c__Nitriliruptoria	o__Euzebyales	f__Euzebyaceae	g__Euzebya	s__
1260	CACGCCGTAAACGATGGGTGCTAGATGTGGGGGGTTATCCACTCCCTCCGTGTCGTAGCTAACGCATTAAGCACCCCGCCTGGGGATTACGACCGCAAGGTTAAAACTCAAAGGAATTGACGGGGGCCCGCACAAGCGGCGGAGCATGTGGCTTAATTCGACGCAACGCGAAGAACCTTACCAGGGCTTGAAATATGGGGGAAAAAGCCGCAGAGACGCGGTGTCCTTCGGGGTCCCATACAGGTGGTGCATGGTTGTCGTCAGCTCGTGCCGTGAGGTGTTGGGTTAAGTCCCGCAACGAGCGCAACCCCCTGTCCCTATGTTGCCAGCGAGTCATGTCGGGGACTCATAGGAGACTGCCGGTGTCAAA	0	1	0	0	1	k__Bacteria	p__Actinobacteria	c__Nitriliruptoria	o__Euzebyales	f__Euzebyaceae	g__Euzebya	s__
1270	CACGCCGTAAACGATGGGTGCTAGGTGTCACGGGTTTGACCCCTGTGGTGCCGTAGCTAACGCATTAAGCACCCCGCCTGGGGAGTACGGCCGCAAGGCTAAAACTCAAAGGAATTGACGGGGGCCCGCACAAGCGGTGGAGCATGTGGTTTAATTCGACGCAACGCGAAGAACCTTACCTGGGTTTGACATGCACCAGACGCATCCAGAGATGGGTGTTCCCTTGTGGTTGGTGTGCAGGTGGTGCATGGCTGTCGTCAGCTCGTGTCGTGAGATGTTGGGTTAAAGTCCCCGCAACGAGCGCAACCCTCGTTCCATGTTGCCAGCGCGTTATGGCGGGGACTCATGGGAGACTGCCGGGTCAACTCGG	0	1	0	0	1	k__Bacteria	p__Actinobacteria	c__Actinobacteria	o__Actinomycetales	f__Actinosynnemataceae	g__Kibdelosporangium	s__
1273	CACGCCGTAAACGATGGGTGCTAGGTGTCACGGGTTTTGACCCCTGTGGTGCCGTAGCTAACGCATTAAGCACCCCGCCTGGGGAGTACGGCCGCAAGGCTAAAACTCAAAGGAATTGACGGGGGCCCGCACAAGCAGCGGAGCATGTTCTTTAATTCGATGCAACGCGAAGAACCTTACCTGGGCTTGACATGGTGCTGCAAGCGCACGGAAACGTGTGACCTTCGAGGGTGCACCACAGATGCTGCATGGCTGTCGTCAGCTCGTGTCGTGAGATGTTGGGTTAAAGTCCCCGCAACGAGCGCAACCCTTGTCGCGTGTTGCCAGCATTAAGTTGGGCACTCTAGAGAGACTGCCGGTGACAAAACCG	0	1	0	0	1	k__Bacteria	p__Actinobacteria
1274	CACGCCGTAAACGATGGGTGCTAGGTGTCACGGGTTTTGACCCCTGTGGTGCCGTAGCTAACGCATTAAGCACCCCGCCTGGGGAGTACGGCCGCAAGGCTAAAACTCAAAGGAATTGACGGGGGCCCGCACAAGCGGCGGAGCATGTGGATTAATTCGATGCAACGCGAAGAACCTTACCTGGGTTTGACATGCACCAGACGCACGCAGAGATGTGTGTTCCCTTGTGGTTGGTGTGCAGGTGGTGCATGGCTGTCGTCAGCTCGTGTCGTGAGATGTTGGGTTAAAGTCCCCGCAAACGAGCGCAAACCCTCGTTCCATGTTGCCAGCGGGTTATGCCGGGGACTCATGGGAGACTGCCGGGGTCAAC	0	1	0	0	1	k__Bacteria	p__Actinobacteria	c__Actinobacteria	o__Actinomycetales	f__Pseudonocardiaceae
1283	CACGCCGTAAACGATGGGTGCTAGGTGTCACGGGTTTTGACCCCTGTGGTGCCGTAGCTAACGCATTAAGCACCCCGCCTGGGGAGTACGGCCGCAAGGCTAAAACTCAAAGGAATTGACGGGGGCCCGCACAAGCGGTGGAGCATGTGGTTTAATTCGACGCAACGCGAAGAACCTTACCTGGGTTTGACATCTGGGGGAAAAAGCCGCAGAGATGCGGTGTCCGCAAGGGCCCCAGACAGGTGGTGCATGGCTGTCGTCAGCTCGTGTCGTGAGATGTTGGGTTAAAGTCCCGCAACCGAGCGCAAACCCTTGTCCTATGTTGCCAGCGGGTAAAGCCGGGGACTCGTAGGAGACTGCCGGGGTCAAC	0	1	0	0	1	k__Bacteria	p__Actinobacteria	c__Acidimicrobiia	o__Acidimicrobiales
1289	CACGCCGTAAACGATGGGTGCTAGGTGTCACGGGTTTTGACCCCTGTGGTGCCGTAGCTAACGCATTAAGTGCCCCGCCTGGGGAGTACGCCGCAAGGCTAAAACTCAAGGAATTGACGGGGGCCCGCACAAGCAGCGGAGCATGTGGTTTAATTCGACGCAACGCGAAGAACCTTACCTGGGCTTGACATGTGGATGACCGACCTGGAAACAGGTCTTCCCTTCGGGGCATCTTCACAGGTGGTGCATGGCTGTCGTCAGCTCGTGTCGTGAGATGTTGGGTTAAAGTCCCGCAACCGAGCGCAAACCCCCGTGCATGTTGCCAGCGGGTAGAGCCGGGCACTCTAGAGAGACTGCCGGTGACAAAACC	0	1	0	0	1	k__Bacteria	p__Actinobacteria
1305	CACGCCGTAAACGATGGGTGCTAGGTGTGGGAGGTGTCGACTCCTCCCGTGCCGCAGCTAACGCATTAAGCACCCCGCCTGGGGAGTACGGCCGCAAGGCTAAAACTCAAAGGAATTGACGGGGGCCCGCACAAGCAGCGGAGCATGTGGTTTAATTCGATGCAACGCGAAGAACCTTACCAGGGCTTGACATGCACTGGAAATCCGTAGAAATACGGCCCTCCTTCGGGACCAGTGCACAGGTGGTGCATGGCTGTCGTCAGCTCGTGTCGTGAGATGTTGGGTTAAAGTCCCCGCAAACGAGCGC	0	2	0	0	2	k__Bacteria	p__Actinobacteria	c__Thermoleophilia	o__Gaiellales	f__Gaiellaceae	g__	s__
1306	CACGCCGTAAACGATGGGTGCTAGGTGTGGGAGGTGTCGACTCCTTCCGTGCCGAAGCTAACGCATTAAGCACCCCGCCTGGGGAGTACGGCCGCAAGGCTAAAACTCAAAGGAATTGACGGGGGCCCGCACAAGCAGCGGAGCATGTGGTTTAATTCGATGCGACGCGAAGAACCTTACCAAGGCTTGACATGCGCAGGAATGTCGTGGAAACACGGCAGCCCTTCGGGGCCTGTGCACAGGTGGTGCATGGCTGTCGTCAGCTCGTGTCGTGAGATGTTGGGTTAAAGTCCCGC	0	1	0	0	1	k__Bacteria	p__Actinobacteria	c__Thermoleophilia	o__Gaiellales	f__Gaiellaceae	g__	s__
1307	CACGCCGTAAACGATGGGTGCTAGGTGTGGGCGGTGTCGACTCCGTCCGTGCCGAAGCTAACGCATTAAGCACCCCGCCTGGGGAGTACGGCCGCAAGGCTAAAACTCAAAGGAATTGACGGGGACCCGCACAAGCAGCGGAGCATGTTGTTTAATTCGACGCGACGCGAAGAACCTTACCAGGGCTTGACATGCATTGGAATGTCGTGGAAACACGGCAGCCCTTCGGGGCCGATGCACAGGTGGTGCATGGCTGTCGTCAGCTCGTGTCGTGAGATGTTGGGTTAAAGTCCCCG	0	1	0	0	1	k__Bacteria	p__Actinobacteria	c__Thermoleophilia	o__Gaiellales	f__Gaiellaceae	g__	s__
1308	CACGCCGTAAACGATGGGTGCTAGGTGTGGGCGGTGTCGACTCCGTCCGTGCCGAAGCTAACGCATTAAGCACCCCGCCTGGGGAGTACGGCCGCAAGGCTAAAACTCAAAGGAATTGACGGGGGCCCGCACAAGCAGCGGAGCATGTGGTTCAATTCGACGCAACGCGAAGAACCTTTACCAAGGCTTGACATGCACTGGAATGTCGTAGAAATACGGCAGCCCTTCGGGCCGGTGCACAGGTGGTGCATGGCTGTCGTCAGCTCGTGTCGTGAGATGTTGGGTTAAGTCCCCG	0	4	0	0	4	k__Bacteria	p__Actinobacteria	c__Thermoleophilia	o__Gaiellales	f__Gaiellaceae	g__	s__
1309	CACGCCGTAAACGATGGGTGCTAGGTGTGGGGAGTAATCCACTCTCTCCGTGCCGCAGCTAACGCATTAAGCACCCCGCCTGGGGATTACGACCGCAAGGTTAAAACTCAAAGGAATTGACGGGGGCCCGCACAAGCGGCGGAGCATGTGGCTTAATTCGACGCAACGCGAAGAACCTTACCAGGGCTTGAAATATAGGGAAAAGCCGCAGAGATGCGGTGTGCTTCGGCGCCCTATACAGGTGGTGCATGGTTGTCGTCAGCCCGTGCCGTGAGGTGTTGGGTTAAGTCCCGCAACGAGCGCAACCCCTATCCTATGTTGCCAGCGAGTCATGTCGGGGACTCATAGGAGACTGCCGGTG	2	0	0	0	2	k__Bacteria	p__Actinobacteria	c__Nitriliruptoria	o__Euzebyales	f__Euzebyaceae	g__Euzebya	s__
1310	CACGCCGTAAACGATGGGTGCTAGGTGTGGGGAGTAGTCCACTCTCTCTGTGCCGCAGCTAACGCAATAAGCACCCCGCCTGGGGATTACGACCGCAAGGTTAAAACTCAAAGAATTGACGGGGGCCCGCACAAGCGGCGGAGCATGTGGCTTAATTCGAAGCAACGCGAAGAACCTTACCAGGGCTTGAAATATAGGGAAAAGCCGTAGAAATACGGTGTCCTTCGGGGTCCTATACAGGTGGTGCATGGCTGTCGTCAGCTCGTGCCGTGAGGTGTTGGGTTAAAGTCCCGCAACGAGCGCAACCCCCGTTTTTCAGTTGCCATCATTCGGTTGGGCACTCTGGAGACACTGCCGGTGACAAAACCGG	0	1	0	0	1	k__Bacteria	p__Actinobacteria
1311	CACGCCGTAAACGATGGGTGCTAGGTGTGGGGGATAATCCACTTCCTCCGTGCCGCAGCTAACGCATTAAGCACCCCGCCTGGGGACTACGGCCGCAAGGCTAAAACTCAAAGGAATTGACGGGGGCCCGCACAAGCGGCGGAGCATGTGGCTTAATTCGAAGCAACGCGAAGAACCTTACCAGGGCTTGAAATATAGGGAAAAGCCGTGGAAACACGGTGTGCTTCGGCGTCCTATACAGGTGGTGCATGGCTGTCGTCAGCTCGTGCCGTGAGGTGTTGGGTTAAGTCCCGCAACGAGCGCAACCCCTATCCTATGTTGCCAGCGCGTAATGGCGGGGACTCATGGGAGACTGCCGGTGTCAAACCGGAGG	0	0	0	29	29	k__Bacteria	p__Actinobacteria	c__Nitriliruptoria	o__Euzebyales	f__Euzebyaceae	g__Euzebya	s__
1312	CACGCCGTAAACGATGGGTGCTAGGTGTGGGGGGTTATCCACTCCCTCCGCGCCGTAGCCAACGCATTAAGCACCCCGCCTGGGGATTACGACCGCAAGGTTAAAACTCAAAGGAATTGACGGGGGCCCGCACAAGCGGCGGAGCATGTGGCTTAATTCGACGCAACGCGAAGAACCTTACCAGGGCTTGAAATGCACGGAAAAGCCGCAGAGATGCGGTGTCCTTCGGGGTCGTGCACAGGTGGTGCATGGCTGTCGTCAGCTCGTGCCGTGAGGTGTTGGGTTAAAGTCCCG	388	59	9	0	456	k__Bacteria	p__Actinobacteria	c__Nitriliruptoria	o__Euzebyales	f__Euzebyaceae	g__Euzebya	s__
1313	CACGCCGTAAACGATGGGTGCTAGGTGTGGGGGGTGTCGACTCCCCCCGTGCCGAAGCTAACGCATTAAGCACCCCGCCTGGGGAGTACGGCCGCAAGGCTAAAACTCAAAGGAATTGACGGGGGCCCGCACAAGCAGCGGAGCATGTGGTTTAATTCGACGCAACGCGAAGAACCTTACCAAGGCTTGACATGGTCGGGAAAGCCGTAGAAATACGGCCCTCCTTCGGGACTCGATCACAGGTGGTGCATGGCTGTCGTCAGCTCGTGTCGTGAGATGTTGGGTTAAGTCCCGCAACGAGCGCAACCCCTGTCCTATGTTGCCAGCGAGTTATGTCGGGGACTCATAGGAGACTGCCGGTG	0	4	3	0	7	k__Bacteria	p__Actinobacteria	c__Thermoleophilia	o__Gaiellales	f__Gaiellaceae	g__	s__
1314	CACGCCGTAAACGATGGGTGCTAGGTGTGGGGGGTGTCGGACTCCCCCGTGCCGAAGCTAACGCATTAAGCACCCCGCCTGGGGAGTACGGCCGCAAGGCTAAAACTCAAAGGAATTGACGGGGGCCCGCACAAGCAGCGGAGCATGTGGTTTAATTCGACGCAACGCGAAGAACCTTACCAAGGCTTGACATGCACTTGAACTGTCGTGGAAACACGGCAGCCTTTCGGGGCAAGTGCACAGG	0	2	0	0	2	k__Bacteria	p__Actinobacteria	c__Thermoleophilia	o__Gaiellales	f__Gaiellaceae	g__	s__
1315	CACGCCGTAAACGATGGGTGCTAGGTGTGGGGGTGTCGACTCCCTCCGTGCCGAAGCTAACGCATTAAGCACCCCGCCCTGGGGAGGTACGGCCGCAAGGCTAAAACTACAAAGGAAATTGACGGGGACCCGGCACAAGCAGCGGAGCATGTGGTTTAATTCGACGCGACGCGAAGGACCTTACCAGGGCTTGACATGCATAGGAATGTCGTGGAAACACGGCAGCCCTTCGGGGCCTATGCACAGGTGGTGCATGGCTGTCGTCAGCTCGTGTCGTGAGATGTTGGGTTAAGTCCCGCAACGAGCGCAACCCCTGTCCTTAGTTGCCAGCGGATGATGCCGGGGGACTCTAGGGAGACTGCCGGCGAAAAAG	0	0	5	0	5	k__Bacteria	p__Actinobacteria	c__Thermoleophilia	o__Gaiellales	f__Gaiellaceae	g__	s__
1316	CACGCCGTAAACGATGGGTGCTAGGTGTGGGGGGTGTCGACTCCCTCCGTGCCGAAGCTAACGCATTAAGCACCCCGCCTGGGGAGTACGGCCGCAAGGCTAAAACTCAAAGGAATTGACGGGGCCCCGGCACAAGCAGCGGAGCATGTTTGTTTAATTCGACGCAACGCGAAGAACCTTACCAAGGCTTGACATGGTCGAGAAAAACCGTGAAATACGGTCCTCCTTCGGGACTCGATCACAGGTGTGCATGGCTGTCGTCAGCTCGTGTCGTGAGATGTTGGGTTAAAGTCCCG	0	1	0	0	1	k__Bacteria	p__Actinobacteria	c__Thermoleophilia	o__Gaiellales	f__Gaiellaceae	g__	s__
1317	CACGCCGTAAACGATGGGTGCTAGGTGTGGGGGGTGTCGACTCCCTCCGTGCCGCAGCTAACGCATTAAGCACCCCGCCTGGGGAGTACGGCCGCAAGGCTAAAACTCAAAGGAATTGACGGGGGCCCGCACAAGCAGCGGAGCATGTGGTTTAATTCGACGCGACGCGAAGAACCTTACCAGGGCTTGACATGCACTGGAAAGCCGTAGAAATACGGCCTCCCTTCGGGGCCAGTGCACAGGTGGTGCATGGCTGTCGTCAGCTCGTGTCGTGAGATGTTGGGTTAAGTCCCGCAACGAGCGCAACCCCTGTCCCATGTTGCCAGCGTGAAAGACGGGGACTCATGGGAGACTGCCGGTGACAAATCGGAGG	0	0	1	0	1	k__Bacteria	p__Actinobacteria	c__Thermoleophilia	o__Gaiellales	f__Gaiellaceae	g__	s__
1318	CACGCCGTAAACGATGGGTGCTAGGTGTGGGGGGTTATCCACTCCCTCCGTGCCGCAGCTAACGCAATAAGCACCCCGCCTGGGGATTACGACCGCAAGGTTAAAACTCAAAGGAATTGACGGGGGCCCGCACAAGCGGCGGAGCATGTGGCTTAATTCGACGCAACGCGAAGAACCTTACCAAGGCTTGACATATACGGAAAAGCTGCAGAGATGTAGTGTCCTTCGGG	0	5	0	0	5	k__Bacteria	p__Actinobacteria	c__Nitriliruptoria	o__Euzebyales	f__Euzebyaceae	g__Euzebya	s__
1319	CACGCCGTAAACGATGGGTGCTAGGTGTGGGGGGTTATCCACTCCCTCCGTGCCGCAGCTAACGCATTAAGCACCCCGCCTGGGGATTACGACCGCAAGGTTAAAACTCAAAGGAATTGACGGGGGCCCGCACAAGCGGCGGAGCATGTGGCTTAATTCGACGCAACGCGAAGAACCTTACCAAGGCTTGAAATATAGGGAAAACCATGGAAACATGGTGTGCTTCGGCGTCCTATACAGGTGGTGCATGGTTGTCGTCAGCTCGTGCCGTGAGGTGTTGGGTTAAGTCCCGCAACGAGCGCAACCCCTATCCTATGTTGCCAGCGAGTCATGTCGGGGACTCATAGGAGACTGCCGGTGTCAAACCGGAGGA	0	0	0	5	5	k__Bacteria	p__Actinobacteria	c__Nitriliruptoria	o__Euzebyales	f__Euzebyaceae	g__Euzebya	s__
1326	CACGCCGTAAACGATGGGTGCTAGGTGTGGGGGGTTATCCACTCCCTCCGTGCCGTAGCTAACGCATTAAGCACCCCGGCCTGGGGATTACGACCGCAAGGTTAAAACTCAAAGGAATTGACGGGGGCCCGCACAAGCGGCGGAGCATGTGGCTTTAATTCGACGCAACGCGAAGAACCTTACCAGGGCTTGAAATATACGGAAAAGCCACAGAGATGTGGTGTCCTTCGGGGCCGTATACAGGTGGTGCATGGTTGTCGTCAGCTCGTGCCGTGAGGTGTTGGGTTAAGTCCCGCAACGAGCGCAACCCCCGTGTGAAACTGTTGCCACTCCCCGTTGATTGGGAAAGCACTCTGTTCAGACTGCCCCT	0	1	0	0	1	k__Bacteria	p__Actinobacteria	c__Nitriliruptoria	o__Euzebyales	f__Euzebyaceae	g__Euzebya	s__
1328	CACGCCGTAAACGATGGGTGCTAGGTGTGGGTGGTGTCGACTCCATCCGTGCCGAAGCTAACGCATTAAGCACCCCGCCTGGGGAGTACGGCCGCAAGGCTAAAACTCAAAGGAATTGACGGGGGCCCGCACAAGCAGCGGAGCATGTGGTTTAATTCGACGCAACGCGAAGAACCTTACCTGGGCTTGACATGCATTGGAATGTCGGGGAAACCCGGCAGCCCTTCGGGGCCGATGCACAGGTGGTGCATGGCTGTCGTCAGCTCGTGTCGTGAGATGTTGGGTTAAGTCCCGCAACGAGCGCAACCCCTGTCCCTAGTTGCCAGCGAGTAATGTCGGGGACTCTAGGGAGACTGCCGGTGACAAACCGGAG	14	0	2	0	16	k__Bacteria	p__Actinobacteria	c__Thermoleophilia	o__Gaiellales	f__Gaiellaceae	g__	s__
1332	CACGCCGTAAACGATGGTCACTAGGTGTGGGGGGTGTCGACTCCCCCGTGCCGGAGCTAACGCATTAAGTGACCCGCCTGGGGAGTACGGCCGCAAGGCTAAAACTCAAAGGAATTGACGGGGGCCCGCACAAGCAGCGGAGCATGTGGTTTAATTCGACGCAACGCGAAGAACCTTACCTGGGCTTGACATGTGGGTGACCGCCGTGGAAACACGGCCTCCCTTCGGGGCACTTACACAGGTGGTGCATGGCTGTCGTCAGCTCGTGTCGTGAGATGTTGGGTTAAAGTCCCGCAACGAGCGCAACCCCCGTCGCATGTTGCCAGCATTTAGTTGGGGACTCATGCGAGACTGCCGGTGACAAAACCGG	0	4	13	0	17	k__Bacteria	p__Actinobacteria	c__Thermoleophilia	o__Solirubrobacterales	f__	g__	s__
1333	CACGCCGTAAACGATGGTCACTAGGTGTGGGGGGTGTCGACTCCCTCCGTGCCGGAGCTAACGCATTAAGTGACCCCGCCTGGGGGAGTACGGCCGCAAGGCTAAAACTCAAAGGAATTGACGGGGGCCCGCACAAGGCAGCGGAGCATGTGGTTTAATTCGAACGCAACGCGAAGAACCTTACCTGGGCTTTGACATGTGCCTGACCGCCCTGGAAACAGGGCTTCCCGTTCGGGGCAGGTACACAGGTGGTGCATGGCTGTCGTCAGCTCGTGTCGTGAGATGTTGGGTTAAAGTCCCGCAACGAGCGCAACCCCCG	0	1	0	0	1	k__Bacteria	p__Actinobacteria	c__Thermoleophilia	o__Solirubrobacterales
1334	CACGCCGTAAACGATGGTCACTAGGTGTGGGGGTGTCGACTCCCTCCGTGCCGGAGCTAACGCATTAAGTGACCCGCCTGGGGAGTACGGCCGCAAGGCTAAAACTCAAAGGAATTGACGGGGGCCCGCACAAGCAGCGGAGCATGTGGTTTAATTCGACGCAACGCGAAGAACCTTACCTGGGCTTGACATGTGGGTGACCGCCGTGGAAACACGGCCTCCCTTCGGGGCACCTTCACAGGTGCTGCATGGCTGTCGTCAGCTCGTGTCGTGAGATGTTGGGTTAAAGTCCCGCAACGAGCGCAAACCCTTGTCCTTAGTTGCCAGCGAGTAATGTCGGGAAACTCTAAGGAGACTGCCGGTGACAAAA	0	2	0	0	2	k__Bacteria	p__Actinobacteria	c__Thermoleophilia	o__Solirubrobacterales
1335	CACGCCGTAAACGATGGTCACTAGGTGTGGGGGGTGTCGACTCCCTCCGTGCCGGAGCTAACGCATTAAGTGACCCGCCTGGGGAGTACGGCCGCAAGGCTAAAACTCAAAGGAATTGACGGGGGCCCGCACAAGCAGCGGAGCATGTGGTTTAATTCGACGCAACGCGAAGAACCTTACCAGGGCTTGACATGTCCGGAATCTTTGGGAAACCAGAGAGTGCCTACGGGAACCGGAACACAGGTGGTGCATGGCTGTCGTCAGCTCGTGTCGTGAGATGTTGGGTTAAAGTCCCGCAACGAGCGCAAACCCTCGTGTTTAGTTGCCAGCGGGTAGAGCCGGGCACTCTAGAGAGACTGCCGGTGACAAA	0	1	0	0	1	k__Bacteria	p__Actinobacteria	c__Thermoleophilia	o__Solirubrobacterales
1336	CACGCCGTAAACGATGGTCACTAGGTGTGGGGGTGTCGACTCCCTCCGTGCCGGAGCTAACGCATTAAGTGACCCGCCTGGGGAGTACGGCCGCAAGGCTAAAACTCAAAGGAATTGACGGGGCCCGCACAAGCAGCGGAGCATGTGGTTTAATTCGACGCAACGCGAAGAACCTTACCTGGGCTTGACATGTGCTTGACCGCCCTGGAAACAGGGCTTCCCTTCGGGGCAGGTACACAGGTGGTGCATGGCTGTCGTCAGCTCGTGTCGTGAGATGTTGGGTTAAAGTCCCGCAACCGAGCGCAAACCCTCGTTTTTAG	0	2	0	0	2	k__Bacteria	p__Actinobacteria	c__Thermoleophilia	o__Solirubrobacterales	f__Conexibacteraceae	g__	s__
1337	CACGCCGTAAACGATGGTCACTAGGTGTGGGGGGTGTCGACTCCCTCCGTGCCGGAGCTAACGCATTAAGTGACCCGCCTGGGGAGTACGGCCGCAAGGCTAAAACTCAAAGGAATTGACGGGGGCCCGCACAAGCAGCGGAGCATGTGGTTTAATTCGACGCAACGCGAAGAACCTTACCTGGGCTTGACATGTGGGTGACCGCCATGGAAACATGGCTTCCCTTCGGGGCACCTTCACAGGTGGTGCATGGCTGTCGTCAGCTCGTGTCGTGAGATGTTGGGTTAAAGTCCCCGCAACGAGCGCAAACCCTCGCCTTTAGTTGCTACCATTTAGTTGAGCACTCTAGAGGGACCGCCGGTGATAAAGC	0	1	0	0	1	k__Bacteria	p__Actinobacteria	c__Thermoleophilia	o__Solirubrobacterales	f__Solirubrobacteraceae
1338	CACGCCGTAAACGATGGTCACTAGGTGTGGGGGTGTCGACTCCCTCCGTGCCGGAGCTAACGCATTAAGTGACCCGCCTGGGGAGTACGGCCGCAAGGCTAAAACTCAAAGGAATTGACGGGGGCCCGCACAAGCAGCGGAGCATGTGGTTTAATTCGACGCAACGCGAAGAACCTTACCTGGGCTTGACATGTGGGTGACCGCCGTGGAAACACGGCTTCCTTCGGGGCACCGTTCACAGGTGGTGCATGGCTGTCGTCAGCTCGTGTCGTGAGATGTTGGGTTAAAGTCCCGCAACGAGCGCAAACCCCCGG	0	3	0	0	3	k__Bacteria	p__Actinobacteria	c__Thermoleophilia	o__Solirubrobacterales	f__	g__	s__
1341	CACGCCGTAAACGATGGTCACTAGGTGTGGGGGTGTCGACTCCCTCCGTGCCGGAGCTAACGCATTAAGTGACCCGCCTGGGGAGTACGGCCGCAAGGCTAAAAACTCAAAGGAATTAGACGGGGCCCGCACAAGCAGCGGAGCATGTGGTTTAATTCGACGCAACGCGAAGAACCTTACCTGGGCTTGACATGTCGGTGACCGCTGTGGAAACATGGCTTCCCTTCGGGGCACCGTCACAGGTGGTAGCATGGC	0	1	0	0	1	k__Bacteria	p__Actinobacteria	c__Thermoleophilia	o__Solirubrobacterales	f__	g__	s__
1437	CACGCCGTAAACGATGTGCGCTGGGTGTTGGGTGACATAGTCACTCGGTGCCGCAGCTAACGCGGTAAGCGCACCGCCTGGGGAGTACGGCCGCAAGGCTGAAACTCAAAGGAATTGACGGGGGCCCGCACAAGCGGCGGAGCATGTGGCTTAATTCGATGCAACGCGAAGAACCTTACCTGGGTTGAACTACGCAGGAAAAGCCACAGAGATGTGGTGTCCGAAAGGGCCTGCGATAGGTGGTGCATGGCTGTCGTCAGCTCGTGTCGTGAGATGTTGGGTTAAAGTCCCCGCAACGAGCGCAACCCCTTATCCTATGTTGCCAGCGGGTTATGCCGGGGACTCGTAGGAGACTGCCGGGGTCAACTCG	0	1	0	0	1	k__Bacteria	p__Actinobacteria	c__Acidimicrobiia	o__Acidimicrobiales	f__Microthrixaceae
1487	CACGCCGTAAACGGTGGGTGCTAGGTGTGAGCGGTATTCCACGCCGTTCGTGCCGCAGCTAACGCATTAAGCACCCCGCCTGGGGAGTACGGCCGCAAGGCTAAAACTCAAAGGAATTGACGGGGGCCCGCACAAGCAGCGGAGCATGTGGCTTAATTCGACGCAACGCGAAGAACCTTACCAAGGCTTGACATACACCGAAAACTCGTAGAGATACGGGGTCCGCAAGGGCGGTGTACAGGTGGTGCATGGTTGTCGTCAGCTCGTGTCGTGAGATGTTGGGTTAAGTCCCCGCAACGAGCGCAACCCTCGTCCCTAGTTGCTACCATTTAGTTGAGCACTCTAGAGAAACTGCCGGTGATAAGCCGGAGGA	0	0	0	2	2	k__Bacteria	p__Actinobacteria	c__Actinobacteria	o__Actinomycetales	f__Sporichthyaceae	g__	s__
1488	CACGCCGTAAACGGTGGGCACTAGGTGTGGGGAACATTCCACGTTCTCCGTGCCGCAGCTAACGCATTAAGTGCCCCGCCTGGGGAGTACGGCCGCAAGGCTAAAACTCAAAGGAATTGACGGGGGCCCGCACAAGCGGCGGAGCATGCGGATTAATTCGAGGCAACGCGAAGAACCTTACCAAGGCTTGACATATACCGAAAACTGTTAGAGATAGCAGGTCCGCAAGGGCGGTATACAGGTGGTGCATGGTTGTCGTCAGCTCGTGTCGTGAGATGTTGGGTTAAAGTCCCCGCAACGAGCGCAACCCTCATCGTTAGTTGCCATCATTTAGTTGGGCACTCTGGCGATACTGCCGGTGACAAAACCG	0	1	0	0	1	k__Bacteria	p__Actinobacteria	c__Actinobacteria	o__Actinomycetales
1489	CACGCCGTAAACGGTGGGCACTAGGTGTGGGGAACATTCCACGTTCTCCGTGCCGCAGCTAACGCATTAAGTGCCCCGCCTGGGGAGTACGGCCGCAAGGCTAAAACTCAAAGGAATTGACGGGGGCCCGCACAAGCGGCGGAGCATGCGGATTAATTCGATGCAACGCGAAGAACCTTACCTGGGTTTGACATATACCGGAAAGCTGCAGAGATGTAGCCCCCGCAAGGTCGGTATACAGGTGGTGCATGGCTGTCGTCAGCTCGTGTCGTGAGATGTTGGGTTAAAGTCCCCGCAACGAGCGCAAACCCCTCGTCCTATGTTGCCAGCGGATCATGCCGGGGACTCATAGGAGACTGCCGGGTCAACT	0	3	0	0	3	k__Bacteria	p__Actinobacteria	c__Actinobacteria	o__Actinomycetales	f__Propionibacteriaceae	g__Microlunatus	s__
1490	CACGCCGTAAACGTTGGGCACTAGGTGTGGGGTCTTATCAACGGATTCCGTGCCGCAGCTAACGCATTAAGTGCCCCGCCTGGGGAGTACGGCCGCAAGGCTAAAACTCAAAGGAATTGACGGGGGCCCGCACAAGCGGCGGAGCATGTTGCTTAATTCGAGGCAACGCGAAGAACCTTACCTGGGTTTGACATGTACGGAAAAGCCGTAGAGATACGGTGTCCTTCGGGCCGTACACAGGTGGTGCATGGCTGTCGTCAGCTCGTGTCGTGAGATGTTGGGTTAAGTCCCGCAACGAGCGCAACCCTCGGGTCCTATGTTGCCAGCACGTAATGGTGGGGACGTCGTAGGAGACTGCCGGGG	135	0	0	0	135	k__Bacteria	p__Actinobacteria	c__Acidimicrobiia	o__Acidimicrobiales	f__	g__	s__
1491	CACGCCGTAAACGGTGGGCACTAGGTGTGGGGGACATTCCACGTTCTCCGTGCCGAAGCTAACGCATTAAGTGCCCCGCCTGGGGAGTACGGCCGCAAGGCTAAAACTCAAAGGAATTGACGGGGGCCCGCACAAGCGGCGGAGCATGCGGATTAATTCGATGCAACGCGAAGAACCTTACCTGGGTTTGACATATGCCGGAAAGCTGTAGAGATGCAGTCCCCGCAAGGTCGGTATACAGGTGGTGCATGGCTGTCGTCAGCTCGTGTCGTG	0	0	39	0	39	k__Bacteria	p__Actinobacteria	c__Actinobacteria	o__Actinomycetales	f__Nocardioidaceae	g__Friedmanniella	s__
1493	CACGCCGTAAACGGTGGGCACTAGGTGTGGGGGCCATTCCACGGTCTCTGTGCCGCAGCTAACGCATTAAGTGCCCCGCCTGGGGAGTACGGCCGCAAGGCTAAAACTCAAAGGAATTGACGGGGACCCGCACAAGCGGTGGAGCATGTGGTTTAATTCGACGCAACGCGAAGAACCTTACCTGAACTAGAATGCGAGGGAAGAATACCTAATAGTATTCGTCGGGCAACCGACCCAAAGCAAGGTGCTGCATGGCTGTCGTCAGCTCGTGTCGTGAGATGTTGGGTTAAAGTCCCGCAACCGAGCGCAAACCCCCTATTAACAGTTGCTAAACAAGTAATGTTGAGAAACTCTGTTAAGACTGCCGTTG	0	1	0	0	1	k__Bacteria	p__Actinobacteria	c__Actinobacteria	o__Actinomycetales
1495	CACGCCGTAAACGGTGGGCGCTAGGTGTGGGGGCCATTCCACGGTCTCTGTGCCGCAGCTAACGCATTAAGCGCCCCGCCTGGGGAGTACGGCCGCAAGGCTAAAACTCAAAGGAATTGACGGGGGCCCGCACAAGCGGCGGAGCATGTGGATTAATTCGATGCAACGCGAAGAACCTTACCTGGGTTTGACATGCGCCAGACGCGTCTAGAGATAGGCGTTCCCTTGTGGTTGGTGTGCAGGTGGTGCATGGCTGTCGTCAGCTCGTGTCGTGAGATGTTGGGTTAAGTCCCGCAACGAGCGCAACCCTCGTTCCATGTTGCCAGCGGGTTATGCCGGGGACTCATGGGAGACTGCCGGGGTCAACTCGGAG	0	155	135	0	290	k__Bacteria	p__Actinobacteria	c__Actinobacteria	o__Actinomycetales	f__Pseudonocardiaceae	g__Pseudonocardia	s__
1496	CACGCCGTAAACGGTGGGCACTAGGTGTGGGGGCCATTCCACGGTCTCTGTGCCGCAGCTAACGCATTAAGTGCCCCGCCTGGGGAGTACGGCCGCAAGGCTAAAACTCAAAGGAATTGACGGGGGCCCGCACAAGCGGCGGAGCATGTTGGATTAATTCGATGCAAACGCGAAGAACCTTACCTGGGTTTGACATGCACTAGACGCGTCCAGAGATGGGCGTTCCCTTGTGGCTGGTGTGCAGGTGGTGCATGGCTGTCGTCAGCTCGTGTCGTGAG	376	34	0	0	410	k__Bacteria	p__Actinobacteria	c__Actinobacteria	o__Actinomycetales	f__Pseudonocardiaceae	g__Pseudonocardia	s__
1498	CACGCCGTAAACGGTGGGCACTAGGTGTGGGGGTTATCAACGCCCTCCGTGCCGCAGCTAACGCATTAAGTGCCCCGCCTGGGGAGTACGGCCGCAAGGCTAAAACTCAAAGGAATTGACGGGGGCCCGCACAAGCGGCGGAGCATGTTGCTTAATTCGAAGCAACGCGAAGAACCTTACCTGGGTTTGACATGTAGGGAAAAGCCATAGAGATATGGTGTCCTTCGGGGCCTTACACAGGTGGTGCATGGCTGTCGTCAGCTCGTGTCGTGAGATGTTGGGTTAAAGTCCCGCAACGAGCGCAACCCCTTATCCTATGTTGCCAGCGGGTTATGCCGGGGACTCATGGGAAACTGCCGTGGTCAACACG	0	1	0	0	1	k__Bacteria	p__Actinobacteria	c__Acidimicrobiia	o__Acidimicrobiales	f__	g__	s__
1499	CACGCCGTAAACGGTGGGTGCTAGGTGTAGGCGGTATTCCACGCCGTCTGTGCCGCAGCTAACGCATTAAGCACCCCGCCTGGGGAGTACGGCCGCAAGGCTAAAACTCAAAGGAATTGACGGGGGCCCGCACAAGCAGCGGAGCATGTGGCTTAATTCGACGCAACGCGAAGAACCTTACCAAGGCTTGACATACACCGAAAACTCGTAGAGATGCGGGGTCCGTAAGGGCGGTGTACAGGTGGTGCATGGTTGTCGTCAGCTCGTGTCGTGAGATGTTGGGTTAAGTCCCGCAACGAGCGCAACCCTCGTTCTATGTTGCCAGCGCGTGGTGGCGGGGACTCATAGGAGACTGCCGGGGTCAACTCGGAGG	53	0	94	77	224	k__Bacteria	p__Actinobacteria	c__Actinobacteria	o__Actinomycetales	f__Sporichthyaceae	g__	s__
1500	CACGCCGTAAACGGTGGGTGCTAGGTGTAGGCGGTATTCCACGCCGTCTGTGCCGCAGCTAACGCATTAAGCACCCCGCCTGGGGAGTACGGCCGCAAGGCTAAAACTCAAAGGAATTGACGGGGGCCCGCACAAGCAGCGGAGCATGTGGCTTAATTCGACGCAACGCGAAGAACCTTACCAAGGCTTGACATGCAGGGAAATCTCGTAGAGATACGGGGTCCGCAAGGGTCCTGCACAGGTGGTGCATGGTTGTCGTCAGCTCGTGTCGTGAGATGTTGGGTTAAAGTCCCCG	54	1	0	0	55	k__Bacteria	p__Actinobacteria	c__Actinobacteria	o__Actinomycetales	f__Sporichthyaceae	g__	s__
1501	CACGCCGTAAACGTTGGGCGCTAGGTGTGGGGGACTTTCCACGTCCTCCGTGCCGCAGCTAACGCATTAAGCGCCTCGCCTGGGGAGTACGGCCGCAAGGCTAAAACTCAAAGGAATTGACGGGGGCCCGCACAAGCGGCGGAGCATGTGGCTTAATTCGACGCAACGCGAAGAACCCTACCAAGGCTTGACATGCAGGGAAATCTCACAGGGATGTGAGGTCCGCAAGGGTCCTGCACAGGTGGTGCATGGCTGTCGTCAGCTCGTGTCGTGAGATGTTGGGTTAAGTCCCG	0	2	10	0	12	k__Bacteria	p__Actinobacteria	c__Actinobacteria	o__Actinomycetales
1502	CACGCCGTAAACGGTGGGCGCTAGGTGTGGGGACCATTCCACGGTCTCTGTGCCGCAGCTAACGCATTAAGCGCCCCGCCTGGGGAGTACGGCCGCAAGGCTAAAACTCAAAGGAATTGACGGGGGCCCGCACAAGCGGCGGAGCATGTGGCTTAATTCGATGCAACGCGAAGAACCTTACCTGGGCTTGACATGTTCGGAAAACTCATAGAGATATGGGGTCCGCAAGGGCCGATCACAGGTGCTGCATGGCTGTCGTCAGCTCGTGTCGTGAGATGTTGGGTTAAAGTCCCG	0	4	7	2	13	k__Bacteria	p__Actinobacteria	c__Actinobacteria	o__Actinomycetales
1503	CACGCCGTAAACGGTGGGCGCTAGGTGTGGGGGCCATTCCACGGTCTCTGTGCCGCAGCTAACGCATTAAGCGCCCCGCCTGGGGAGTACGGCCGCAAGGCTAAAAACTCAAAGGAATTGACGGGGGCCCGCACAAGCGGCGGAGCATGTGGATTAATTCGATGCAACGCGAAGAACCTTACCAGCTCTTGACATGCCGTGCTACGTGGAGAGATTCACGGTTCCCTTCGGGGACGCGGACACAGGTGCTGCATGGCTGTCGTCAGCTCGTGTCGTGAGATGTTGGGTTAAAGTCCCGCAACGAGCGCAAACCCCTTCGCCTTTAGTTGCTTACCATTTAGTTGAGCACTCTAGAGGGACCGCCGGTGAT	0	1	0	0	1	k__Bacteria	p__Actinobacteria	c__Actinobacteria	o__Actinomycetales
1505	CACGCCGTAAACGGTGGGCGCTAGGTGTGGGGGCCATTCCACGGTCTCTGTGCCGCAGCTAACGCATTAAGCGCCCCGCCTGGGGAGTACGGCCGCAAGGCTAAAACTCAAAGGAATTGACGGGGGCCCGCACAAGCGGCGGAGCATGTGGATTAATTCGATGCAACGCGAAGAACCTTACCAGGGCTTGACATGTCCGGAATCTTTGGGAAACCTGAGAGTGCCTTCGGGAGCGCGAACACAGGTGGTGCATGGCTGTCGTCAGCTCGTGTCGTGAGATGTTGGGTTAAGTCCCCGCAACGAGCGCAAACCCCTTCGTTTTTAGTTGCCAGCATTCAGTTGGGCACTCTAGAGAGACTGCCGGTGACAA	0	1	0	0	1	k__Bacteria	p__Actinobacteria	c__Actinobacteria	o__Actinomycetales
1506	CACGCCGTAAACGTCGGGCGCTAGGTGTGGGGGCCATTCCACGGTCTCTGTGCCGCAGCTAACGCATTAAGCGCCCCGCCTGGGGAGTACGGCCGCAAGGCTAAAACTCAAAGGAATTGACGGGGGCCCGCACAAGCGGCGGAGCATGTGGATTAATTCGATGCAACGCGAAGAACCTTACCAGGGCTTGACATGTCGCGAACCTCAGGGAAACTTGAGGGTGCCTTCGGGAGCGCGAACACAGGTGGTGCATGGCTGTCGTCAGCTCGTGTCGTGAGATGTTGGGTTAAGTCCCGCAACGAGCGCAACCCTCGTCCTAAGTTGCCAGCATTAAGTTGGGCACTCTGAGGAGACTGCCGGTGACAAACCGGAG	0	0	3	0	3	k__Bacteria	p__Actinobacteria	c__Actinobacteria	o__Actinomycetales
1507	CACGCCGTAAACGGTGGGCGCTAGGTGTGGGGGCCATTCCACGGTCTCTGTGCCGCAGCTAACGCATTAAGCGCCCCGCCTGGGGAGTACGGCCGCAAGGCTAAAACTCAAAGGAATTGACGGGGGCCCGCACAAGCGGCGGAGCATGTGGATTAATTCGATGCAACGCGAAGAACCTTACCAGGGCTTGACATGTCGCGAATTTCCGGGAAACCGGGAAGTGCCTTCGGGAGCGCGAACACAGGTGCTGCATGGCTGTCGTCAGCTCGTGTCGTGAGATGTTGGGTTAAAGTCCCCGCAAACGAGCGCAAACCCCTCGTTTTTTAGTTGCCAGCATTAAAGTTGGGCACTCTAGAGAGACTGCCGGTGA	0	2	0	0	2	k__Bacteria	p__Actinobacteria	c__Actinobacteria	o__Actinomycetales
1508	CACGCCGTAAACGGTGGGCGCTAGGTGTGGGGGCCATTCCACGGTCTCTGTGCCGCAGCTAACGCATTAAGCGCCCCGCCTGGGGAGTACGGCCGCAAGGCTAAAACTCAAAGGAATTGACGGGGGCCCGCACAAGCGGCGGAGCATGTGGATTAATTCGATGCAACGCGAAGAACCTTACCTACTCTAGAATGCTCTTGATGACTTTGGAGACAAAGAGTCTGAGGGAAACCTCGGCAAGAAGCAAGGTGCTGCATGGCTGTCGTCAGCTCGTGTCGTGAGATGTTGGGTTAAAGTCCCGCAACGAGCGCAACCCCCCGGTTTTCAGTTGCCATCATTCGGTTGGGCACTCTGGAGACACTGCCGGTGA	0	1	0	0	1	k__Bacteria	p__Actinobacteria	c__Actinobacteria	o__Actinomycetales
1509	CACGCCGTAAACGGTGGGCGCTAGGTGTGGGGGCCATTCCACGGTCTCTGTGCCGCAGCTAACGCATTAAGCGCCCCGCCTGGGGAGTACGGCCGCAAGGCTAAAACTCAAAGGAATTGACGGGGGCCCGCACAAGCGGCGGAGCATGTGGATTAATTCGATGCAACGCGAAGAACCTTACCTAGACTTGACATGCATCTGCATGGCCGAGAAATCGGTCAGCCTTCGAGGGTGATGCACCGGTGCTGCATGGCTGTCGTCAGCTCGTGTCGTGAGATGTTGGGTTAAGTCCCCGCAACGAGCGCAACCCCTTGCCCCCATGTTAC	0	1	0	0	1	k__Bacteria	p__Actinobacteria	c__Actinobacteria	o__Actinomycetales
1510	CACGCCGTAAACGGTGGGCGCTAGGTGTGGGGGCCATTCCACGGTCTCTGTGCCGCAGCTAACGCATTAAGCGCCCCGCCTGGGGAGTACGGCCGCAAGGCTAAAACTCAAAGGAATTGACGGGGGCCCGCACAAGCGGCGGAGCATGTGGATTAATTCGATGCAACGCGAAGAACCTTACCTGGGTTTGACATGTCGCGAACCTTTGTGAAAGCAGAGGGTGCCTACGGGAGCGCGAACACAGGTGGTGCATGGCTGTCGTCAGCTCGTGTCGTGAGATGTTGGGTTAAAGTCCCCGCAAACGAGCGCAACCCTCATTGTCTGTTGCCAGCGTAAAGCCGGGCACTCTAGTGAGACTGCCGTCGTCAAG	0	1	0	0	1	k__Bacteria	p__Actinobacteria	c__Actinobacteria	o__Actinomycetales
1511	CACGCCGTAAACGGTGGGCGCTAGGTGTGGGGGCCATTCCACGGTCTCTGTGCCGCAGCTAACGCATTAAGCGCCCCGCCTGGGGAGTACGGCCGCAAGGCTAAAACTCAAAGGAATTGACGGGGGCCCGCACAAGCGGTGGAGCATGTGGTTTAATTCGATGCAACGCGAAGAACCTTACCAGGGCTTGACATGTCGCGAATTCTCGGGAAACCGGGAAGTGCCTTCGGGAGCGCGAACACAGGTGCTGCATGGCTGTCGTCAGCTCGTGTCGTGAGATGTTGGGTTAAAGTCCCCGCAACGAGCGCAACCCCCGTTTTTCAGTTGCCATCATTCAGTTGGGCACTCTGGAGAAAACTGCCGGTGATAA	0	1	0	0	1	k__Bacteria	p__Actinobacteria	c__Actinobacteria	o__Actinomycetales
1512	CACGCCGTAAACGGTGGGCGCTAGGTGTGGGGGCCATTCCACGGTCTCTGTGCCGCAGCTAACGCATTAAGCGCCCCGCCTGGGGAGTACGGCCGCAAGGCTAAAACTCAAAGGAATTGACGGGGGCCCGCACAAGCGGTGGAGTATGTGGTTTAATTCGATGCAACGCGAAGAACCTTACCAGGGCTTGACATGTCCGTGACCGGCGTGGAAACACGTCTTCCCTTCGGGGCACGGTCACAGGTGGTGCATGGCTGTCGTCAGCTCGTGTCGTGAGATGTTGGGTTAAAGTCCCGCAACGAGCGCAACCCCTGTTTTTAGTTGCCAGCATTTAGTTGGGCACTCTAGAGAGACTGCCGGTGACAAAACC	0	1	0	0	1	k__Bacteria	p__Actinobacteria	c__Actinobacteria	o__Actinomycetales
1513	CACGCCGTAAACGGTGGGCGCTAGGTGTGGGGGCCATTCCACGGTCTCTGTGCCGCAGCTAACGCATTAAGCGCCCCGCCTGGGGAGTACGGCCGCAAGGCTAAAACTCAAAGGAATTGACGGGGGCCCGCACAAGCGGTGGAGTATGTGGTTTAATTCGATGCAACGCGAAGAACCTTACCAGGGCTTGACATGTCTGGAATCCTGGGGAAACCCGGGAGTGCCTTAGGGAGCCAGAACACAGGTACTGCATGGCTGTCGTCAGCTCGTGTCGTGAGATGTTGGGTTAAAGTCCCCGCAACGAGCGCAACCCCTCGCTGTTAGTTGCTACCATTTAGTTGAGCACTCTAGCAGGACTGCCGGTGATAAG	0	1	0	0	1	k__Bacteria	p__Actinobacteria
1514	CACGCCGTAAACGGTGGGCGCTAGGTGTGGGGGCCATTCCACGGTCTCTGTGCCGCAGCTAACGCATTAAGCGCCCCGCCTGGGGAGTACGGCCGCAAGGCTAAAACTCAAAGGAATTGACGGGGGCCTGCACAAGCGGTGGAGCATGTGGTTTAATTCGAAGCAACGCGAAGAACCTTACCAAGGCTTGACATGCAGGGAAATCCTCCAGAGATGGGGGGTCCTAAGGGTCCTGCACAGGTGGTGCATGGCTGTCGTCAGCTCGTGTCGTGAG	0	2	0	0	2	k__Bacteria	p__Actinobacteria	c__Actinobacteria	o__Actinomycetales
1515	CACGCCGTAAACGGTGGGCGCTAGGTGTGGGGGCCATTCCACGGTCTCTGTGCCGCAGCTAACGCATTAAGCGCCCCGCCTGGGGAGTACGGCCGCAAGGCTAAAACTCAAAGGAATTTGACGGGGGTCCCGCGACAAGCGGCGGAGCATGTGGATTAATTCGATGCAACGCGAAGAACCTTTACCGTGGGTTTGACATGCACCAGACGCACGCAGAGATGTGTGTTCCCTTGTGGTTGGTGTGCAGGTGGTGCATGGCTGTCGTCAGCTCGTGTCGTGAGATG	0	1	0	0	1	k__Bacteria	p__Actinobacteria	c__Actinobacteria	o__Actinomycetales	f__Pseudonocardiaceae	g__Pseudonocardia	s__
1517	CACGCCGTAAACGGTGGGCGCTAGGTGTGGGGGCCATTCCACGGTCTCTGTGCCGTAGCTAACGCATTAAGCGCCCCGCCTGGGGAGTACGGCCGCAAGGCTAAAACTCAAAGGAATTGACGGGGGCCCGCACGAGCGGCGGAGCATGTGGATTAATTCGATGCAACGCGAAGAACCTTACCTGGGTTTGACATGCACCAGACGCTGGTAGAGATATCAGTTCCCTTGTGGTTGGTGTGCAGGTGGTGCATGGCTGTCGTCAGCTCGTGTCGTGAGATGTTGGGTTAAGTCCCGCAACGAGCGCAACCCTTGTTCCATGTTGCCAGCGGGTGATGCCGGGGACTCATGGGAGACTGCCGGGGTCAACTCGGAG	0	0	1	0	1	k__Bacteria	p__Actinobacteria	c__Actinobacteria	o__Actinomycetales	f__Pseudonocardiaceae	g__Pseudonocardia	s__
1518	CACGCCGTAAACGGTGGGCGCTAGGTGTGGGTTCCTTCCACGGAATCCGTGCCGTAGCTAACGCATTAAGCGCCCCGCCTGGGGAGTACGGCCGCAAGGCTAAAACTCAAAGGAATTGACGGGGGCCCGCACAAGCGGCGGAGCATGTGGATTAATTCGATGCAACGCGAAGAACCTTACCTGGGTTTGACATATACCGGAAAGCTGCAGAGATGTGGCCCCCCTTGTGGTCGGTATACAGGTGGTGCATGGCTGTCGTCAGCTCGTGTCGTGAGATGTTGGGTTAAGTCCCGCAACGAGCGCAACCCCTATCTTATGTTGCCAGCACGTTATGGTGGGGACTCGTAAGAGACTGCCGGGGTCAACTCGGAGG	0	0	16	0	16	k__Bacteria	p__Actinobacteria	c__Actinobacteria	o__Actinomycetales	f__Nocardiaceae	g__Rhodococcus	s__
1519	CACGCCGTAAACGGTGGGTACTAGGTGTGGATTCCATTTCACGGGATCCGTGCCGTAGCTAACGCATTAAGTACCCCGCCTGGGGAGTACGGCCGCAGGGCTAAAACTCAAAGGAATTGGCGGGGGCCCGCACAAGCGGCGGAGCATGTGGATTAATTCGATGCAACGCGAAGAACCTTACCTGGGTTTGACATACACCAGACGCGTCTAGAGATAGGCGTTCCCTTGTGGTTGGTGTACAGGTGGTGCATGGCTGTCGTCAGCTCGTGTCGTGAGATGTTGGGTTAAGTCCCGCAACGAGCGCAACCCTTGTCCTGTATTGCCAGCGGGTTATGCCGGGGACTTGCAGGAGACTGCCGGGGTCAACTCGGAG	0	0	4	0	4	k__Bacteria	p__Actinobacteria	c__Actinobacteria	o__Actinomycetales	f__Gordoniaceae	g__Gordonia	s__
1520	CACGCCGTAAACGGTGGGTACTAGGTGTGGGGGATTATCAACGTCCTCCGTGCCGCAGCTAACGCATTAAGTACCCCGCCTGGGGAGTACGGCCGCAAGGCTAAAACTCAAAGGAATTGACGGGGGCCCGCACAAGCGGCGGAGCATGTTGCTTAATTTCGAGGCAACGCGAAGAACCTTACCTGGGTTTGACATGTAGGGAAAACGCCGTAGAGATACGGTGTCCTTCGGGGCCCTACACAGG	0	1	0	0	1	k__Bacteria	p__Actinobacteria	c__Acidimicrobiia	o__Acidimicrobiales	f__	g__	s__
1521	CACGCCGTAAACGGTGGGTACTAGGTGTGGGTTTCCTTCCTTGGGATCCGTGCCGTAGCTAACGCATTAAGTACCCCGCCTGGGGAGTACGGCCGCAAGGCTAAAACTCAAAGAAATTGACGGGGGCCCGCACAAGCGGCGGAGCATGTGGATTAATTCGATGCAACGCGAAGAACCTTACCTGGGTTTGACATGCACAGGACGACGGCAGAGATGTCGTTTCCCTCGTGGCCTGTGTGCAGGTGGTGCATGGCTGTCGTCAGCTCGTGTCGTGAGATGTTGGGTTAAAGTCCCCGCAACGAGCGCAAACCCTTGTCTCATGTTGCCAGCGGGTAAATGCCGGGG	0	1	0	0	1	k__Bacteria	p__Actinobacteria	c__Actinobacteria	o__Actinomycetales	f__Mycobacteriaceae	g__Mycobacterium	s__
1522	CACGCCGTAAACGGTGGGTACTAGGTGTGGGTTTCCTTCCTTGGGATCCGTGCCGTAGCTAACGCATTAAGTACCCCGCCTGGGGAGTACGGCCGCAAGGCTAAAACTCAAAGAAATTGACGGGGGCCCGCACAAGCGGCGGAGCATGTGGATTAATTCGATGCAACGCGAAGAACCTTTACCTGGGTTTTGACATGCACAGGACGTCGGCAGAGATGTCGGTTCCCTCGTGGCCTGTGTGCAGGTGGTGCATGGCTGTCGTCAGCTCGTGTCGTGAGATGTTGGGTTAAACGTCCCCGCAACGAGCGCAAACCCCTCGCCATTAGTTGCCATCATTCAGTTGGGCACTCTAGTGGGACTGCCGGTGATA	0	1	0	0	1	k__Bacteria	p__Actinobacteria	c__Actinobacteria	o__Actinomycetales	f__Mycobacteriaceae	g__Mycobacterium
1523	CACGCCGTAAACGGTGGGTACTAGGTGTGGGTTTCCTTCCTTGGGGATCCGTGCCGTAGCTAACGCATTAAGTACCCCGCCTGGGGAGTACGGCCGCAAGGCTAAAACTCAAAGGAATTGACGGGGGCCCGCACAAGCGGCGGAGCATGTGGATTAATTCGATGCAACGCGAAGAACCTTACCTGGGTTTGACATGCACAGGACGATCACAGAGATGTGGTTTCCCTGTGGCCTGTGTGCAGGTGGTGCATGGCTGTCGTCAGCTCGTGTCGTGAGATGTTGGGTTAAAGTCCCCGCAACGAGCGCAAACCCTTGTCTCATGTTGCCAGCACGTGATGGTGGGACTCGTGAGAGACTGCCGGGGTCAACG	0	2	0	0	2	k__Bacteria	p__Actinobacteria	c__Actinobacteria	o__Actinomycetales	f__Mycobacteriaceae	g__Mycobacterium	s__
1524	CACGCCGTAAACGGTGGGTGCTAGGTGTGAGCGGTATTCCACGCCGTTCGTGCCGCAGCTAACGCATTAAGCACCCCGCCTGGGGAGTACGGCCGCAAGGCTAAAACTCAAAGGAATTGACGGGGGCCCGCACAAGCAGCGGAGCATGTGGCTTAATTCGACGCAACGCGAAGAACCTTACCAAGGCTTGACATGCAGGGAAATCTCCCAGAGATGGGAGGTCCGCAAGGGTCCTGCACAGGTGGTGCATGGTTGTCGTCAGCTCGTGTCGTGAGATGTTGGGTTAAAGTCCCCGCAAACGAGCGCAACCCCTCGTTCTATGTTGCCAGCGCGTGATGGCGGGGAC	26	1	106	7	140	k__Bacteria	p__Actinobacteria	c__Actinobacteria	o__Actinomycetales	f__Sporichthyaceae	g__	s__
1525	CACGCCGTAAACGGTGGGTGCTAGGTGTAGGTCGTATTCCACGCGATCTGTGCCGCAGCTAACGCATTAAGCACCCCGCCTGGGGAGTACGGCCGCAAGGCTAAAACTCAAAGGAATTGACGGGGGCCCGCACAAGCAGCGGAGCATGTGGCTTAATTCGACGCAACGCGAAGAACCTTACCAAGGCTTGACATGCAGGGAAATCTTCCAGAGATGGGAGGTCCGCAAGGGTCCTGCACAGGTGGTGCATGGTTGTCGTCAGCTCGTGTCGTGAGATGTTGGGTTAAGTCCCGCAACGAGCGCAACCCTCGTTCTATGTTGCCAGCGCGTGATGGCGGGGACTCATAGGAGACTGCCGGGGTCAACTCGGAGG	28	0	55	8	91	k__Bacteria	p__Actinobacteria	c__Actinobacteria	o__Actinomycetales	f__Sporichthyaceae	g__	s__
1526	CACGCCGTAAACGGTGGGTGCTAGGTGTGAGCGGTATTCCACGCCGTTCGTGCCGCAGCTAACGCATTAAGCACCCCGCCTGGGGAGGTACGGCCGCAAGGCTAAACTACAAGGAATTGACGGGGGCCCGGCACAAGCAGCGGAGCATGTGGCTTAATTCGACGCAACGCGAAGAACCTTACCAAGGCTTGACATACACCGAAAACTACGTAGAGATATGGGGTCCGCAAGGCGGTGTACAGGTGGTGCATGGTTGTCGTCAGCTCGTGTCGTGAGATGTTGGGTTAAGTCCCGCAACGAGCGCAACCCTCGTTCTATGTTGCCAGCGGGTTATGCCGGGGACTCATAGGAGACTGCCGGGGTCAACTCGGAG	0	0	0	1	1	k__Bacteria	p__Actinobacteria	c__Actinobacteria	o__Actinomycetales	f__Sporichthyaceae	g__	s__
1527	CACGCCGTAAACGGTGGGTGCTAGGTGTGAGCGGTATTCCACGCCGTTCGTGCCGCAGCTAACGCATTAAGCACCCCGCCTGGGGAGTACGGCCGCAAGGCTAAAACTCAAAGGAATTGACGGGGGCCCGCACAAGCAGCGGAGCATGTGGCTTAATTCGACGCAACGCGAAGAACCTTACCAAGGCTTGACATACACCGAAAACTCGTAGAGATACGGGGTCCGCAAGGGCGGTGTACAGGTGGTGCATGGTTGTCGTCAGCTCGTGTCGTGAGATGTTGGGTTAAGTCCCGCAACGAGCGCAACCCCTGTGAACTGTTGCCACCGGCGCAAGCCGAGCACTCTGTTCAGACTGCCCTGTGAAACGGGGAGG	0	0	1	0	1	k__Bacteria	p__Actinobacteria	c__Actinobacteria	o__Actinomycetales	f__Sporichthyaceae	g__	s__
1528	CACGCCGTAAACGGTGGGTGCTAGGTGTGAGCGGTATTCCACGCCGTTCGTGCCGCAGCTAACGCATTAAGCACCCCGCCTGGGGAGTACGGCCGCAAGGCTAAAACTCAAAGGAATTGACGGGGGCCCGCACAAGCGGCGGAGCATGTGGCTTAATTCGACGCAACGCGAAGAACCTTACCAAGGCTTGACATGCAGGGAAATCTCGTAGAGATACGGGGTCCGCAAGGGCCCTGCACAGGTGGTGCATGGTTGTCGTCAGCTCGTGTCGTGAGATGTTGGGTTAAGTCCCGCAGCGAGCGCAGCCCTCGTTCTATGTTGCCAGCGGGTCATGCCGGGGACTCATAGGAGACTGCCGGGGTCAACTCGGAGG	0	0	11	1	12	k__Bacteria	p__Actinobacteria	c__Actinobacteria	o__Actinomycetales	f__Sporichthyaceae	g__	s__
1529	CACGCCGTAAACGGTGGGTGCTAGGTGTGGGGGACTTCCACGTCCTCCGTGCCGCAGCTAACGCATTAAGCACCCCGCCTGGGGAGTACGGCCGCAAGGCTAAAACTCAAAGGAATTGACGGGGGCCCGCACAAGCGGCGGAGCATGTGGATTAATTCGATGCAACGCGAAGAACCTTACCTGGGCTTGACATGCACTGGAAAGCCGTAGAGATACGGCCCCCCTTGTGGTCGGTGTACAGGTGGTGCATGGCTGTCGTCGAGCTCGTGTCGTGAGATTGG	0	0	10	0	10	k__Bacteria	p__Actinobacteria	c__Actinobacteria	o__Actinomycetales	f__Actinosynnemataceae	g__Saccharothrix	s__
1531	CACGCCGTAAACGTTGGCACTAGGTGTGGGTCTCAACCAACGAGATCCGCGCCGTCGCTAACGCATTAAGTGCCCCGCCTGGGGAGTACGGTCGCAAGACTAAAACTCAAAGGAATTGACGGGGCCCGCGACAAGCAGCGGAGCGTGTTGCTTAATTCGATGTTACGCGAAGAACCTTAACCTGGGTTTGACATGTAGGGAAAAGCTCTAGAGATAGGGTGTCCTAACGGGCCTTACACAGGTGGTGCATGGCTGTCGTCAGCTCGTGTCGTGAGGTGTTGGGTTAAGTCCCG	0	1	0	0	1	k__Bacteria	p__Actinobacteria	c__Acidimicrobiia	o__Acidimicrobiales	f__C111	g__	s__
1532	CACGCCGTAAACGTTGGGAACTAGATGTGGGGTCCATTCCACGGATTCCGTGTCGCAGCTAACGCATTAAGTTCCCCGCCTGGGGAGTACGGCCGCAAGGCTAAAACTCAAAGGAATTGACGGGGGCCCGCACAAGCGGCGGAGCATGCGGATTAATTCGATGCAACGCGAAGAACCTTACCAAGGCTTGACATATACCTGAAAAGGCTGGAAACAGTCTCCCCGCAAGGCAGGTATACAGGTGGTGCATGGTTGTCGTCAGCTCGTGTCGTGAGATGTTGGGTTAAGTCCCGCAACGAGCGCAACCCTCGTTCTATGTTGCCAGCGCGTTATGGCGGGAACTCATAGGAGACTGCCGGGGTCAACTCGGAGG	4	0	0	0	4	k__Bacteria	p__Actinobacteria	c__Actinobacteria	o__Actinomycetales	f__Microbacteriaceae	g__	s__
1533	CACGCCGTAAACGTTGGGAACTAGGTGTGGGTCTCATTCCACGAGATCCGTGCCGCAGCTAACGCATTAAGTTCCCCGCCTGGGGAGTACGGCCGCAAGGCTAAAACTCAAAGGAATTGACGGGGGCCCGCACAAGCGGCGGAGCATGTGGATTAATTCGATGCAACGCGAAGAACCTTACCAAGGCTTGACATGTGCCGGAAACATCCAGAGATGGGTGCCCCGCAAGGTCGGTACACAGGTGGTGCATGGTTGTCGTCAGCTCGTGTCGTGAGATGTTGGGTTAAGTCCCGCAACGAGCGCAACCCTCGTTCCATGTTGCCAGCAGCACCTTCGGGTGGCTGGGGACTCATGGGAGACTGCCGGGGTCAAC	0	0	50	0	50	k__Bacteria	p__Actinobacteria	c__Actinobacteria	o__Actinomycetales	f__Intrasporangiaceae	g__Phycicoccus	s__
1534	CACGCCGTAAACGTTGGGAACTAGGTGTTGGCGACATTCCACGTCGTCGGTGCCGCAGCTAACGCATTAAGTTCCCCGCCTGGGGAGTACGGCCGCAAGGCTAAAACTCAAAGGAATTGACGGGGGCCCGCACAAGCAGCGGAGCATGTGGCTTAATTCGACGCAACGCGAAGAACCTTACCAAGGCTTGACAGTATACCGGGAAAGCATTAGAGATAGTGCCCCCCTTGTGGTCGGTATACAGGTGGTGCATGGCTGTCGTCAGCTCGTGTCGTGAGATGTTGGGTTAAACGTCCCCGCAACGAGCGCAACCCCTCGTTTTTAGTTGCCAGCATTAAGTTGGGCACTCTAGAGATACTGCCGGTGACAA	0	1	0	0	1	k__Bacteria	p__Actinobacteria	c__Actinobacteria	o__Actinomycetales	f__Streptomycetaceae	g__Streptomyces	s__roseoviridis
1535	CACGCCGTAAACGTTGGGAACTAGGTGTTGGCGACATTCCACGTCGTCGGTGCCGCAGCTAACGCATTAAGTTCCCCGCCTGGGGAGTACGGCCGCAAGGCTAAAACTCAAAGGAATTGACGGGGGCCCGCACAAGCAGCGGAGCATGTGGCTTAATTCGACGCAACGCGAAGAACCTTACCAAGGCTTGACATATACCGGAAAGCATTAGAGATAGTGCCCCCCTTGTGGTCGGTATACAGGTGGTGCATGGCTGTCGTCAGCTCGTGTCGTGAGATGTTGGGTTAAAGTCCCGCAACCGAGCGCAAACCCTTGTCCTGTGTTGCCAGCATGCCCTTCGGGGTGATGGGGACTCACAGGAGACCGCCGG	0	2	0	0	2	k__Bacteria	p__Actinobacteria	c__Actinobacteria	o__Actinomycetales	f__Streptomycetaceae	g__Streptomyces
1536	CACGCCGTAAACGTTGGGCACTAGGTGTGGGACCCCATCGACGGGTTCTGTGCCGTAGCTAACGCATTAAGTGCCCCGCCTGGGGAGTACGGCCGCAAGGCTAAAACTCAAAGGAATTGACGGGGGCCCGCACAAGCGGCGGAGCATGTTGCTTAATTCGAGGCAACGCGAAGAACCTTACCTGGGTTTGACATGCAGGGAAAAGCCGCAGAGATGCGGTGTCCGCAAGGGCCCTGCACAGGTGGTGCATGGCTGTCGTCAGCTCGTGTCGTGAGATGTTGGGTTAAGTCCCGCAACGAGCGCAACCCTTGTCCTATGTTGCCAGCGGGTAATGCCGGGGACTCGTAGGAGACTGCCGGGGTCAACTCGGAGG	0	0	13	0	13	k__Bacteria	p__Actinobacteria	c__Acidimicrobiia	o__Acidimicrobiales	f__	g__	s__
1537	CACGCCGTAAACGTTGGGCACTAGGTGTGGGACCCTATCGACGGGATCCGTGCCGTAGCTAACGCATTAAGTGCCCCGCCTGGGGAGTACGGCCGCAAGGCTAAAACTCAAAGGAATTGACGGGGGCCCGCACAAGCGGCGGAGCATGTTGCTTAATTCGAGGCAACGCGAAGACCTTACCTGGGCTTGACATGTAGGGAAAAGCCGTAGAGATACGGTGTCCTTATGGGCCCTACACAGGTGGTGCATGGCTGTCGTCAGCTCGTGTCGTGAGATGTTGGGTTAAGTCCCGCAACGAGCGCAACCCTTGTCCTATGTTGCCAGCGGGTAATGCCGGGGACTCGTAGGAGACTGCCGGGGTCAACTCGGAGGA	486	1	31	49	567	k__Bacteria	p__Actinobacteria	c__Acidimicrobiia	o__Acidimicrobiales	f__	g__	s__
1538	CACGCCGTAAACGTTGGGCACTAGGTGTGGGACCCTATCGACGGGATCCGTGCCGTAGCTAACGCATTAAGTGCCCCGCCTGGGGAGTACGGCCGCAAGGCTAAAACTCAAAGGAATTGACGGGGACCCGCACAAGCGGTGGAGCATGTGGTTTAATTCGACGCAACGCGAAGAACCTTACCTGAACTAGAATGCGAGGGAAGAATGCGTAATGGCATTCGTCGGGCAACCGACCCAAAGCAAGGTGCTGCATGGCTGTCGTCAGCTCGTGTCGTGAGATGTTGGGTTAAAGTCCCCGCAACGAGCGCAACCCTCGCCCTTAGTTGCCAGCATTAAAGTTGGGGACTCATGCGAGACTGCCGGTGACAAA	0	1	0	0	1	k__Bacteria	p__Actinobacteria	c__Actinobacteria	o__Actinomycetales
1539	CACGCCGTAAACGTTGGGCACTAGGTGTGGGACCCTATCGACGGGCCCCGTGCCGTAGCTAACGCATTAAGTGCCCCGCCTGGGGAGTACGGCCGCAAGGCTAAAACTCAAAGGAATTGACGGGGGCCCGCACAAGCAGCGGAGCATGTTGCTTAATTCGAGGCAACGCGAAGAACCTTACCTGGGCTTGACATGTGGGGGAAAAGCCGTAGAGATACGGTGTCCTTATGGGCCCTACACAGGTGGTGCATGGCTGTCGTCAGCTCGTGTCGTGAGATGTTGGGTTAAAGTCCCGCAACGAGCGCAAACCCCTTGTCCTATGTTGCTACCGGGTAATGCCGGGCACTCTTGGGAGACTGCCGGGGTCAAC	0	15	0	0	15	k__Bacteria	p__Actinobacteria	c__Acidimicrobiia	o__Acidimicrobiales	f__	g__	s__
1541	CACGCCGTAAACGTTGGGCACTAGGTGTGGGACCCTATCGACGGGCTCCGTGCCGCAGCTAACGCATTAAGTGCCCCGCCTGGGGAGTACGGCCGCAAGGCTAAAACTCAAAGGAATTGACGGGGGCCCGCACAAGCAGCGGAGCATGTGGTTTAATTCGACGCAACGCGAAGAACCTTACCTGGGCTTGACATGTCCGTGACCGGCGTGGAAACACGTCTTCCCTTCGGGGCACGGTCACAGGTGGTGCATGGCTGTCGTCAGCTCGTGTCGTGAGATGTTGGGTTAAAGTCCCGCAACCGAGCGCAACCCCCTGTCGCATGTTGCCAGCGGTTCGGCCGGGGTACTCATGCGAGACTGCCGGTGATAA	0	1	0	0	1	k__Bacteria	p__Actinobacteria	c__Thermoleophilia	o__Solirubrobacterales
1542	CACGCCGTAAACGTTGGGCACTAGGTGTGGGACCCTATCGACGGGTTCCGTGCCGTCGCTAACGCATTAAGTGCCCCGCCTGGGGAGTACGGCCGCAAGGCTAAAACTCAAAGGAATTGACGGGGGCCCGCACAAGCAGCGGAGCATGTTGCTTAATTCGAGGCAACGCGAAGAACCTTACCTGGGCTTGACATGTAGGGAAAAGCCGCAGAGATGCGGTGTCCTTATGGGCCCTACACAGGTGGTGCATGGCTGTCGTCAGCTCGTGTCGTGAGATGTTGGGTTAAAGTCCCCGCAACGAGCG	0	4	0	0	4	k__Bacteria	p__Actinobacteria	c__Acidimicrobiia	o__Acidimicrobiales	f__	g__	s__
1543	CACGCCGTAAACGTTGGGCACTAGGTGTGGGACCTCGTCAACGGGTCCTGTGCCGTAGCTAACGCATTAAGTGCCCCGCCTGGGGAGTACGGCCGCAAGGCTAAAACTCAAAGGAATTGACGGGGGCCCGCACAAGCGGCGGAGCATGTTGCTTAATTCGAGGCAACGCGAAGAACCTTACCTGGGCTTGACATGTGGGGAAAAGCCATAGAGATATGGTGTCCTGGGCCCGACTGCAGGTGGTGCATGG	0	0	3	0	3	k__Bacteria	p__Actinobacteria	c__Acidimicrobiia	o__Acidimicrobiales	f__	g__	s__
1544	CACGCCGTAAACGTTGGGCACTAGGTGTGGGAGGTAATCAACGCCTTCCGTGCCGCAGCTAACGCATTAAGTGCCCCGCCTGGGGAGTACGGTCGCAAGACTAAAACTCAAAGGAATTGACGGGGGCCCGCACAAGCGGCGGAGCATGTTGCTTAATTCGATGCAACGCGAAAAACCTCACCTAGGTTTGACATGCTGGGAAAAGCCACAGAGATGTGGCGTCC	0	0	7	0	7	k__Bacteria	p__Actinobacteria	c__Acidimicrobiia	o__Acidimicrobiales	f__	g__	s__
1545	CACGCCGTAAACGTTGGGCACTAGGTGTGGGCCTTATCAACGGGTTCCGTGCCGTAGCTAACGCATTAAGTGCCCCGCCTGGGGAGTACGGCCGCAAGGCTAAAACTCAAAGGAATTGACGGGGGCCCGCACAAGCGGCGGAGCATGTGGCTTAATTCGATGCAACGCGAAGAACCTTACCTGGGTTGAACTATGCCGGAAAAGCCGTCGAGATACGGTGTCCTTCGGGGCCGGTGATAGGTGGTGCATGGCTGTCGTCAGCTCGTGTCGTGAGATGTTGGGTTAAAGTCCCGCAACGAGCGCAACCCCTATTAACAGTTGCTAACAGTAA	0	1	0	0	1	k__Bacteria	p__Actinobacteria	c__Acidimicrobiia	o__Acidimicrobiales	f__EB1017	g__	s__
1546	CACGCCGTAAACGTTGGGCACTAGGTGTGGGGAGGCGTCAACCCTTTCCGTGCCGTAGCTAACGCATTAAGTGCCCCGCCTGGGGAGTACGGCCGCAAGGCTAAAACTCAAAGGAATTGACGGGGACCCGCACAAGCGGTGGAGCATGTGGTTTAATTCGACGCAACGCGAAGAACCTTACCTGAACTAGAATGCGAGGGAAGATTACCTAATAGTAATCGTCGGGCAACCGACCCAAAGCAAGGTGCTGCATGGCTGTCGTCAGCTCGTGTCGTGAGATGTTGGGTTAAAGTCCCCGCAACGAGCGCAACCCCCTGTGAACTGTTGCCACCGGCCTTTGGCCGAGCACTCTGTTCAGACTGCCCTGTGA	0	1	0	0	1	k__Bacteria	p__Actinobacteria
1547	CACGCCGTAAACGTTGGGCACTAGGTGTGGGGATCTATCGACGGTTTCCGTGCCGTAGCTAACGCATTAAGTGCCCCGCCTGGGGAGTACGGCCGCAAGGCTAAAACTCAAAGGAATTGACGGGGGCCCGCACAAGCGGCGGAGCATGTGGCTTAATTCGATGCAACGCGAAGAACCTTACCAAGGCTTGACATTCCGGGTAATCCGTGGAAACACGGTGATCCTTCGGGATCCGGAACAGGTGGTGCATGGCTGTCGTCAGCTCGTGTCGTGAGATGTTGGGTTAAAGTCCCGCAACCGAGCGC	0	1	0	0	1	k__Bacteria	p__Actinobacteria	c__Acidimicrobiia	o__Acidimicrobiales	f__EB1017	g__	s__
1548	CACGCCGTAAACGTTGGGCACTAGGTGTGGGGATCTATCGACGGTTTCCGTGCCGTAGCTAACGCATTAAGTGCCCCGCCTGGGGAGTACGGCCGCAAGGCTAAAACTCAAAGGAATTGACGGGGGCCCGCACAAGCGGCGGAGCATGTGGCTTAATTCGATGCAACGCGAAGAACCTTACCAGGGCTTGACATGTCGCGAATCTTGGGGAAACCCGGGAGTGCCTTCGGGAGCGTGAACACAGGTGGTGCATGGCTGTCGTCAGCTCGTGTCGTGAGATGTTGGGTTAAAGTCCCGCAAACCGAGCGCAAACCCTCGTTTTTAAGTTGCCAGCATTCAGTTGGGCACTCTAGAGATACTGCCGGTGACA	0	1	0	0	1	k__Bacteria	p__Actinobacteria
1549	CACGCCGTAAACGTTGGGCACTAGGTGTGGGGCCTCATCGACGGGTTCCGTGCCGTAGCTAACGCATTAAGTGCCCCGCCTGGGGAGTACGGCCGCAAGGCTAAAACTCAAAGGAATTGACGGGGGCCCGCACAAGCGGCGGAGCATGTTGCTTAATTCGAGGCAACGCGAAGAACCTTACCTAGGCTTGACATGCAGGGAAAAGCCGCAGAGATGCGGTGTCCTTCGGGGCCTTGCACAGGTGGTGCATGGCTGTCGTCAGCTCGTGTCGTGAGATGTTGGGTTAAGTCCCGCAACGAGCGCAACCCTTGTCCCATGTTGCCAGCGGGTTATGCCGGGGACTCATGGGAGACTGCCGGGGTCAACTCGGAGG	27	0	0	0	27	k__Bacteria	p__Actinobacteria	c__Acidimicrobiia	o__Acidimicrobiales	f__	g__	s__
1550	CACGCCGTAAACGTTGGGCACTAGGTGTGGGGCCTTATCAACGGGTTCCGTGCCGTAGCTAACGCATTAAGTGCCCCGCCTGGGGAGTACGGCCGCAAGGCTAAAACTCAAAGGAATTGACGGGGGCCAGCACAAGCGGCGGAGCATGTGGCTTTAATTCGATGCAACGCGAAGAACCTTACCTGGGTTGAACTACGCAGGAAAAGCCACAGAGATGTGGTGTCCGAAAGGGCCTGCGATAGGTGGTGCATGGCTGTCGTCAGCTCGTGTCGTGAGATGTTGGG	0	7	48	0	55	k__Bacteria	p__Actinobacteria	c__Acidimicrobiia	o__Acidimicrobiales	f__	g__	s__
1551	CACGCCGTAAACGTTGGGCACTAGGTGTGGGGCCTTATCAACGGGCTCCGTGCCGTAGCTAACGCATTAAGTGCCCCGCCTGGGGAGTACGGCCGCAAGGCTAAAACTCAAAGGAATTGACGGGGGCCCGCACAAGCGGCGGAGCATGTGGCTTAATTCGATGCAACGCGAAGAACCTTACCTGGGTTGAACTACGTAGGAAAGACCGTAGAGATACGGTGTCCGAAGGGACCGTGCGATAGGTGGTGGCATGGCTGTCGTCAGCTCGTGTCGTGAGATGTTGGGTTAAGTCCGCAACGAGCGCAACCCTTACTCCTATGTTGCCAGCGGATCATGCCGGGGACGTCGTAGGAGACTGCCGGGGTCGAACTCG	0	0	1	0	1	k__Bacteria	p__Actinobacteria	c__Acidimicrobiia	o__Acidimicrobiales
1553	CACGCCGTAAACGTTGGGCACTAGGTGTGGGGCCTTATCAACGGGTTCCGTGCCGTAGCTAACGCATTAAGTGCCCCGCCTGGGGAGTACGGCCGCAAGGCTAAAACTCAAAGGAATTGACGGGGGGCCCGCACAAGCGGCGGAGCATGTGGCTTAATTCGATGCAACGCGAAGAACCTTTACCAGGGCTTGACATGTCGCGAATCTTTGGGAAACCAGGGAGTGCCTTCGGGAGCGCGAACACAGGTGGTGCATGGCTGTCGTCAGCTCGTGTCGTGAGATGTTGGGTTAAAGTCCCCGCAACGAGCGCAACCCCTTATCAACAGTTGCCAGCGATTCGGTTGGGAACTCTGTTGAGACTGCCGTTGAT	0	1	0	0	1	k__Bacteria	p__Actinobacteria
1554	CACGCCGTAAACGTTGGGCACTAGGTGTGGGGCGTTATCAACGCGCCCTGTGCCGCAGCTAACGCATTAAGTGCCCCGCCTGGGGAGTACGGCCGCAAGGCTAAAACTCAAAGGAATTGACGGGGGCCCGCACAAGCGGCGGAGCATGTTGCTTAATTCGAGGCAACGCGAAGAACCTTACCTGGGCTTGACATGTGGGGGAAAAAGCCGTAGAGATACGGTGTCCTTCGGGGCCCCATACAGGTGGTGCATGGCTGTCGTCAGCTCGTGTCGTGAGATGTTGGGTTAAAGTCCCGCAACGAGCGCAACCCCCTATTAAACAGTTGCCATCATTAAAGTTGGGAACTCTGTTGAGACTGCCGTTGGTAAA	0	2	0	0	2	k__Bacteria	p__Actinobacteria	c__Acidimicrobiia	o__Acidimicrobiales
1556	CACGCCGTAAACGTTGGGCACTAGGTGTGGGGCGTTATCAACGCGCCCTGTGCCGCAGCTAACGCATTAAGTGCCCCGCCTGGGGAGTACGGCCGCAAGGCTAAAACTCAAAGGGAATTGACGGGGGCCCGCACAAGCGGCGGAGCATGTTGCTTAATTCGAGGCAACGCGAAGAACCTTACCTGGGCTTGACATGTAGGGAAAAGCCGTAGAGATACGGTGTCCTTATGGGCCCTACACAGGTGGTGCATGGCTGTCGTCAGCTCGTGTCGTGAGATGTTGGGTTAAAGTCCCCGCAACGAGCGCAAACCCCTTATCCTATGTTGCCAGCGGATCATGCCGGGGACTCGGTGGGAGACTGCCGGGGTCA	0	1	0	0	1	k__Bacteria	p__Actinobacteria	c__Acidimicrobiia	o__Acidimicrobiales	f__	g__	s__
1557	CACGCCGTAAACGTTGGGCACTAGGTGTGGGGCTCCACCAACGAGCTCCGTGCCGTAGCTAACGCATTAAGTGCCCCGCCTGGGGAGTACGGCCGCAAGGCTAAAACTCAAAGGAATTGACGGGGGCCCGCACAAGCGGCGGAGCATGTTGCTTAATTCGAGGCGACGCGAAGAACCTTACCTGGGTTTGACATGTACGGAAAAGCCGCAGAGATGCGGTGTCCTTCGGGGTCGTACACAGGTGGTGCATGGCTGTCGTCAGCTCGTGTCGTGAGATGTTGGGTTAAAGTCCCGCAACGAGCGCAAACCCTTGTCCTATGTTGCCAGCGGGTAATGCCGGGGACTCGTAGGAGACTGCCGGGGTCAACTC	0	1	0	0	1	k__Bacteria	p__Actinobacteria	c__Acidimicrobiia	o__Acidimicrobiales	f__	g__	s__
1558	CACGCCGTAAACGTTGGGCACTAGGTGTGGGGCTCTATCGACGAGTTCCGTGCCGTCGCTAACGCATTAAGTGCCCCGCCTGGGGAGTACGGCCGCAAGGCTAAAACTCAAAGGAATTGACGGGGGCCCGCACAAGCAGCGGAGCATGTTTGCTTAATTCGAGGCAACGCGAAGAACCTTACCTAGGCTTGACATGTAGGGAAAAGCCGTAGAGATACCGGTGTCCTTCGGGGCCCTACACAGGTGGTGCATGGCTGTCGTCAGCTCGTGTCGTGAGATGTTGGG	0	1	0	0	1	k__Bacteria	p__Actinobacteria	c__Acidimicrobiia	o__Acidimicrobiales
1559	CACGCCGTAAACGTTGGGCACTAGGTGTGGGGGCGTACCAAACGCTTCTGTGCCGTAGCTAACGCATTAAGTGCCCCGCCTGGGGAGTACGGCCGCAAGGCTAAAACTCAAAGGAATTGACGGGGGCCCGCACAAGCGGCGGAGCATGTTGCTTAATTCGAGGCAACGCGAAGAACCTTACCTGGGTTGAACTACGCAGGAAAAGCCGTGGAGACACGGTGTCCGCAAGGGCCTGCGATAGGTGGTGCATGGCTGTCGTCAGCTCGTGTCGTGAGATGTTGGGTTAAGTCCCGCAACGAGCGCAACCCTTGTCCTATGTTGCCAGCGGATCATGCCGGGGACTCGTAGGAGACTGCCGGGGTCAACTCGGAGG	0	0	1	0	1	k__Bacteria	p__Actinobacteria	c__Acidimicrobiia	o__Acidimicrobiales	f__	g__	s__
1560	CACGCCGTAAACGTTGGGCACTAGGTGTGGGGGGACGTCAACTCCCTCCGTGCCGTAGCTAACGCATTAAGTGCCCCGCCTGGGGAGTACGGCCGCAAGGCTAAAACTCAAAGGAATTGACGGGGGCCCGCACAAGCGGCGGAGCATGTTGCTTAATTCGATGCAACGCGAAGAACCTTACCTGGATTTGACATGCAGGGAAAAGCCACAGAGATGTGGTGTCCTACGGGGCCTTGCACAGGTGGTGCATGGCTGTCGTCAGCTCGTGTCGTGAGATGTTGGGTTAAGTCCCGCAACGAGCGCAACCCTTGTCCTGTGTTGCCAGCGGGTAAAGCCGGGGACTCGCAGGAGACTGCCGGGGTCAACTCGGAGG	0	0	27	1	28	k__Bacteria	p__Actinobacteria	c__Acidimicrobiia	o__Acidimicrobiales	f__	g__	s__
1561	CACGCCGTAAACGTTGGGCACTAGGTGTGGGGGGACGTCAACTCCCTCCGTGCCGTAGCTAACGCATTAAGTGCCCCGCCTGGGGAGTACGGCCGCAAGGCTAAAACTCAAAGGAATTGACGGGGGCCCGCACAAGCGGCGGAGCATGTTGCTTAATTCGATGCAACGCGAAGAACCTTACCTGGGTTTGACATGCGGGGGAAAAAGCCACAGAGATGTGGTGTCCTACGGGGCCTCGCACAGGTGGTGCATGGCTGTCGTCAGCTCGTGTCGTGAGATGTTGGGTTAAAGTCCCGCAACGAGCGCAAACCCCTGCTGTTAGTTGCTACCATTTAGTTGAGCACTCTAACGGGACCGCCGGTGATAAGCC	0	1	0	0	1	k__Bacteria	p__Actinobacteria	c__Acidimicrobiia	o__Acidimicrobiales
1562	CACGCCGTAAACGTTGGGCACTAGGTGTGGGGGGTTATCAACGCCCTCCGTGCCGCAGCTAACGCATTAAGTGCCCCGCCTGGGGAGTACGGCCGCAAGGCTAAAACTCAAAGGATTGACGGGGGCCCGCACAAGCGGCGGAGCATGTTGCTTAATTCGAGGCAACGCGAAGAACATTACCTGGGTTTGACATATGCGAAAGCGGTAGGAAGTAGCTCCTTGGAAACTTGGAGCCAACGGTATCCAGTCCGGAATCTACTACAGGTGCTGCATGGCTGTCGTCAGCTCCGTGTCGTGAGATGTCGGGTTAAAGTCCCCATAACGAGCGAAACCCCTTGTTTCTAGTTGCCACCCGCAAGGAGCACTCTAG	0	1	0	0	1	k__Bacteria	p__Actinobacteria
1563	CACGCCGTAAACGTTGGGCACTAGGTGTGGGGGTTATCAACGCCCTCCGTGCCGCAGCTAACGCATTAAGTGCCCCGCCTGGGGAGTACGGCCGCAAGGCTAAAACTCAAAGGAATTGACGGGGGCCCGCACAAGCGGCGGAGCATGCGGATTAATTCGAGGCAACGCGAAGAACCTTACCAAGGCTTGACATATACCGAAAACTGCCAGAGATGGCAGGTCCGCAAGGGCGGTATACAGGTGGTGCATGGTTGTCGTCAGCTCGTGTCGTGAGATGTTGGGTTAAACGTCCCGCAACCGAGCGCAACCCCCTATCAGCAGTTGCCATCATTAAAGTTGGGCACTCTGCAGAGACTGCCGTTG	0	2	0	0	2	k__Bacteria	p__Actinobacteria	c__Actinobacteria	o__Actinomycetales
1564	CACGCCGTAAACGTTGGGCACTAGGTGTGGGGTCCTATCGACGGACTCCGTGCCGTAGCTAACGCATTAAGTGCCCCGCCTGGGGAGTACGGCCGCAAGGCTAAAACTCAAAGGAATTGACGGGGGCCCGCACAAGCAGCGGAGCATGTTGCTTAATTCGAGGCAACGCGAAGAACCTTACCTGGGCTTGACATGTAGGGAAAAGCCGTAGAGATACGGTGTCCTTTTGGGCCCTACACAGGTGGTGCATGGCTGTCGTCAGCTCGTGTCGTGAGATGTTGGGTTAAAGTCCCGCAACCGAGCGCAAACCCTTGCCCGGTGTTACTTGTGTCACCGGGGACTGCCGCTGGGTTCCAGCGGAGGAAGGCGG	0	1	0	0	1	k__Bacteria	p__Actinobacteria	c__Acidimicrobiia	o__Acidimicrobiales	f__Iamiaceae	g__	s__
1565	CACGCCGTAAACGTTGGGCACTAGGTGTGGGTCTATTCAACGGACTCCGTGCCGTAGCTAACGCATTAAGTGCCCCGCCTGGGGAGTACGGCCGCAAGGCTAAAACTCAAAGGAATTGACGGGGGCCCGCACAAGCAGCGGAGCATGTTGCTTAATCGAGGCAACGCGAAGAACCTTACCTGGGCTTGACATGTAGAGAAAAGCCATAGAGATATGGTGTCC	0	1	2	0	3	k__Bacteria	p__Actinobacteria	c__Acidimicrobiia	o__Acidimicrobiales	f__	g__	s__
1566	CACGCCGTAAACGTTGGGCACTAGGTGTGGGGTCTGGTCAACGGGTCCTGTGCCGTAGCTAACGCATTAAGTGCCCCGCCTGGGGAGTACGGCCGCAAGGCTAAAACTCAAAGGAATTGACGGGGGCCCGCACAAGCGGCGGAGCATGTTGCTTAATTCGAGGCAACGCGAAGAACCTTACCTAGGCTTGACATGTAGAGAAAAGCCGTAGAGATGCGGTGTCCTTCGGGGCTCTACACAGGTGGTGCATGGCTGTCGTCAGCTCGTGTCGTGAGATGTTGGGTTAAGTCCCGCAACGAGCGCAACCCTCGTCCCATGTTGCCAGCGGGTAGTGCCGGGGACTCGTGGGAGACTGCCGGGGTCAACTCGGAGG	35	0	0	0	35	k__Bacteria	p__Actinobacteria	c__Acidimicrobiia	o__Acidimicrobiales	f__	g__	s__
1567	CACGCCGTAAACGTTGGGCACTAGGTGTGGGGTCTTATCAACGGATTCCGTGCCGTAGCTAACGCATTAAGTGCCCCGCCTGGGGAGTACGGCCGCAAGGCTAAAACTCAAAGGAATTGACGGGGGCCCGCACAAGCGGCGGAGCATGTTGCTTAATTCGAGGCAACGCGAAGAACCTTACCTGGATTGAACTACGCAGGAAAAAGCCACAGAGATGTGGTGTCCTTTTGGGCCTGTGATAGGTGGTGCATGGCTGTCGTCAGCTCGTGTCGTGAGATGTTGGGTTAAAGTCCCCGCAACGAGCGCAAACCCCTTGTCCTATGTTGCCAGCGGGTTAAATGCCGGGGACTCGTAGGAGACTGCCGGGGTT	0	2	0	0	2	k__Bacteria	p__Actinobacteria	c__Acidimicrobiia	o__Acidimicrobiales	f__	g__	s__
1568	CACGCCGTAAACGTTGGGCACTAGGTGTGGGTCCCAACCAACGGGATCCGTGCCGCAGCTAACGCATTAAGTGCCCCGCCTGGGGAGTACGGCCGCAAGGCTAAAACTCAAAGGAATTGACGGGGGCCCGCACAAGCGGCGGAGCATGTTGCTTAATTCGAGGCAACGCGAAGAACCTTACCTGGGTTTGACATGTAGGGAAAAGCCGTAGAGATACGGTGTCCTTCGGGGCCCTACACAGGTGGTGCATGGCTGTCGTCAGCTCGTGTCGTGAGATGTTGGGTTAAGTCCCGCAACGAGCGCAACCCTTATCCTATGTTGCCAGCGCGTAATGGCGGGGACTCGTAGGAGACTGCCGGGGTCAACTCGGAGG	0	0	4	0	4	k__Bacteria	p__Actinobacteria	c__Acidimicrobiia	o__Acidimicrobiales	f__	g__	s__
1569	CACGCCGTAAACGTTGGGCACTAGGTGTGGGTCCCCGTTGACGGGATCCGTGCCGTCGCTAACGCATTAAGTGCCCCGCCTGGGGAGTACGGCCGCAAGGCTAAAACTCAAAGGAATTGACGGGGGCCCGCACAAGCAGCGGAGCATGTTGCTTAATTCGAGGCAACGCGAAGAACCTTACCTGGGTTTGACATGCAGGGAAAAAGCCGCAGAGATGTGGTGTCCGCAAGGGCCTTGCACAGGTGCTGCATGGCTGTCGTCAGCTCGTGTCGTGAGATGTTGGGTTAAAGTCCCCGCAAACGAGCGCAAACCCCTTATCAACAGTTGCCAGCGATTCGGTCGGGAAACTCTGTTGAGACTGCCGTTGATA	0	3	0	0	3	k__Bacteria	p__Actinobacteria	c__Acidimicrobiia	o__Acidimicrobiales
1570	CACGCCGTAAACGTTGGGCACTAGGTGTGGGTCCTAACCAACGGGATCCGTGCCGTCGCAAACGCATTAAGTGCCCCGCCTGGGGAGTACGGCCGCAAGGTTAAAACTCAAAGGAATTGACGGGGGCCCGCACAAGCGGCGGAGCATGTTGCTTAATTCGAGGCAACGCGAAGAACCTTACCTGGGCTTGACATGTAGGGAAAAGCCGTAGAGATACGGTGTCCTTCGGGGCTCTACACAGGTGGTGCATGGCTGTCGTCAGCTCGTGTCGTGAGATGTTGGGTTAAGTCCCGCAACGAGCGCAACCCTCGTCTTAGTTGCCAGCATTTAGTTGGGCACTCTAAAGAAACCGCCGGTGATAAAGCCGGAG	0	1	0	0	1	k__Bacteria	p__Actinobacteria	c__Acidimicrobiia	o__Acidimicrobiales	f__Iamiaceae	g__	s__
1571	CACGCCGTAAACGTTGGGCACTAGGTGTGGGTCCTCATTGACGGGATCCGTGCCGTAGCTAACGCATTAAGTGCCCCGCCTGGGGAGTACGGCCGCAAGGCTAAAACTCAAAGGAATTGACGGGGGCCCGCACAAGCAGCGGAGCATGTTGCTTAATTCGAGGCAACGCGAAGAACCTTACCTAGGCTTGACATGTAGGGAAAAGCCGCAGAGATGCGGTGTCCGTAAGGGCCCTACACAGGTGGTGCATGGCTGTCGTCAGCTCGTGTCGTGAGATGTTGGGTTAAGTCCCGCAACGAGCGCAACCCTTATCCTATGTTGCCAGCGCGTAATGGCGGGGACTCGTAGGAGACTGCCGGGGTCAACTCGGAGG	1	0	4	0	5	k__Bacteria	p__Actinobacteria	c__Acidimicrobiia	o__Acidimicrobiales	f__	g__	s__
1572	CACGCCGTAAACGTTGGGCACTAGGTGTGGGTCGTTATCAACGCGATCTGTGCCGTCGCTAACGCATTAAGTGCCCCGCCTGGGGAGTACGGCCGCAAGGCTAAAACTCAAAGGAATTGACGGGGGCCCGCACAAGCAGCGGAGCATGTTGCTTAATTCGAGGCAACGCGAAGAACCTTACCTGGGTTTGACATGTAGGGAAAAGCCGTAGAGATACGGTGTCCTTCGGGGTCCTACACAGGTGGTGCATGGCTGTCGTCAGCTCGTGTCGTGAGATGTTGGGTTAAAGTCCCGCAACGAGCG	0	1	0	0	1	k__Bacteria	p__Actinobacteria	c__Acidimicrobiia	o__Acidimicrobiales	f__	g__	s__
1573	CATGCCGTAAACGTTGGGCACTAGGTGTGGGTCTCAACCAACGAGATCCGCGCCGTCGCTAACGCATTAAGTGCCCCGCCTGGGGAGTACGGTCGCAAGACTAAAACTCAAAGGAATTGACGGGGGCCCGCACAAGCAGCGGAGCGTGTTGCTTAATTCGATGCAACGCGAAGAACCTTACCTGGGTTTGACATGTACCGAAAAGCTCTAGAGATAGGGTGTCC	0	3	0	22	25	k__Bacteria	p__Actinobacteria	c__Acidimicrobiia	o__Acidimicrobiales	f__C111	g__	s__
1574	CACGCCGTAAACGTTGGGCACTAGGTGTGGGTCTCAACCAACGAGATCCGCGCCGTCGCTAACGCATTAAGTGCCCCGCCTGGGGAGTACGGCCGCAAGGTTAAAACTCAAAGGAATTGACGGGGCCCGCACAAGCAGCGGAGCGTGTTGCTTAATTCGATGCAACGCGAAGAACCTTACCTGGGCTTGACATGTACGGAAAAGCCGTAGAGATACGGTGTCCTGGGTCGTACGACAGGTGGTGCG	0	0	34	0	34	k__Bacteria	p__Actinobacteria	c__Acidimicrobiia	o__Acidimicrobiales	f__C111	g__	s__
1575	CACGCCGTAAACGTTGGGCACTAGGTGTGGGTCTCAACCAACGAGATCCGCGCCGTCGCTAACGCATTAAGTGCCCCGCCTGGGGAGTACGGCGGCAACGCTAAAACTCAAAGGAATTGACGGGGGCCCGCACAAGCAGCGGAGCGTGTTGCTTAATTCGATGCAACGCGAAGAACCTTACCTGGGTTTGACATGCTAGGAAAAGCCGTAGAGATACGGTGTCCTTCGGGGCTTAGCACAGGTGGTGCATGGCTGTCGTCAGCTCGTGTCGTGAGATGTTGGGTTAAAGTCCCGCAACGAGCGCAAACCCTTATTCTATGTTGCCAGCACGTAAATGG	0	1	0	0	1	k__Bacteria	p__Actinobacteria	c__Acidimicrobiia	o__Acidimicrobiales	f__C111	g__	s__
1576	CACGCCGTAAACGTTGGGCACTAGGTGTGGGTCTCAACCAACGAGATCCGCGCCGTCGCTAACGCATTAAGTGCCCCGCCTGGGGAGTACGGTCGCAAGACTAAAACTCAAAGGAATTGACGGGGGCCCGCACAAGCAGCGGAGCGTGTTGCTTAATTCGATGTTACGCGAAGAACCTTACCTGGGTTTGACATGTAGGGAAAAGCTCTAGAGATAGGGTGTCCTAACGGGCCCTACACAGGTGGTGTATGGCTGTCGTCAGCTCGTGTCGTGAGATGTTGGGTTAAGTCCCGCAACGAGCGCAACCCTTATCCTATGTTGCCAGCGGGTAATGCCGGGGACTCGTAGGAGACTGCCGGGGTCAACTCGGAGG	3	24	1	0	28	k__Bacteria	p__Actinobacteria	c__Acidimicrobiia	o__Acidimicrobiales	f__C111	g__	s__
1578	CACGCCGTAAACGTTGGGCACTAGGTGTGGGTCTCAACCAACGAGATCCGCGCCGTCGCTAACGCATTAAGTGCCCCGCCTGGGGAGTACGGTCGCAAGACTAAAACTCAAAGGAATTGACGGGGGCCCGCACAAGCAGCGGAGCGTGTTGCTTAATTCGATGTTACGCGAAGAACCTTACCTGGGCTTGACATGTAGGGAAAAGCCGCAGAGATGCGGTGTCCTTATGGGCCCTACACAGGTGGTGCATGGCTGTCGTCAGCTCGTGTCGTGAGATGTTGGGTTAAAGTCCCCGCAACGAGCGCAACCCCTTGTCCTATGTTGCTACCGGGTAATGCCGGGCACTCTTAGGAGACTGCCGGGGTCAACT	0	1	0	0	1	k__Bacteria	p__Actinobacteria	c__Acidimicrobiia	o__Acidimicrobiales	f__C111	g__	s__
1580	CACGCCGTAAACGTTGGGCACTAGGTGTGGGTCTCAACCAACGAGATCCGCGCCGTCTCTAACGCATTAAGTGCCCCGCCTGGGGAGTACGGCCGCAAGGCTAAAACTCAAAGGAATTGACGGGGGCCCGCACAAGCAGCGGAGCGTGCGGTTTAATTCGACGCAACGCGCAGAACCTTACCAGGGCTTGACATGGACCTGCACGGCCCGGAAACGGGTCAGCCTTCGAGGGTGGTTCACAGGTGCTGCATGGCTGTCGTCAGCTCGTGCCGTGAGGTGTTGGGTTAAAGTCCCGCAACCGAGCGCAAACCCCCGTGAGTAGTTGCCGATGTTTCTACTCAGACTGCCGCGTGCAACGCGGAGGAAGGCG	0	1	0	0	1	k__Bacteria	p__Actinobacteria	c__Actinobacteria	o__Actinomycetales
1581	CACGCCGTAAACGTTGGGCACTAGGTGTGGGTCTCAACCAACGGGATCCGTGCCGCAGCTAACGCATTAAGTGCCCCGCCTGGGGAGTACGGCCGCAAGGCTAAAACTCAAAGGAATTGACGGGGGCCCGCACAAGCGGCGGAGCATGTTGCTTAATTCGAGGCAACGCGAAGAACCTTACCTGGGCTTGACATGTCGCGAACCTTTGTGAAAGCAGAGGGTGCCTACGGGAGCGCGAACACAGGTGGTGCATGGCTGTCGTCAGCTCGTGTCGTGAGATGTTGGGTTAAAGTCCCCGCAAACGAGCGCAAACCCCTCGTCCTGTGTTGCCACCCCGCAAGGGGGAACTCGCAGGAGACCGCCAGGGATA	0	1	0	0	1	k__Bacteria	p__Actinobacteria	c__Actinobacteria	o__Actinomycetales
1582	CACGCCGTAAACGTTGGGCACTAGGTGTGGGTCTCAACCAACGGGATCCGTGCCGCAGCTAACGCATTAAGTGCCCCGCCTGGGGAGTACGGCCGCAAGGCTAAAACTCAAAGGAATTGACGGGGGCCCGCACAAGCGGCGGAGCATGTTGCTTAATTCGAGGCAACGCGAAGAACCTTACCTGGGTTTGACATGCTGGGAAAAAGCCGTGGAGACACGGTGTCCTTCGGGGTCCAGCACAGGTGGTGCATGGCTGTCGTCAGCTCGTGTCGTGAGATGTTGGGTTAAAGTCCCGCAACGAGCGCAAACCCTTGTCCTATGTTGCCAGCACATCATGGTGGGGACTCGTAGGAGACTGCCGGGGTCAACT	0	1	0	0	1	k__Bacteria	p__Actinobacteria	c__Acidimicrobiia	o__Acidimicrobiales	f__	g__	s__
1583	CACGCCGTAAACGTTGGGCACTAGGTGTGGGTCTCAACCAACGGGATCCGTGCCGCAGCTAACGCATTAAGTGCCCCGCCTGGGGAGTACGGCCGCAAGGCTAAAACTCAAAGGAATTGACGGGGGCCCGCACAAGCGGCGGAGCATGTTGCTTAATTCGAGGCGACGCGAAGAACCTTACCTGGGTTTGACATGCAGTGAAAAAGCCGTGGAGACACGGTGTCCTTTTGGGCGCTGCACAGGTGGTGCATGGCTGTCGTCAGCTCGTGTCGTGAGATGTTGGGTTAAACGTCCCCGCAACGAGCGCAACCCCTTGTCCTATGTTGCCAGCACGTCATGGTGGGGACTCGTAGGAGACTGCCGGGGTCAA	0	1	0	0	1	k__Bacteria	p__Actinobacteria	c__Acidimicrobiia	o__Acidimicrobiales	f__	g__	s__
1584	CACGCCGTAAACGTTGGGCACTAGGTGTGGGTCTCAACCAACGGGATCCGTGCCGTCGCAAACGCATTAAGTGCCCCGCCTGGGGAGTACGGCCGCAAGGTTAAAACTCAAAGGAATTGACGGGGGCCCGCACAAGCGGCGGAGCATGTTGCTTAATTCGAGGCAACGCGAAGAACCTTACCTGGGCTTGACATGTGGGGGAAAAGCCGTGGAGACACGGTGTCCTTCGGGGCCCCATACAGGTGGTGCATGGCTGTCGTCAGCTCGTGTCGTGAGATGTTGGGTTAAGTCCCGCAACGAGCGCAACCCCTTGTCCCTATGTTGCCAGCGGGTAAATGCCGGGGACTCGTAGGAGACTGCCGGGGTCAAC	0	1	0	0	1	k__Bacteria	p__Actinobacteria	c__Acidimicrobiia	o__Acidimicrobiales
1585	CACGCCGTAAACGTTGGGCACTAGGTGTGGGTTCCAACCAACGGGATCCGCGCCGTCGCTAACGCATTAAGTGCCCCGCCTGGGGAGTACGGCCGCAAGGTTAAAACTCAAAGGAATTGACGGGGCCCGCACAAGCAGCGGAGCGTGTTGCTTAATTCGATGCAACGCGAAGAACCTTACCTGGGCTTGACATGTACGGAAAAGCCGTAGAGATACGGTGTCCTTCGGGGCCGTACACAGGTGGTGCATGGCTGTCGTCAGCTCGTGTCGTGAGATGTTGGGTTAAGTCCCCGCAAACGAGCGCAAACCCCGTTTGTTTTTAACGTTGCCAGCATTCAGTTGGGCACTCTAGAGAGACTGCCGGTGACAA	0	1	0	0	1	k__Bacteria	p__Actinobacteria	c__Acidimicrobiia	o__Acidimicrobiales	f__C111	g__	s__
1586	CACGCCGTAAACGTTGGGCACTAGGTGTGGGTTCCAACCAACGGGATCCGCGCCGTCGCTAACGCATTAAGTGCCCCGCCTGGGGAGTACGGCGGCAACGCTAAAACTCAAAGGAATTGACGGGGGCCCGCACAAGCAGCGGAGCGTGTTGCTTAATTCGATGCAACGCGAAGAACCTTACCTGGGTTTGACATGCTAGGAAAAGCTGTAGAGATATGGTGTCCTTCGGGCGTTAGCACAGGTGGTGGCATGGCTGTCGTCAGCTCGTGTCGTGAGATGTTGGGTTAAGTCCGCAACGAGCGCAACCCTTATTCTATGTTGCCAGCACGTGATGGTGGGGACGTCGTAGGAGACTGCCGGGG	0	0	1	0	1	k__Bacteria	p__Actinobacteria	c__Acidimicrobiia	o__Acidimicrobiales	f__C111	g__	s__
1587	CACGCCGTAAACGTTGGGCGCTAGGTGTGAGGGGGGTTTCCACCTCTTTCGTGCCGCAGCTAACGCATTAAGCGCCCCGCCTGGGGAGTACGGCCGCAAGGCTAAAACTCAAAGGAATTGACGGGGGCCCGCACAAGCGGCGGAGCATGTGGCTTAATTCGACGCAACGCGAAGAACCTTACCAAGGCTTGACATGCGCAGAAATCCGGCAGAGATGTCGGGTCCGTAAGGGCTGCGCACAGGTGGTGCATGGTTGTCGTCAGCTCGTGTCGTGAGATGTTGGGTTAAGTCCCGCAACGAGCGCAACCCTCGTTCCGTGTTGCCAGCGCGTAGTGGCGGGGACTCACGGGAGACTGCCGGGGTCAACTCGGAG	41	0	0	0	41	k__Bacteria	p__Actinobacteria	c__Actinobacteria	o__Actinomycetales	f__Sporichthyaceae	g__	s__
1588	CACGCCGTAAACGTTGGGCGCTAGGTGTGGGACTCATTTCACGAGTTCCGTGCCGCAGCAAACGCATTAAGCGCCCCGCCTGGGGAGTACGGCCGCAAGGCTAAAACTCAAAGGAATTGACGGGTGCCCGCACAAGCGGCGGAGCATGTGGATTAATTCGATGCAACGCGAAGAACCTTACCTGGGTTTGACATATAGGGAAAACTGGCAGAGATGTCAGGTCCGCAAGGGCCCTATACAGGTGGTGCATGGCTGTCGTCAGCTCGTGTCGTGAGATGTTGGGTTAAAGTCCCCG	0	1	0	10	11	k__Bacteria	p__Actinobacteria	c__Actinobacteria	o__Actinomycetales
1589	CACGCCGTAAACGTTGGGCGCTAGGTGTGGGACTCATTCCACGAGTTCCGTGCCGCAGCTAACGCATTAAGCGCCCCGCCTGGGGAGTACGGCCGCAAGGCTAAAACTCAAAGGAATTGACGGGGGCCCGCACAAGCGGCGGAGCATGCGGATTAATTCGATGCAACGCGAAGAACCTTACCTGGGTTTGACATATGCCGTGTACTCGTAGAGATACGGGGTCATTTAGGTGGCGGTATACAGGTGGTGCATGGCTGTCGTCAGCTCGTGTCGTGAGATGTTGGGTTAAGTCCCGCAACGAGCGCAACCCTCGTCCTATGTTGCCAGCACGTGATGGTGGGGACTCATAGGAGACTGCCGGGGTCAACTCGGA	0	0	18	11	29	k__Bacteria	p__Actinobacteria	c__Actinobacteria	o__Actinomycetales	f__Nocardioidaceae	g__	s__
1590	CACGCCGTAAACGTTGGGCGCTAGGTGTGGGAGATAACCAATGTCTTCCGTGCCGCAGCTAACGCATTAAGTACCCCGCCTGGGGAGTACGGTCGCAAGACTAAAACTCAAAGGAATTGACGGGGGCCCGCACAAGCGGCGGAGCATGTCGCTTAATTCGATGCAACGCGAAAAACCTCACCTAGGTTTGACATGTAGGGAAAAGCCATAGAGATATGGTGTCCTGGGCGTCTACACAGGTGGTGGCATGG	0	0	1	0	1	k__Bacteria	p__Actinobacteria	c__Acidimicrobiia	o__Acidimicrobiales
1591	CACGCCGTAAACGTTGGGCGCTAGGTGTGGGATCCCTTCCACGGGTTCCGTGCCGCAGCTAACGCATTAAGCGCCCCGCCTGGGGAGTACGGCCGCAAGGCTAAAACTCAAAGGAATTGACGGGGGCCCGCACAAGCGGCGGAGCATGTGGATTAATTCGATGCAACGCGAAGAACCTTACCTGGGTTTGACATACCACTGGAAAGCCATGGAGACATGGCCTCCGCAAGGCCGGTGTACAGGTGGTGCATGGCTGTCGTCAGCTCGTGTCGTGAGATGTTGGGTTAAACGTCCCCGCAACGAGCGCAAACCCCTTGTCTCATGTTGCCAGCGGGTTATGCCGGGGG	0	11	0	0	11	k__Bacteria	p__Actinobacteria	c__Actinobacteria	o__Actinomycetales	f__Pseudonocardiaceae	g__	s__
1592	CACGCCGTAAACGTTGGGCGCTAGGTGTGGGATCCCTTCCACGGGGTTCCGTGCCGCAGCTAACGCATTAAGCGCCCCGCCTGGGGAGTACGGCCGCAAGGCTAAAACTCAAAGGAATTGACGGGGGCCCGCACAAGCGGCGGAGCATGTGGATTAATTCGATGCAACGCGAAGAACCTTACCTGGGTTTGACATGCACTAGACGCTGGCAGAGATGTCAGTTCCCTTGTGGCTGGTGTGCAGGTGGTGCATGGCTGTCGTCAGCTCGTGTCGTGAGATGTTGGGTTAAAGTCCCGCAACGAGCGCAACCCCCTGTGAAACTGTTGCCACCGGCCTTCGGGCCGAGCACTCTGTTCAGACTGCCCCTGTG	0	1	0	0	1	k__Bacteria	p__Actinobacteria	c__Actinobacteria	o__Actinomycetales
1593	CACGCCGTAAACGTTGGGCGCTAGGTGTGGGATCCCTTCCACGGGTTCCGTGCCGCAGCTAACGCATTAAGCGCCCCGCCTGGGAGTACGGCCGCAAGGCTAAACTCAAGGAATTGACGGGGCCCGGCACAAGCGGCGGAGCATGTGGATTAATTCGATGCAACGCGAAGAACCTTACCTGGGTTTGACATACACTGGAAAGCCATGGAGACATGGCCTCCGCAAGGCCGGTGTACAGGTGGTGCATGGCTGTCGTCAGCTCGTGTCGTGAGATGTTGGGTTAAAGTCCCCGCAACGAGCGCAACCCCTCGTCCTTAGTTGCAACCATTTAGTTGAGCACTCTAAAGGAAAACCGCCGGTGATAAGCCGG	0	1	0	0	1	k__Bacteria	p__Actinobacteria	c__Actinobacteria	o__Actinomycetales	f__Nocardioidaceae	g__Nocardioides	s__bigeumensis
1594	CACGCCGTAAACGTTGGGCGCTAGGTGTGGGATCCCTTCCACGGGTTCCGTGCCGCAGCTAACGCATTAAGCGCCCCGCCTGGGGAGTACGGCCGCAAGGCTAAAACTCAAAGGAATTGACGGGGGCCCGCACAAGCGGCGGAGCATGTGGATTAATTCGATGCAACGCGAAGAACCTTACCTGGGTTTGACATACACTGGAAAGCCATGGAGACATGGCCTCCGCAAGGCCGGTGTACAGGTGGTGCATGGCTGTCGTCAGCTCGTGTCGTGAGATGTTGGGTTAAAGTCCCCGCAACGAGCGCAACCCCTTGTCCTTAGTTACCAGCACGTTATGGTGGGCACTCTAAAGGAGACTGCCGGTGACAAA	0	3	0	0	3	k__Bacteria	p__Actinobacteria	c__Actinobacteria	o__Actinomycetales	f__Pseudonocardiaceae
1596	CACGCCGTAAACGTTGGGCGCTAGGTGTGGGCCTCATTCCACGAGGTCCGTGCCGCAGCTAACGCATTAAGCGCCCCGCCTGGGGAGTACGGCCGCAAGGCTAAAACTCAAAGAAATTGACGGGGGCCCGCACAAGCAGCGGAGCATGTGGCTTAATTCGATGCAACGCGAAGAACCTTACCTGGGCTTGACATGCAAGGAAATCTCACAGAGATGTGAGGTCCGTAAGGGCCTTGCACAGGTGGTGCATGGCTGTCGTCAGCTCGTGTCGTGAGATGTTGGGTTAAGTCCCGCAACGAGCGCAACCCTCGTCCTATGTTGCCAGCGAGTAATGTCGGGGACTCATAGGAGACTGCCGTGGTCAACACGGAGG	0	0	14	0	14	k__Bacteria	p__Actinobacteria	c__Actinobacteria	o__Actinomycetales
1597	CACGCCGTAAACGTTGGGCGCTAGGTGTGGGGAACCTTCCACGTTCTCCGTGCCGCAGCTAACGCATTAAGCGCCCCGCCTGGGGAGTACGGCCGCAAGGCTAAAACTCAAAGGAATTGACGGGGGCCCGCACAAGCGGCGGAGCATGTGGCTTAATTCGACGCAACGCGAAGAACCTTACCAAGGCTTGACATGCAGGGAAATCCGGCAGAGATGTCGGGTCCGCAAGGGTCCTGCACAGGTGGTGCATGGTTGTCGTCAGCTCGTGTCGTGAGATGTTGGGTTAAAGTCCCGCAACGAGCGC	0	1	16	0	17	k__Bacteria	p__Actinobacteria	c__Actinobacteria	o__Actinomycetales	f__Frankiaceae	g__	s__
1598	CACGCCGTAAACGTTGGGCGCTAGGTGTGGGGAACCTTCCACGTTCTCCGTGCCGCAGCTAACGCATTAAGCGCCCCGCCTGGGGAGTACGGCCGCAAGGCTAAAACTCAAAGGAATTGACGGGGGCCCGCACAAGCGGCGGAGCATGTGGCTTAATTCGACGCAACGCGAAGAACCTTACCAAGGCTTGACATATACCGAAAACTCATAGAGATATGGGGTCCGCAAGGGCGGTATACAGGTGGTGCATGGTTGTCGTCAGCTCGTGTCGTGAGATGTTGGGTTAAGTCCCGCAACGAGCGCAACCCTCGTCCTATGTTGCCAGCGCGTTATGGCGGGGACTCATAGGAGACTGCCGGGGTCAACTCGGAGG	0	0	2	0	2	k__Bacteria	p__Actinobacteria	c__Actinobacteria	o__Actinomycetales	f__	g__	s__
1599	CACGCCGTAAACGTTGGGCGCTAGGTGTGGGGACATTCCACGTTCTCCGTGCCGCAGCTAACGCATTAAGCGCCCCGCCTGGGGAGTACGGCCGCAAGGCTAAAACTCAAAGGAATTGACGGGGGCCCGCACAAGCGGCGGAGCATGCGGATTAATTCGATGCAACGCGAAGAACCTTACCTGGGTTTGACATATAGGGAAATCCTCCAGAGATGGGGGTCCGTAAGGGTCCTATACAGGTGGTGCATGGCTGTCGTCAGCTCGTGTCGTGAGATGTTGG	0	1	0	0	1	k__Bacteria	p__Actinobacteria	c__Actinobacteria	o__Actinomycetales	f__Nocardioidaceae	g__Kribbella	s__
1600	CACGCCGTAAACGTTGGGCGCTAGGTGTGGGGACCTATCCACGGTCTCCGTGCCGCAGCTAACGCATTAAGCGCCCCGCCTGGGGAGTACGGCCGCAAGGCTAAAACTCAAAGGAATTGACGGGGGCCCGCACAAGCAGCGGAGCATGTGGCTTAATTCGACGCAACGCGAAGAACCTTACCAGGGTTTGACATGTAGAGAAAACTTCTGGAGACAGGAGGTCCTTAGGGGCTCTGCACAGGTGGTGCATGGCTGTCGTCAGCTCGTGTCGTGAGATGTTGGGTTAAGTCCCGCAACGAGCGCAACCCTCGTCCTATGTTGCCAGCGGTTCGGCCGGGGACTCATAGGAGACTGCCGGGGTCAACCCGGAGGA	0	0	4	0	4	k__Bacteria	p__Actinobacteria	c__Actinobacteria	o__Actinomycetales
1601	CACGCCGTAAACGTTGGGCGCTAGGTGTGGGGACCTTCCACGTCCTCTGTGCCGCAGCTAACGCATTAAGCGCCCCGCCTGGGGAGTTACGGCCGCAAGGCTAAAACTCAAAGGAATTGACGGGGGCCCGCACGAAGCGGCGGAGCATGTGGCTTAATTCGATGCGACGCGAAGAACCTTACCAAGGCTTGACATTCAGGGAAATCTCACAGACGATGTCGAGGTCCGCAAGGGTCCTGAACAGGTGGTGCATGGTTG	0	8	0	0	8	k__Bacteria	p__Actinobacteria	c__Actinobacteria	o__Actinomycetales
1602	CACGCCGTAAACGTTGGGCGCTAGGTGTGGGGAGCATTCACGCTTTCCGTGCCGTAGCTAACGCATTAAGCGCCCCGCCTGGGGAGTACGGCCGCAAGGCTAAAACTCAAAGGAATTGACGGGGGCCCGCACAAGCGGCGGAGCATGTGGATTAATTCGATGCAACGCGAAGAACCTTACCTGGGTTTGACATGCACCAGACATCCCTAGAGATAGGGCTTCCCTTGTGGTTGGTGTGCAGGTGGTGCATGGCTGTCGTCAGCTCGTGTCGTGAGATGTTGGGTTAAGTCCCGCAACGAGCGCAACCCTCGTTCCATGTTGCCAGCGCGTAATGGCGGGGACTCATGGGAGACTGCCGGGGTCAACTCGGAGG	0	0	8	0	8	k__Bacteria	p__Actinobacteria	c__Actinobacteria	o__Actinomycetales	f__Pseudonocardiaceae	g__	s__
1604	CACGCCGTAAACGTTGGGCGCTAGGTGTGGGGCTCATTCCACGAGTTCCGTGCCGCAGCAAACGCATTAAGCGCCCCGCCTGGGGAGTACGGCCGCAAGGCTAAAACTCAAAGGAATTGACGGGGGCCCGCACAAGCGGCGGAGCATGCGGATTAATTCGATGCAACGCGAAGAACCTTACCAAGGCTTGACATGCAGGGAAATCCGTCAGAGATGGCGGGTCCGCAAGGGTCCTGCACAGGTGGTGCATGGTTGTCGTCAGCTCGTGTCGTGAGATGTTGGGTTAAGTCCCGCAACGAGCGCAACCCTCGTCCTATGTTGCCAGCGGGTTATGCCGGGGACTCATAGGAGACTGCCGGGGTCAACTCGGAGG	7	0	0	0	7	k__Bacteria	p__Actinobacteria	c__Actinobacteria	o__Actinomycetales	f__	g__	s__
1605	CACGCCGTAAACGTTGGGCGCTAGGTGTGGGGGCCATTCCACGGTCTCCGTGCCGCAGCTAACGCATTAAGCGCCCCGCCTGGGGAGTACGGCCGCAAGGCTAAAACTCAAAGGAATTGACGGGGGCCCGCACAAGCGGCGGAGCATGTTGCTTAATTCGATGCAACGCGAAGAACCTTACCTAGGCTTGACATGCACGGAAATCTCGCAGAGATGTGGGGTGCCGTAAGGCGTCGTGCACAGGTGGTGCATGGTTGTCGTCAGCTCGTGTCGTGAGATGTTGGGTTAAGTCCCGCAACGAGCGCAACCCTCGTTCCATGTTGCCAGCACGTGATGGTGGGGACTCATGGGAGACTGCCGGGATCCACTCGGA	304	0	268	0	572	k__Bacteria	p__Actinobacteria	c__Actinobacteria	o__Actinomycetales	f__Geodermatophilaceae	g__Geodermatophilus	s__obscurus
1607	CACGCCGTAAACGTTGGGCGCTAGGTGTGGGGCTCTTTCCACGAGTTCCGCGCCGCAGCTAACGCATTAAGCACCCCGCCTGGGGAGTACGGCCGCAAGGCTAAAACTCAAAGGAATTGACGGGGGCCCGCACAAGCGGCGGAGCATGTGGATTAATTCGATGCAACGCGAAGAACCTTACCTGGGTTTGACATGCACTAGACGCGTCTAGAGATAGGCGTTCCCTTGTGGCTGGTGTGCAGGTGGTGCATGGCTGTCGTCAGCTCGTGTCGTGAGATGTTGGGTTAAAGTCCCCG	0	2	0	0	2	k__Bacteria	p__Actinobacteria	c__Actinobacteria	o__Actinomycetales	f__Pseudonocardiaceae	g__Pseudonocardia	s__
1608	CACGCCGTAAACGTTGGGCGCTAGGTGTGGGGTTCCTTCCACGGGCTCCGTGCCGCAGCTAACGCATTAAGCGCCCCGCCTGGGGAGTACGGCCGCAAGGCTAAAACTCAAAGGAATTGACGGGGGCCCGCACAAGCGGCGGAGCATGCGGATTAATTCGAGGCAACGCGAAGAACCTTTACCAAGGCTTGACATATACCGAAAACTGCCAGAGATGGCAGGTCCGCAAGGGCGGTATACAGGTGGTGCATGGTTGTCGTCAGCTCGTGTCGTGAGATGTTGGG	0	33	0	0	33	k__Bacteria	p__Actinobacteria	c__Actinobacteria	o__Actinomycetales	f__	g__	s__
1609	CACGCCGTAAACGTTGGGCGCTAGGTGTGGGGCTCTTTCCACGAGTTCCGCGCCGCAGCTAACGCATTAAGCGCCCCGCCTGGGGAGTACGGCCGCAAGGCTAAAACTCAAAGGAATTGACGGGGGCCCGCACAAGCGGCGGAGCATGCGGATTAATTCGAGGCAACGCGAAGAACCTTACCAAGGCTTGACATCCTCTGCACCAGTGTGAAAGCACTGTCCGGGGGCAACCCGGCGGAGAGACAGGTGTTGCATGGCTGTCGTCAGCTCGTGTCGTGAGATGTTGGGTTAAAGTCCCCGCAAACGAGCGC	0	1	0	0	1	k__Bacteria	p__Actinobacteria	c__Actinobacteria	o__Actinomycetales
1610	CACGCCGTAAACGTTGGGCGCTAGGTGTGGGGCTCTTTCCACGAGTTCCGCGCCGCAGCTAACGCATTAAGCGCCCCGCCTGGGGAGTACGGCCGCAAGGCTAAAACTCAAAGGAATTGACGGGGGCCCGCACAAGCGGCGGAGCATGCGGATTAATTCGAGGCAACGCGAAGAACCTTACCAAGGCTTGACATGCCGCGAATCCTGCCGAAAGGTGGGAGTGCCTTCGGGAGCGCGGACACAGGTGCTGCATGGCTGTCGTCAGCTCGTGTCGTGAGATGTTGGGTTAAAGTCCCCGCAAACGAGCGCAAACCCCCCGGTTTTTCAGTTGCCATCATTAAAGTTGGGCACTCTGGAGACACTGCCGGTG	0	1	0	0	1	k__Bacteria	p__Actinobacteria	c__Actinobacteria	o__Actinomycetales
1611	CACGCCGTAAACGTTGGGCGCTAGGTGTGGGGCTCTTTCCACGAGTTCCGCGCCGCAGCTAACGCATTAAGCGCCCCGCCTGGGGAGTACGGCCGCAAGGCTAAAACTCAAAGGAATTGACGGGGGCCCGCACAAGCGGCGGAGCATGCGGATTAATTCGAGGCAACGCGAAGAACCTTACCAAGGCTTGACATGTCGCAATCTTACTGAAAGGTAGGAGTGCCTTAGGGAGCGCGAACACAGGTGGTGCATGGCTGTCGTCAGCTCGTGTCGTGAGATGTTGGGTTAAAGTCCCCGCAACGAGCGCAACCCCTCGCCTTTAGTTGCTACCATTTAGTTGAGCACTCTAGAGGGACCGCCGGTGATAAGC	0	1	0	0	1	k__Bacteria	p__Actinobacteria	c__Actinobacteria	o__Actinomycetales
1612	CACGCCGTAAACGTTGGGCGCTAGGTGTGGGGCTCTTTCCACGAGTTCCGCGCCGCAGCTAACGCATTAAGCGCCCCGCCTGGGGAGTACGGCCGCAAGGCTAAAACTCAAAGGAATTGACGGGGGCCCGCACAAGCGGCGGAGCATGCGGATTAATTCGAGGCAACGCGAAGAACCTTACCCAGGCTTGACATCTCGGGAACCCTGCAGAAATGCGGGGGTGCCTTCTCACGAAGGAGCCCGATGACAGGTGCTGCATGGCTGTCGTCAGCTCGTGCTGTGAGGTGTTCGGTTAAAGTCCGGCAACGAGCGCAACCCCCGTGTCGCTAGTTACCATCATTAGTTGGGACTCTAGCGAGACTGCCGCTGA	0	1	0	0	1	k__Bacteria	p__Actinobacteria	c__Actinobacteria	o__Actinomycetales
1613	CACGCCGTAAACGTTGGGCGCTAGGTGTGGGGCTCTTTCCACGAGTTCCGCGCCGCAGCTAACGCATTAAGCGCCCCGCCTGGGGAGTACGGCCGCAAGGCTAAAACTCAAAGGAATTGACGGGGGCCCGCACAAGCGGCGGAGCATGCGGATTAATTCGAGGCAACGCGAAGAACCTTACCCGGGCTAGAAAAGTACGGAACCCTTTAGAAATATCGGGGTGCTCGCAAGAGAGCCGTAATCCAGGTGCTGCATGGCTGTCGTCAGCTCGTGTCGTGAGATGTTGGGTTAAAGTCCCGCAACCGAGCGCAAACCCCTTGTCCTTAGTTGCCATCATTTAGTTGGGCACTCTAAGGAGACTGCCGGTGAC	0	1	0	0	1	k__Bacteria	p__Actinobacteria	c__Actinobacteria	o__Actinomycetales
1614	CACGCCGTAAACGTTGGGCGCTAGGTGTGGGGCTCTTTCCACGAGTTCCGCGCCGCAGCTAACGCATTAAGCGCCCCGCCTGGGGAGTACGGCCGCAAGGCTAAAACTCAAAGGAATTGACGGGGGCCCGCACAAGCGGTGGAGTATGTGGTTTAATTCGATGCAACGCGAAGAACCTTACCAGGACTTGACATGTCGCGAATCCCACTGAAAGGTGGGAGTGCCTTAGGGAGCGCGAACACAGGTGGTGCATGGCTGTCGTCAGCTCGTGTCGTGAGATGTTGGGTTAAAGTCCCCGCAACGAGCGCAAACCCCCGTTTTTCAGTTGCCATCATTGAGTTGGGCACTCTGGAGACACTGCCGGTGACAA	0	1	0	0	1	k__Bacteria	p__Actinobacteria	c__Actinobacteria	o__Actinomycetales
1615	CACGCCGTAAACGTTGGGCGCTAGGTGTGGGGCTCTTTCCACGAGTTCCGCGCCGCAGCTAACGCATTAAGCGCCCCGCCTGGGGAGTACGGCCGCAAGGCTAAACTCAAGGGAATTGACGGGGCCCGCACAAGCGGTGGAGTATGTGGTTTAATTCGATGCAACGCGAAGAACCTTACCAAGGCTTGACATGTCGCGAATCCTGCTGAAAGGTGGGAGTGCCTTCGGGAGCGCGAACACAGGTGGTGCATGGCTGTCGTCAGCTCGTGTCGTGAGATGTTGGGTTAAAGTCCCCGCAAACGAGCGCAACCCCTTGCGTCCAGTTGTGCTTTTCTGGACAGACTGCCGGAGCAAAACCGGAGGAAGGTGG	0	1	0	0	1	k__Bacteria	p__Actinobacteria	c__Actinobacteria	o__Actinomycetales
1616	CACGCCGTAAACGTTGGGCGCTAGGTGTGGGGGACATTCCACGTCCTCCGTGCCGCAGCTAACGCATTAAGCGCCCCGCCTGGGGAGTACGGCCGCAAGGCTAAAACTCAAAGGAATTGACGGGGGCCCGCACAAGCGGCGGAGCATGCGGATTAATTCGATGCAACGCGAAGAACCTTACCTGGATTTGACATATAGGGAAAACTGCTAGAGATAGCAGGTCCGTAAGGGCCCTATACAGGTGGTGCATGGCTGTCGTCAGCTCGTGTCGTGAGATGTTGGGTTAAGTCCCGCAACGAGCGCAACCCTCGTCCTATGTTGCCAGCACGTAATGGTGGGGACTCATAGGAGACTGCCGGGGTAACTCGGGAGG	0	0	2	0	2	k__Bacteria	p__Actinobacteria	c__Actinobacteria	o__Actinomycetales	f__Nocardioidaceae	g__	s__
1617	CACGCCGTAAACGTTGGGCGCTAGGTGTGGGGGACATTCCACGTCCTCCGTGCCGCAGCTAACGCATTAAGCGCCCCGCCTGGGGAGTACGGCCGCAAGGCTAAAACTCAAAGGAATTGACGGGGGCCCGCACAAGCGGCGGAGCATGCGGATTAATTCGATGCAACGCGAAGAACCTTACCTGGGCTTGACATACACGGAAAACCTGCAGAGATGTAGGGTCCGCAAGGGCCGTGTACAGGTGGTGCATGGCTGTCGTCAGCTCGTGTCGTGAGATGTTGGGTTAAGTCCCGCAACGAGCGCAACCCTCGTCCTATGTTGCCAGCACGTAATGGTGGGGACTCATAGGAGACTGCCGGGGTCAACTCGGAGG	25	0	0	0	25	k__Bacteria	p__Actinobacteria	c__Actinobacteria	o__Actinomycetales	f__Nocardioidaceae
1618	CACGCCGTAAACGTTGGGCGCTAGGTGTGGGGGACATTCCACGTTCTCCGTGCCGCAGCTAACGCATTAAGCGCCCCGCCTGGGGAGTACGGCCGCAAGGCTAAAACTCAAAGGAATTGACGGGGGCCCGCACAAGCGGCGGAGCATGTGGCTTAATTCGACGCAACGCGAAGAACCTTACCAAGGCTGACAGGTACAGGGGAAATCTCACAGAGATGTGAGGTCCGCAAGGGTCCTGTACAGGTGGTGCATGGTTGTCGTCAGCTCGTGTCGTGAGATGTTGGGTTAAGTCCCCGCAACGAGCGCAACCCTTTGTCCTATGTTGCCAGCGAGTCATGTCGGGGACTCATAGGAGACTGCCGGGGTTCAACTC	0	0	0	3	3	k__Bacteria	p__Actinobacteria	c__Actinobacteria	o__Actinomycetales	f__	g__	s__
1620	CACGCCGTAAACGTTGGGCGCTAGGTGTGGGGGCATTCCACGTCCTCTGTGCCGTAGCTAACGCATTAAGCGCCCCGCCTGGGGAGTACGGCCGCAAGGCTAAAACTCAAAGGAATTGACGGGGGCCCGCACAAGCGGCGGAGCATGTGGCTTAATTCGACGCAACGCGAAGAACCTTACCAAGGCTTGACATACACGGTAATCCCGCAGAGATGTGGGGTCCGCAAGGGATCGTGTACAGGTGGTGCATGGCTGTCGTCAGCTCGTGTCGTGAGATGTTGGGTTAAAGTCCCCGCAACGAGCGCAAACCCC	0	1	0	0	1	k__Bacteria	p__Actinobacteria	c__Actinobacteria	o__Actinomycetales
1621	CACGCCGTAAACGTTGGGCGCTAGGTGTGGGGGCCATTCCACGGTCTCCGTGCCGCAGCTAACGCATTAAGCGCCCCGCCTGGGGAGTACGGCCGCAAGGCTAAAACTCAAAGGAATTGACGGGGGCCCGCACAAGCGGCGGAGCGTGTTGCTTAATTCGATGCAACGCGAAGAACCTTACCTAGGCTTGACATGCACGGAAATCTGTCAGGGATGGCAGGTCCTTTATCGGGTCGTGCACAGGTGGTGCATGGTTGTCGTCAGCTCGTGTCGTGAGATGTTGGGTTAAGTCCCGCAACGAGCGCAACCCTCGTTCTATGTTGCCAGCGGGTCATGCCGGGGACTCATAGGAGACTGCCGGGGTCAACTCGGA	0	0	7	0	7	k__Bacteria	p__Actinobacteria	c__Actinobacteria	o__Actinomycetales	f__Geodermatophilaceae	g__Modestobacter	s__
1622	CACGCCGTAAACGTTGGGCGCTAGGTGTGGGGGCCATTCCACGGTCTCCGTGCCGCAGCTAACGCATTAAGCGCCCCGCCTGGGGAGTACGGCCGCAAGGCTAAAACTCAAAGGAATTGACGGGGGCCCGCACAAGCGGCGGAGCATGTTGCTTAATTCGATGCAACGCGAAGAACCTTACCTAGGCTTGACATGCACGGAAATCCCGCAGAGATGTGGGGTCCTTTTAGGGTCGTGCACAGGTGGTGCATGGTTGTCGTCAGCTCGTGTCGTGAGATGTTGGGTTAAGTCCCGCAACGAGCGCAACCCTCGTTCTATGTTGCCAGCACGTGATGGTGGGGACTCATAGGAGACTGCCGGGGTCGACTCGGAG	17	0	24	0	41	k__Bacteria	p__Actinobacteria	c__Actinobacteria	o__Actinomycetales	f__Geodermatophilaceae	g__Modestobacter	s__
1623	CACGCCGTAAACGTTGGGCGCTAGGTGTGGGGGGCATTCCACGTCCTCCGTGCCGCAGCTAACGCATTAAGCGCCCCGCCTGGGGAGTACGGCCGCAAGGCTAAAACTCAAAGGAATTGACGGGTGCCCGCACAAGCGGCGGAGCATGCGGATTAATTCGATGCGACGCGAAGAACCTTACCTGGGTTTGACATGTACGGAAATCCGGCAGAGATGCCGGGTCCGCAAGGGCCGTACACAGGTGGTGCATGGCTGTCGTCAGCTCGTGTCGTGAGATGTTGGGTTAAGTCCCGCAACGAGCGCAACCCTCGTCCTATGTTGCCAGCGGGTAATGCCGGGGACTCATAGGAGACTGCCGGGGTCAACTCGGAGG	18	0	0	0	18	k__Bacteria	p__Actinobacteria	c__Actinobacteria	o__Actinomycetales
1624	CACGCCGTAAACGTTGGGCGCTAGGTGTGGGGGTCTTCCACTCCCTCCGTGCCCGCAGCTAACGCATTAAGCGCCCCGCCTGGGGAGTACGGCCGCAAGGCTAAAACTCAAAGGAATTGACGGGGGCCCGCACAAGCGGCGGAGCATGTGGCTTAATTCGACGCAACGCGAAGAACCTTACCAAGGCTTGACATGCAGGGAAATCTCACAGAGATGTGAGGTCCGCAAGGGTCCTGCACAGGTGGTGCATGGTTGTCGTCAGCTCGTGTCGTGAGATGTTGGGTTAAAGTCCCCGCAACGAGCGCAAACCCCTTGTCTATTATTGCTACGATACTAAGGTATCGGAAAATTATAGAGACTGCCGGTGACA	0	2	0	0	2	k__Bacteria	p__Actinobacteria	c__Actinobacteria	o__Actinomycetales
1625	CACGCCGTAAACGTTGGGCGCTAGGTGTGGGGTCCCTTCCACGGGTTCCGTGCCGCAGCTAACGCATTAAGCGCCCCGCCTGGGGAGTACGGCCGCAAGGCTAAAACTCAAAGGAATTGACGGGGGCCCGCACAAGCGGCGGAGCATGTGGCTTAATTCGATGCAACGCGAAGAACCTTACCAAGGCTTGACATGTGCAGAAATCCGGCAGAGATGTCGGGTCCGCAAGGGCTGCGCACAGGTGCTGCATGGCTGTCGTCAGCTCGTGTCGTGAGATGTTGGGTTAAAGTCCCCG	0	8	0	14	22	k__Bacteria	p__Actinobacteria	c__Actinobacteria	o__Actinomycetales
1626	CACGCCGTAAACGTTGGGCGCTAGGTGTGGGGTCCCTTCCACGGGCTCCGTGCCGCAGCTAACGCATTAAGCGCCCCGCCTGGGGAGTACGGCCGCAAGGCTAAAACTCAAAGGAATTGACGGGGGCCCGCACAAGCGGCGGAGCATGTGGCTTAATTCGATGCAACGCGAAGAACCTTACCAAGGCTTGACATGCGCAGAAATCCGGCAGAGATGTCGGGTCCGCAAGGGCTGCGTGCAGGTGGTGCATGGTTGTCGTCAGCTCGTGTCGTGAGATGTTGGGTTAAAGTCCCCGCAACGAGCGCAACCCCTTGTCCTTAGTTACCAGCACGTAATGGTGGGCACTCTAAGGAGACTGCCGGTGACAAAA	0	1	0	0	1	k__Bacteria	p__Actinobacteria	c__Actinobacteria	o__Actinomycetales	f__Kineosporiaceae
1627	CACGCCGTAAACGTTGGGCGCTAGGTGTGGGGTGTGGTCAACGCATTCCGTGCCGTAGCTAACGCATTAAGCGCCCCGCCTGGGGAGTACGGCCGCAAGGCTAAAACTCAAAGGAATTGACGGGGGCCCGCACAAGCGGCGGAGCATGTTGCTTAATTCGATGCAACGCGAAGAACCTTACCTGGGTTTGACATGCAGGGAAAAGCGGCAGAGATGTCGTGTCCTACGGGGCCCTGCACAGGTGGTGCATGGCTGTCGTCAGCTCGTGTCGTGAGATGTTGGGTTAAAGTCCCCGCAACGAGCGCAACCCCTCGCCCTTAGTTGCCAGCATTCAGTTGGGCACTCTAAGGGGACTGCCGGTGATAAGCCG	0	1	0	0	1	k__Bacteria	p__Actinobacteria	c__Actinobacteria	o__Actinomycetales
1628	CACGCCGTAAACGTTGGGCGCTAGGTGTGGGGTTCCTTCCACGGGCTCCGTGCCGCAGCTAACGCATTAAGCGCCCCGCCTGGGGAGTACGGCCGCAAGGCTAAAACTCAAAGGAATTGACGGGGGCCCGCACAAGCGGCGGAGCATGTGGCTTAATTCGACGCAACGCGAAGAACCTTACCAAGGCTTGACATGTACGGAAATCTCACAGAGATGTGAGGTCCGCAAGGGTCGTGCACAGGTGGTGCATGGTTGTCGTCAGCTCGTGTCGTGAGATGTTGGGTTAAAGTCCCCGCAACGAGCGCAAACCCCCGTCTTCAGTTGCCAGCGGAGAGGCCTTAAACAAGCCGAGCCGGGGACTCTGAAGAGA	0	2	0	0	2	k__Bacteria	p__Actinobacteria	c__Actinobacteria	o__Actinomycetales
1629	CACGCCGTAAACGTTGGGCGCTAGGTGTGGGGTTCCTTCCACGGGCTCCGTGCCGCAGCTAACGCATTAAGCGCCCCGCCTGGGGAGTACGGCCGCAAGGCTAAAACTCAAAGGAATTGACGGGGGCCCGCACAAGCGGCGGAGCATGTGGCTTAATTCGACGCAACGCGAAGAACCTTACCTGGGCTTGACATGTGCCTGACCGCTCTGGAAACAGGGCTTCCCTTCGGGGCAGGTTCACAGGTGGTGCATGGCTGTCGTCAGCTCGTGTCGTGAGATGTTGGGTTAAAGTCCCCGCAACCGAGCGCAAACCCCTTATTAACAGTTGCTAACAGTAAAGTTGAGAACTCTGTTAAGACTGCCGGTGACA	0	1	0	0	1	k__Bacteria	p__Actinobacteria	c__Actinobacteria	o__Actinomycetales
1630	CACGCCGTAAACGTTGGGCGCTAGGTGTGGGTCCCATTCCACGGGGTCTGTGCCGCAGCTAACGCATTAAGCGCCCCGCCTGGGGAGTACGGCCGCAAGGCTAAAACTCAAAGGAATTGACGGGGCCCCGCACAAGCGGCGGAGCATGCGGATTAATTCGATGCAACGCGAAGAACCTTACCAAGGCTTGACATGCACGGTAATCCTCCAGAGATGGGGGGTCCGCAAGGGATCGTGCACAGGTGGTGCATGGTTGTCGTCAGCTCGTGTCGTGAGATGTTGGGTTAAAGTCCCCG	0	3	0	0	3	k__Bacteria	p__Actinobacteria	c__Actinobacteria	o__Actinomycetales	f__Kineosporiaceae	g__	s__
1631	CACGCCGTAAACGTTGGGCGCTAGGTGTGGGTTCCCTTCCACGGGATCCGTGCCGCAGCTAACGCATTAAGCGCCCCGCCTGGGGAGTACGGCCGCAAGGCTAAAACTCAAAGGAATTGACGGGGGCCCGCACAAGCGGCGGAGCATGTGGCTTAATTCGACGCAACGCGAAGAACCTTACCAAGGCTTGACATGCAGGGAAATCCGGCAGAGATGCCGGGTCCGCAAGGGTCCTGCACAGGTGGTGCATGGTTGTCGTCAGCTCGTGTCGTGAGATGTTGGGTTAAGTCCCGCAACGAGCGCAACCCTCGTCTTATGTTGCCAGCGGATTATGCCGGGGACTCATAGGAGACTGCCGGGGTCAACTCGGAGG	0	0	22	0	22	k__Bacteria	p__Actinobacteria	c__Actinobacteria	o__Actinomycetales	f__	g__	s__
1632	CACGCCGTAAACGTTGGGCGCTAGGTGTGGGTTCCCTTCCACGGGATCCGTGCCGCAGCTAACGCATTAAGCGCCCCGCCTGGGGAGTACGGCCGCAAGGCTAAAACTCAAAGGAATTGACGGGGGCCCGCACAAGCGGCGGAGCATGTGGCTTAATTCGAGGCAACGCGAAGAACCTTACCTGGGCTTGACATGCAGGGAAATCTCCCAGAGATGGGAGGTCCGCAAGGGCCTTGCACAGGTGGTGCATGGCTGTCGTCAGCTCGTGTCGTGAGATGTTGGGTTAAGTCCCGCAACGAGCG	0	0	1	0	1	k__Bacteria	p__Actinobacteria	c__Actinobacteria	o__Actinomycetales	f__Frankiaceae	g__	s__
1633	CACGCCGTAAACGTTGGGTACTAGGTGTGGGAGATAACCAATGTCTTCCGTGCCGCAGCTAACGCATTAAGTACCCCGCCTGGGGAGTACGGTCGCAAGACTAAAACTCAAAGGAATTGACGGGGGCCCGCACAAGCGGCGGAGCATGTCGCTTAATTCGATGCAACGCGAAGAACCTCACCTGGGTTTGACATGTAGGGAAAAGCCACAGAGATGTGGTGTCCTTCGGGCCCGTACACAGGTGGTGCATGGCTGTCGTCAGCTCGTGTCGTGAGATGTTGGGTTAAGTCCCGCAACGAGCGCAACCCTATCCTGTGTTGCCAGCGCGTAATGGCGGGG	0	5	9	0	14	k__Bacteria	p__Actinobacteria	c__Acidimicrobiia	o__Acidimicrobiales	f__	g__	s__
1634	CACGCCGTAAACGTTGGGTACTAGGTGTGGGCGATAATCAACGGTCGTCCGTGCCGCAGCTAACGCATTAAGTACCCCGCCTGGGGAGTACGGTCGCAAGACTAAAACTCAAAGGAATTGACGGGGGCCCGCACAAGCGGCGGAGCATGTTGCTTAATTCGATGCAACGCGAAGAACCTCACCTAGGTTGAACTATGCAGGAAAACGCCACAGAGATGTGGTGTCCTTCGGGGTCTGCGATAGGGTGGTGCATGGCTGTCGTCAGCTCGTGTCGTGAGATGTTGGGTTAAAGTCCCCG	0	1	0	0	1	k__Bacteria	p__Actinobacteria	c__Acidimicrobiia	o__Acidimicrobiales
1635	CACGCCGTAAACGTTGGGTACTAGGTGTGGGCGATAATCAACGTCGTCCGTGCCGCAGCTAACGCATTAAGTACCCCGCCTGGGGAGTACGGTCGCAAGACTAAAACTCAAAGGAATTGACGGGGGCCCGCACAAGCGGCGGAGCATGTTGCTTAATTCGATGCAACGCGAAGAACCTCACCTAGGTTTGACATGTAGGGAAAAGCCACAGAGATGTGGTGCGCTTCGGCGTCCTACACAGGTGGTGCATGGCTGTCGTCAGCTCGTGTCGTGAGATGCTGGGTTAAGTCCCGCAACGAGCGCAGCCCTTGTTCTATGTTGCCAGCGCGTAATGGCGGGGACTCATAGGAGACTGCCGGGGTCAACTCGGAGG	0	0	23	0	23	k__Bacteria	p__Actinobacteria	c__Acidimicrobiia	o__Acidimicrobiales	f__	g__	s__
1637	CACGCCGTAAACGTTGGGTACTAGGTGTGGGGTCTTATCAACGGATTCCGTGCCGCAGCTAACGCATTAAGTACCCCGCCTGGGGAGTACGGCCGCAAGGCTAAAACTCAAAGGAATTGACGGGGGCCCGCACAAGCAGCGGAGCATGTTGCTTAATTCGAGGCAACGCGAAGAACCTTACCTGGGTTTGACATGTAGGGAAAAGCCGTAGAGATACGGTGTCCTTTTTGGGCCCTACACAGGTGGTGCATGGCTGTCGTCAGCTCGTGTCGTGAGATGTTGGGTTAAGTCCCGCAACGAGCGCAACCCCTTATCCTATGTTGCCAGCACGTAATGGTGGGGACTCGTAGGAGACTGCCGGGGTTCAACT	0	1	1	0	2	k__Bacteria	p__Actinobacteria	c__Acidimicrobiia	o__Acidimicrobiales	f__Iamiaceae	g__Iamia	s__
1638	CACGCCGTAAACGTTGGGTACTAGGTGTGGGGTCTTATCAACGGATTCCGTGCCGAAGCTAACGCATTAAGCACCCCGCCTGGGGAGTACGGCCGCAAGGCTAAAACTCAAAGGAATTGACGGGGACCCGCACAAGCGGTGAGCATGTGGTTTAATTCGACGCAACGCGAAGAACCTTACCAGGCCTTGACATGCCAGTGACCGGTCGCAGAGACGCGACTTTCCCTCGGGGCACTGGACACAGGTGCTGCATGGCTGTCGTCAGCTCGTGTCGTGAGATGTTGGGTTAAAGTCCCCGCAACGAGCGCAACCCCTTATCTCCTGTTGCCAGCATTAAGTTGGGCACTCTAAAGGAAACCGCCGGTGATAA	0	1	0	0	1	k__Bacteria	p__Actinobacteria
1639	CACGCCGTAAACGTTGGGTACTAGGTGTGGGGTCTTATCAACGGGATTCCGTGCCGAAGCTAACGCATTAAGTACCCCGCCTGGGGAGTACGGCCGCAAGGCTAAAACTCAAAGGAATTGACGGGGGCCCGCACAAGCAGCGGAGCATGTTGCTTAATTCGAGGCAACGCGAAGAACCTTACCTGGGTTTGACATGGTAGGAAAAGCCATACGAGATATGGTGTCCTTTTTGGGCCTATCACAGGTGGTG	0	5	14	0	19	k__Bacteria	p__Actinobacteria	c__Acidimicrobiia	o__Acidimicrobiales	f__Iamiaceae	g__Iamia	s__
1640	CACGCCGTAAACGTTGGGTACTAGGTGTGGGGTCTTATCAACGGATTCCGTGCCGAAGCTAACGCATTAAGTACCCCGCCTGGGGAGTACGGCCGCAAGGCTAAAACTCAAAGGAATTGACGGGGGCCCGCACAAGCAGCGGAGCATGTTGCTTAATTCGAGGCAACGCGAAGAACCTTTACCTGGGTTTGACATGGTAGGAAAAGCCATAGAGATATGGTGTCCTTTTGGGCCTATCACAGGTGCTGCATGGCTGTCGTCAGCTCGTGTCGTGAGATGTTGGGTTAAAGTCCCGCAACGAGCGCAAACCCCCTATCAGCAGTTGCCATCATTAAGTTGGGAACTCTGTTGAGACTGCCGTTGATAAAAC	0	1	0	0	1	k__Bacteria	p__Actinobacteria	c__Acidimicrobiia	o__Acidimicrobiales	f__Iamiaceae	g__Iamia	s__
1668	CACGCCGTAAACTATGGATGCTAGCCGTCGGGGAGCTTGCTCTTCGGTGGCGCAGCTAACGTCTTAAGCATCCCGCCTGGGGAGTACGGTCGCAAGATTAAAACTCAAAGGAATTGACGGGGGCCCGCACAAGCGGCGGAGCATGTGGCTTAATTCGACGCAACGCGAAGAACCTTACCAGGGCTTGAAATATACGGAAAAGCTGCAGAGATGTAGTGTCCTTCGGGGCCGTATACAGGTGGTGCATGGTTGTCGTCAGCTCGTGCCGTGAGGTGTTGGGTTAAAGTCCCCGCAACCGAGCGCAACCCCCTGTCCTATGTTGCCAGCGAGTCATGTCGGGGACTCATAGGAGACTGCCGGTGTCAAAACC	0	1	0	0	1	k__Bacteria	p__Actinobacteria	c__Nitriliruptoria	o__Euzebyales	f__Euzebyaceae	g__Euzebya	s__
1681	CACGCCGTAAACTATGGATGCTAGCCGTTGGGGAGCTTGCTCTTCAGTGGCGCAGCTAACGTCTTAAGCATCCCGCCTGGGGAGTACGGTCGCAAGATTAAAACTCAAAGGAATTGACGGGGGCCCGCACAAGCAGCGGAGCATGTGGTTTAATTCGACGCAACGCGAAGAACCTTACCTGGGCTTGACATGTGCCTGACCGCTCTGGAAACAGGGCTTCCCTTCGGGGCAGGTTCACAGGTGGTGCATGGCTGTCGTCAGCTCGTGTCGTGAGATGTTGGGTTAAAGTCCCCGCAACGAGCGCAACCCCCCGTCGCATGTTGCCAGCATTAAAGTTGGGGACTCATGCGAGACTGCCGGTGACAAAACC	0	1	0	0	1	k__Bacteria	p__Actinobacteria	c__Thermoleophilia	o__Solirubrobacterales
1682	CACGCCGTAAACTATGGATGCTAGCCGTTGGGGAGCTTGCTCTTCAGTGGCGCAGCTAACGTCTTAAGCATCCCGCCTGGGGAGTACGGTCGCAAGATTAAAACTCAAAGGAATTGACGGGGGCCCGCACAAGCAGCGGAGCGTGTTGCTTAATTCGATGTTACGCGAAGAACCTTACCTGGGTTTGACATGTAGGGAAAAGCTCTGGAGACAGGGTGTCCTAACGGGCCCTACACAGGTGGTGCATGGCTGTCGTCAGCTCGTGTCGTGAGATGTTGGGTTAAAGTCCCCGCAACGAGCGCAACCCCTTATCCTGTGTTGCCAGCGGATAACGCCGGGGACTCGCAGGAGACTGCCGGGGTCAACTCGG	0	1	0	0	1	k__Bacteria	p__Actinobacteria
1696	CACGCCGTAAACTATGGATGCTAGCCGTTGGGGAGCTTGCTCTTCAGTGGCGCAGCTAACGTCTTAAGCATCCCGCTGGGGAGTACGGCCGCAAGGCTAAAACTCAAAGGAATTGACGGGGGCCCGCACAAGCGGCGGAGCATGTGGATTAATTCGATGCAACGCGAAGAACCTTACCTGGGTTTGACATGCACTAGACGCTGGCAGAGATGTCAGTTCCCTTGTGGCTGGTGTGCAGGTGGTGCATGGCTGTCGTCAGCTCGTGTCGTGAGATGTTGGGTTAAAGTCCCGCAACGAGCGCAACCCCTCGCTGTTAGTTGCCATCATTAAGTTGGCACTC	0	1	0	0	1	k__Bacteria	p__Actinobacteria	c__Actinobacteria	o__Actinomycetales
1737	CACGCTGTAAAACGATGGGCACTAGGTGTGGGGGGTGTCGACTCCCTCCGTGCCGAAGCTAACGCATTAAGTGCCCCGCCTGGGGAGTACGGCCGCAAGGCTAAAAACTCAAAAGGAATTGACGGGGACCCGCACAAGCAGCGGAGCATGTGGTTTAATTCGACGCAACGCGAAGAACCTTACCTGGGCTTGACATGTTCCTGACCGCCGTGGAAACACGGCTTCCCTTCGGGGGCAGGATCACAGGTGGTGCATGGCTGTCGTCAGCTCGTGTCGTGAGATGTGGGTTAAAGTCCCCGCAACGAGCGCAAACCCCTATTAACAGTTGCTAAACAGTAATGTTGAGAAACTCTGTTAAAAGCTGCCGTT	0	1	0	0	1	k__Bacteria	p__Actinobacteria	c__Thermoleophilia	o__Solirubrobacterales	f__Solirubrobacteraceae	g__Solirubrobacter	s__
1796	CACGCTGTAAACGATGATCACTAGACGTTAGTTCTGTTTTACAGAATTAGTGTCGTAGCTAACGCGGTAAGTGATCCGCCTGGGAACTACGGTCGCAAGATTAAAACTCAAAGGAATTGACGGGGGCCCGCACAAGCAGCGGAGCATGTTGCTTAATTCGAGGCAACGCGAAGAACCTTACCTGGGTTTGACATGCAGGGAAAAGCCGCAGAGATGTGGTGTCCGCAAGGGCCTTGCACAGGTGGTGCATGGCTGTCGTCAGCTCGTGTCGTGAGATGTTGGGTTAAAGTCCCGCAACGAGCGCAACCCCTTGTCCTATGTTGCCAGCGGGTAAAAGCCGGGGACTCGTAGGAGACTGCCGGGGTCAACT	0	1	0	0	1	k__Bacteria	p__Actinobacteria	c__Acidimicrobiia	o__Acidimicrobiales
1825	CACGCTGTAAACGATGCGAACTCGCTGTTGGCTTTTAGGAGTCAGCGGCTTAGCGAAAGCGTTAAGTTCGCCACCTGGGGAGTACGCCGGCAACGGTGAAACTCAAAGGAATTGACGGGGGTCCGCACAAGCGGCGGAGCATGTTGCTTAATTCGATGCAACGCGAAGAACCTTACCTAGGCTTGACATGCACGGAAATCTCGCAGAGATGCGGGGTCCGTAAGGGCCGTGCACAGGTGGTGCATGGTTGTCGTCAGCTCGTGTCGTGAGATGTTGGGTTAAGTCCCGCAACGAGCGCAACCCTCGTTCCATGTTGCCAGCACGTGATGGTGGGGACTCATGGGAGACTGCCGAGGTCAACTCGGAGGAAGGT	0	0	1	0	1	k__Bacteria	p__Actinobacteria	c__Actinobacteria	o__Actinomycetales	f__Geodermatophilaceae	g__Geodermatophilus	s__obscurus
1833	CACGCTGTAAACGATGGACACTAGGTGTGGGGGGTGTCGACTCCCTCCGTGCCGAAGCTAACGCATTAAGTGTCCCGCCTGGGGAGTACGGCCGCAAGGCTAAAACTCAAAGGAATTGACGGGGGCCCGCACAAGCAGCGGAGCATGTGGTTTAATTCGACGCAACGCGAAGAACCTTACCTGGGCTTGACATGTCGGTGACCGCCGTGGAAACACGGCTTCCCTTCGGGGCACCGTCACAGGTGGTGCATGGCTGTCGTCAGCTCGTGTCGTGAGATGTTGGGTTAAAGTCCCGCAACGAGCGCAAACCCTTATCAACAGTTGCTAAACGCGTGATGGCGAGCACTCTGTGGAGACTGCCGTTGATAAA	0	1	0	0	1	k__Bacteria	p__Actinobacteria	c__Thermoleophilia	o__Solirubrobacterales
1842	CACGCTGTAAACGATGGGCACTAGGTGTGGGAGGTGTCGACTCCTCCCGCGCCGCAGCTAACGCATTAAGTGCCCCGCCTGGGGAGTACGGCCGCAAGGCTAAAACTCAAAGGAATTGACGGGGGCCCGCACAAGCAGCGGAGCATGTGGTTTAATTCGACGCAACGCGAAGAACCTTACCTGGGCTTGACATGTTCGTGACCGGTGTGGAAACACACTTTCCCTTCGGGGCACGATCACAGGTGGTGCATGGCTGTCGTCAGCTCGTGTCGTGAGATGTTGGGTTAAAGTCCCCGCAACGAGCGCAAACCCCTTCGCCTTTAGTTGCCATCATTCAGTTGGGCACTCTAAAAGGAACCGCCGGTGATAA	0	1	0	0	1	k__Bacteria	p__Actinobacteria	c__Thermoleophilia	o__Solirubrobacterales	f__Solirubrobacteraceae	g__Solirubrobacter	s__
1844	CACGCTGTAAACGATGGGCACTAGGTGTGGGGGGTGTCGACTCCCCCTGTGCCGAAGCTAACGCATTAAGTGCCCCGCCTGGGGAGTACGGCCGCAAGGCTAAAACTCAAAGGAATTGACGGGGGCCCGCACAAGCAGCGGAGCATGTGGTTTAATTCGACGCAACGCGAAGAACCTTACCTGGGCTTGACATGTCCGTGACCGGCCTGGAAACAGGTCTTCCCTTCGGGGCACGGTCACAGGTGGTGCATGGCTGTCGTCAGCTCGTGTCGTGAGATGTTGGGTTAAAGTCCCCGCAACGAGCGCAACCCCCTGTCGTCAGTTGCCAAACAGGAAAGCTGGGCACTCTGGCGAGACTGCCGACGTTAAA	0	1	0	0	1	k__Bacteria	p__Actinobacteria	c__Thermoleophilia	o__Solirubrobacterales	f__Solirubrobacteraceae
1845	CACGCTGTAAACGATGGGCACTAGGTGTGGGGGGTGTCGACTCCCTCCGTGCCGAAGCTAACGCATTAAGTGCCCCGCCTGGGAGTACGCCGCAAGGCTAAAACTCAAAGGAATTGACGGGGACCCGCACAAGCAGCGGAGCATGTGGTTTAATTCGACGCAACGCGAAGAACCTTACCTGGGCTTGACATGTTCCTGACCGCCGTGGAAACACGGCTTCCCTTCGGGGCAGGATCACAGGTGGTGCATGGCTGTCGTCAGCTCGTGTCGTGAGATGTTGGGTTAAAGTCCCCGCAACGAGCGCAAACCCCTTCGTTTTTTAAGTTGCCAGCATTAAAGTTGGGCACTCTAGAGATACTGCCGGTGACAA	0	1	0	0	1	k__Bacteria	p__Actinobacteria	c__Thermoleophilia	o__Solirubrobacterales
1847	CACGCTGTAAACGATGGGCACTAGGTGTGGGGGGTGTCGACTCCCTCCGTGCCGAAGCTAACGCATTAAGTGCCCCGCCTGGGGAGTACGGCCGCAAGGCTAAAACTCAAAGGAATTGACGGGGACCCGCACAAGCAGCGGAGCATGTGGTTTAATTCGACGCAACGCGAAGAACCTTACCTGGACTAGAATGCGCGAGAAGGTTGGTTAATGCCAACCGTCGGAGCAATCCGACTCAAAGCAAGGTGCTGCATGGCTGTCGTCAGCTCGTGTCGTGAGATGTTGGGTTAAAGTCCCCGCAACGAGCGCAACCCCCTATTAACAGTTGCTAACGGGTAATGCCGAGAACTCTGTTGAGACTGCCGGTGAC	0	1	0	0	1	k__Bacteria	p__Actinobacteria	c__Thermoleophilia	o__Solirubrobacterales	f__Solirubrobacteraceae	g__Solirubrobacter	s__
1848	CACGCTGTAAACGATGGGCACTAGGTGTGGGGGTGTCGACTCCCTCCGTGCCGAAGCTAACGCATTAAGTGCCCCGCCTGGGGAGTACGGCCGCAAGGCTAAAACTCAAGGGAATTGACGGGGACCCGCACGAAGCAGCGGAGCATGTGGTTTAATTCGACGCAACGCGAAGAACCTTACCTGGGCTTGACATGTTCCTGACCGCCGTGGAAACCACGGCTTCCCCTTCGGGGCAGGATCACAGGTGGTGCATGGCTGTCGTCAGCTCGTGTCGTGAGATGTTGGGTTAAAGTCCCGCAACGAGCGCAACCCCCG	0	13	0	0	13	k__Bacteria	p__Actinobacteria	c__Thermoleophilia	o__Solirubrobacterales	f__Conexibacteraceae	g__	s__
1849	CACGCTGTAAACGATGGGCACTAGGTGTGGGGGGTGTCGACTCCCTCCGTGCCGAAGCTAACGCATTAAGTGCCCCGCCTGGGGAGTACGGCCGCAAGGCTAAAACTCAAAGGAATTGACGGGGGCCCGCACAAGCAGCGGAGCATGTGGTTTAATTCGACGCAACGCGAAGAACCTTACCAGGGCTTGACATGTCTGGAATCCTGGGGAAACCTGGGAGTGCCTTAGGGAGCCAGAACACAGGTGGTGCATGGCTGTCGTCAGCTCGTGTCGTGAGATGTTGGGTTAAGTCCCCGCAACGAGCGCAACCCCCGGCGTGTGTTACACGTGTCACGCGCAACTGCCTGCGGCAAGCAGGAGGAAGGTGGGG	0	2	0	0	2	k__Bacteria	p__Actinobacteria	c__Thermoleophilia	o__Solirubrobacterales	f__Solirubrobacteraceae	g__Solirubrobacter	s__
1850	CACGCTGTAAACGATGGGCACTAGGTGTGGGGTTATCGACTCCCTCCGTGCCGAAGCTAACGCATTAAGTGCCCGCCTGGGGAGTACGGCCGCAAGGCTAAAACTCAAAGGAATTGACGGGGCCCGCACAAGCAGCGGAGCATGTGGTTTAATTCGACGCAACGCGAAGAACCTTACCTGGGCTTGACATGTGGATCGTACCCGTGGAAACCGGGGTCAGTTCGGCTGGATCCTCACAGGTGGTGCATGGCTGTCGTCAGCTCGTGTCGTGAGATGTTGGGTTAAGTCCCGCAACGAGCGCAACCCCGTCGCATGTTGCCAGCATTTAGTTGGGGACTCATGCGAGCTGCCGGTG	46	0	0	0	46	k__Bacteria	p__Actinobacteria	c__Thermoleophilia	o__Solirubrobacterales	f__Solirubrobacteraceae	g__	s__
1852	CACGCTGTAAACGATGGGCACTAGGTGTGGGGGGTGTCGACTCCCTCCGTGCCGAAGCTAACGCATTAAGTGCCCCGCCTGGGGAGTACGGCCGCAAGGCTAAAACTCAAAGGAATTGACGGGGGCCCGCACAAGCGGTGGAGGATGTGGTTTAATTCGATGCAACGCGAAGAACCTTACCAAGGCTTGACATCCTGCGAATCTTTCAGAGATGAGAGAGTGCCTTCGGGAGCGCAGAGACAGGTGGTGCATGGCTGTCGTCAGCTCGTGCCGTGAGGTGTTGGGTTAAGTCCCGCAACGAGCGCAACCCCTGTATTTAGTTGCCAGCACGTAAAGGTGGGGACTCTAAATAGACTGCCTGCGCAAGCAGAGA	0	0	1	0	1	k__Bacteria	p__Actinobacteria
1853	CACGCTGTAAACGATGGGCACTAGGTGTGGGGGGTGTCGACTCCCTCCGTGCCGAAGCTAACGCATTAAGTGCCCCGCCTGGGGAGTACGGCCGCAAGGCTAAAACTCAAAGGAATTGACGGGGGCCCGCACAAGCGGTGGAGTATGTGGTTTAATTCGATGCAACGCGAAGAACCTTACCAGGGCTTGACATGTCGCGAATCTTGGAGAAACCCCGAGAGTGCCTTCGGGAGCGCGAGCACAGGTGGTGCATGGCTGTCGTCAGCTCGTGTCGTGAGATGTTGGGTTAAAGTCCCCGCAAACGAGCGCAACCCCCTGTCGTCAGTTGCCAAC	0	1	0	0	1	k__Bacteria	p__Actinobacteria	c__Thermoleophilia	o__Solirubrobacterales	f__Solirubrobacteraceae	g__Solirubrobacter	s__
1854	CACGCTGTAAACGATGGGCACTAGGTGTGGGGGTGTCGACTCCCTCCGTGCCGAAGCTAACGCATTAAGTGCCCCGCCTGGGGAGTGCGGCCGCAAGGCTAAAACTCAAAGGAATTGACGGGGACCCGCACAAGCAGCGGAGCATGTGGTTTAATTCGACGCAACGCGAAGAACCTTACCTGGGCTTGACATGTTCCTGACCGCCGTGGAAACACGGCTTCCCTTCGGGGCAGGATCACAGGTGGTGCATGGCTGTCGTCAGCTCGTGTCGTGAGATGTTGGGTTAAAGTCCCCGCAACGAGCGCAACCCTCGTCTTTAGTTGCCATCATTTAGTTGGGCACTCTAAAAGAAAACCGCCGGTGATAAGCC	0	1	0	0	1	k__Bacteria	p__Actinobacteria	c__Thermoleophilia	o__Solirubrobacterales
1895	CACGCTGTAAACGGTGGGTACTAGGTGTGGGGTCCATTCCACGGATTCCGTGCCGTAGCTAACGCATTAAGTACCCCGCCTGGGGAGTACGGCCGCAAGGCTAAAACTCAAAGGAATTGACGGGGCCCCGCACAAGCGGCGGAGCATGCGGATTAATTCGATGCAACGCGAAGAACCTTACCTGGGTTTGACATGGATTGGTAACGGTCAGAGATGGCCGCCCCCCTTGTGGGCCGGTTCACAGGTGGTGCATGGCTGTCGTCAGCTCGTGTCGTGAGATGTTGGGTTAAGTCCCG	0	0	2	0	2	k__Bacteria	p__Actinobacteria	c__Actinobacteria	o__Actinomycetales	f__Propionibacteriaceae	g__Propionibacterium	s__
1896	CACGCTGTAAACGGTGGGTACTAGGTGTGGGGTCCATTCCACGGGTTCCGTGCCGTAGCTAACGCTTTAAGTACCCCGCCTGGGGAGTACGGCCGCAAGGCTAAAACTCAAAGGAATTGACGGGGCCCCGCACAAGCGGCGGAGCATGCGGATTAATTCGATGCAACGCGTAGAACCTTACCTGGGTTTGACATGGATCGGGAGTGCTCAGAGATGGGTGTGCCTCTTTTGGGGTCGGTTCACAGGTGGTGCATGGCTGTCGTCAGCTCGTGTCGTGAGATGTTGGGTTAAGTCCCGCAACGAGCGCAACCCTTGTTCACTGTTGCCAGCACGTTA	4	0	11	1	16	k__Bacteria	p__Actinobacteria	c__Actinobacteria	o__Actinomycetales	f__Propionibacteriaceae	g__Propionibacterium	s__acnes
1897	CACGCTGTAAACGTCGGGCGCTAGGTGTGGGCGACATCCACGTTGTCCGTGCCGTAGCTAACGCATTAAGCGCCCCGCCTGGGGAGTACGGCCGCAAGGCTAAAACTCAAAGGAATTGACGGGGGCCCGCACAAGCGGCGGAGCATGTGGATTAATTCGATGCAACGCGAAGAACCTTACCTGGGCTTGACATGCGCCAGACATCCCCAGAGATGGGGCTTCCCTTGTGGTTGGTGTACAGGTGGTGCATGGCTGTCGTCAGCTCGTGTCGTG	0	1	0	0	1	k__Bacteria	p__Actinobacteria	c__Actinobacteria	o__Actinomycetales	f__Pseudonocardiaceae	g__Amycolatopsis	s__
1898	CACGCTGTAAACGTTGGGAACTAGGTGTGGGGAGCATTCCACGTTCTCTGCGCCGCAGCTAACGCATTAAGTTCCCCGCCTGGGGAGTACGGCCGCAAGGCTAAAACTCAAAGGAATTGACGGGGGCCCGCACAAGCGGCGGAGCATGTGGCTTAATTCGATGCAACGCGAAGAACCTTACCAAGGCTTGACATGCGCAGGAAGCTGCCAGAGATGGTAGTGCCTTCGGGTCTGCGTGCAGGTGGTGCATGGTTGTCGTCAGCTCGTGTCGTGAGATGTTGGGTTAAGTCCCGCAACGAGCGCAACCCTCGTCCTGTGTTGCCAGCGCGTTATGGCGGGGACTCACAGGAGACTGCCGGGGTCAACTCGGAGG	0	0	0	2	2	k__Bacteria	p__Actinobacteria	c__Actinobacteria	o__Actinomycetales	f__	g__	s__
1899	CACGCTGTAAACGTTGGGCACTAGGTGTGGCGACCCGACCAACGGTTGCCGTGCCGAAGCTAACGCATTAAGTGCCCCGCCTGGGGAGTACGGCCGCAAGGCTAAAACTCAAAGGAATTGACGGTCCCGCACAAGCGGCGGAGCATGCGGCTTAATTCGATGCGACCCGAAGAACCTTACCTGGGTTTGACATTATGGGAAAAGCCACAGAGATGTGGTGTCCGAAAGGGCCCATAACAGGTGGTGCATGGCTGTCGTCAGCTCGTGTCGTGAGATGTTGGGTTAAAGTCCCCGCAACGAGCGCAAACCCCTTGTTCTATGTTGCCAGCGAGTTATGTCGGGG	0	3	0	0	3	k__Bacteria	p__Actinobacteria	c__Acidimicrobiia	o__Acidimicrobiales	f__	g__	s__
1900	CACGCTGTAAACGTTGGGCACTAGGTGTGGGACTCTATCGACGGGTTCCGTGCCGTAGCTAACGCATTAAGTGCCCCGCCTGGGGAGTACGGCCGCAAGGCTAAAACTCAAAGGAATTGACGGGGGCCCGCACAAGCGGCGGAGCATGTGGCTTAATTCGATGCAACGCGAAGAACCTTACCTGGGCTTGACATTTAGGGAAAAAGCCGTAGAAATACGGTGTCCTTCGGGGCCCTAAACAGGTGCTGCATGGCTGTCGTCAGCTCGTGTCGTGAGATGTTGGGTTAAGTCCCGCAACGAGCGCAACCCCCTGTGAAACTGTTGCCACCGGCCTTCGGGCCGAGCACTCTGTTCAGACTGCCCTGTGAAA	0	2	0	0	2	k__Bacteria	p__Actinobacteria	c__Acidimicrobiia	o__Acidimicrobiales
1901	CACGCTGTAAACGTTGGGCACTAGGTGTGGGGAGGCGTCAACCCTCTCTGTGCCGTAGCTAACGCATTAAGTGCCCCGCCTGGGGAGTACGGCCGCAAGGCTAAAACTCAAAGGAATTGACGGGGGCCCGCACAAGCGGCGGAGCATGTTGCTTAATTCGAGGCAACGCGAAGAACCTTACCTGGGTTTGACATGCTGGGAAAAGCCACAGAGATGTGGTGTCCTTCGGGGCCCAGCGCAGGTGGTGCATGGCTGTCGTCAGCTCGTGTCGTG	0	0	6	0	6	k__Bacteria	p__Actinobacteria	c__Acidimicrobiia	o__Acidimicrobiales
1902	CATGCCGTAAACGTTGGGCGCTAGGTGTGGGACTCATTCCACGAGTTCCGTGCCGCAGCAAACGCATTAAGCGCCCCGCCTGGGGAGTACGGCCGCAAGGCTAAAACTCAAAGGAATTGACGGGGGCCCGCACAAGCGGCGGAGCATGCGGATTAATTCGATGCAACGCGAAGAACCTTACCTGGGTTTGACATATAGGGAAAACTGCTGGAGACAGCAGGTCCGCAAGGGCTCTATACAGGTGGTGCATGGCTGTCGTCAGCTCGTGTCGTGAGATGTTGGGTTAAGTCCCGCAACGAGCGCAACCCTCGTCCTATGTTGCCAGCACGTAATGGTGGGGACTCATAGGAGACTGCCGGGGTCAACTCGGAGG	44	0	37	0	81	k__Bacteria	p__Actinobacteria	c__Actinobacteria	o__Actinomycetales	f__Nocardioidaceae	g__	s__
1903	CACGCTGTAAACGTTGGGCGCTAGGTGTGGGGAGCCTCCAAGCTTTCCGTGCCGTAGCTAACGCATTAAGCGCCCCGCCTGGGGAGTACGGCCGCAAGGCTAAAACTCAAAGGAATTGACGGGGGCCCGCACAAGCGGTGGAGCATGTGGTTTAATTCGACGCAACGCGAAGAACCTTACCTGGGCTCGAAATGCTGCTGTAACCCTATCGAAAGACTGGGCCTCCCGCAAGGGACAGTAGTATAGGTGCTGCATGGCTGTCGTCAGCTCGTGTCGTGAGATGTTGGGTTAAAGTCCCCGCAACGAGCGCAACCCCTCGCCTTTAGTTGCCATCATTTAGTTGGGCACTCTAAAAGGAACCGCCGGTGAT	0	1	0	0	1	k__Bacteria	p__Actinobacteria	c__Actinobacteria	o__Actinomycetales
1904	CACGCTGTAAACGTTGGGCGCTAGGTGTGGGGGGCCTCTCCGGTTCTCTGTGCCGCAGCTAACGCATTAAGCGCCCCGCCTGGGGAGTACGGCCGCAAGGCTAAAACTCAAAGGAATTGACGGGGGCCCGCACAAGCGGCGGAGCATGCGGATTAATTCGATGCAACGCGAAGAACCTTACCTGGGTTTGACATCACTCGAAAACTCGCAGAGATGCGGGGTCCTTCGGGCGGGTGACAGG	4	0	14	0	18	k__Bacteria	p__Actinobacteria	c__Actinobacteria	o__Actinomycetales	f__Micromonosporaceae	g__	s__
1905	CACGCTGTAAACGTTGGGCGCTAGGTGTGGGGGACCTCTCCGGTTCTCTGTGCCGCAGCTAACGCATTAAGCGCCCCGCCTGGGGAGTACGGCCGCAAGGCTAAAACTCAAAGGAATTGACGGGGGCCCGCACAAGCGGCGGAGCATGCGGATTAATTCGATGCAACGCGAAGAACCTTACCTGGGTTTGACATGGCCGCAAAACTGTCAGAGATGGCAGGTCC	8	0	5	0	13	k__Bacteria	p__Actinobacteria	c__Actinobacteria	o__Actinomycetales	f__Micromonosporaceae	g__	s__
1906	CACGCTGTAAACGTTGGGCGCTAGGTGTGGGGGGCCTCTCCGGTTCTCTGTGCCGCAGCTAACGCATTAAGCGCCCCGCCTGGGGAGTACGGCCGCAAGGCTAAAACTCAAAGGAATTGACGGGGGCCCGCACAAGCGGCGGAGCATGCGGATTAATTCGATGCAACGCGAAGAACCTTACCTGGGTTTGACATGTGCGCTAAAGCCGTAGAGATACGGTGTCCTTCGGGGG	0	2	0	0	2	k__Bacteria	p__Actinobacteria	c__Actinobacteria	o__Actinomycetales	f__Micromonosporaceae	g__Dactylosporangium	s__
1915	CATGCAGTAAACGATGAACGCTGGGCGTCGGCTGGTGCAAACTGGTCGGTGTCGAAGTTAACACGTTAAGCGTTCCGCCTGGGGAGTACGGTCGCAAGGCTAAAACTCAAAGGAATTGACGGGGGCCCGCACAAGCAGCGGAGCATGTGGTTTAATTCGACGCAACGCGAAGAACCTTACCTGGGCTTGACATGTGCCTGACCGCCCTGGAAACCAGGGTTTCTCTTCGGAGCAGGTTCACAGGTGGTGCATGGCTGTCGTCAGCTCGTGTCGTGAGATGTTGGGTTAAAGTCCCCGCAAACGAGCGCAAACCCCCTGTCGCATGTTGCCAGCGGTTCGGCCGGGGACTCATGCGAGACTGCCGGTGACA	0	1	0	0	1	k__Bacteria	p__Actinobacteria	c__Thermoleophilia	o__Solirubrobacterales
1925	CATGCCGCAAACGTTGGGCACTAGGTGTGGGGGACATTCCACGTTTTCCGCGCCGTAGCTAACGCATTAAGTGCCCCGCCTGGGGAGTACGGCCGCAAGGCTAAAACTCAAAGGAATTGACGGGGGCCCGCACAAGCGGCGGAGCATGCGGATTAATTCGATGCAACGCGAAGAACCTTACCAAGGCTTGACATTCACCGGACCGCCCCAGAGATGGGGTTTCCCTTCGGGGCTGGTGGACAGGTGGTGCATGGTTGTCGTCAGCTCGTGTCGTGAGATGTTGGGTTAAGTCCCGCAACGAGCGCAACCC	34	0	1	0	35	k__Bacteria	p__Actinobacteria	c__Actinobacteria	o__Actinomycetales	f__Micrococcaceae	g__Microbispora	s__rosea
1926	CATGCCGTAAACGATGAACACTAGGTGTGGGGGGAGTCGAATCCCCCTGTGCCGAAGCCAACGCGTTAAGTGTTCCGCCTGGGGAGTACGGCCGCAAGGCTAAAACTCAAAAGAATTGACGGGGGCCCGCACAAGCAGCGGAGCATGTTCTTTAATTCGATGCAACGCGAAGAACCTTACCTGGGCTTGACATGGTGCTGCAAGCGCACGGAAACGTGTGACCTTCGAGGGTGCACCACAGATGCTGCATGGCTGTCGTCAGCTCGTGTCGTGAGATGTTGGGTTAAGTCCGCACGAGCGCAACCCCGTGGTGTGTTGCCAGCATTAAGTTGGGACTCACGCCAGACTGCCGGTGACAAACCGGAGGAAGGTG	1693	0	113	0	1806	k__Bacteria	p__Actinobacteria	c__Rubrobacteria	o__Rubrobacterales	f__Rubrobacteraceae	g__Rubrobacter	s__
1961	CATGCCGTAAACGATGGGCGCTAGGTGTGGGAGGTGTCGACTCCTCCCGTGCCGAAGCTAACGCATTAAGCGCCCCGCCTGGGGAGTACGGCCGCAAGGCTAAAACTCAAAGGAATTGACGGGGACCCGCACAAGCAGCGGAGCATGTGGTTTAATTCGACGCAACGCGAAGAACCTTACCAAGGCTTGACATGTCGATGTAACGTCTGGAAACAGACGCCCCCGCAAGGGCATCGTCACAGGTGGTGCATGGCTGTCGTCAGCTCGTGTCGTGAGATGTTGGGTTAAGTCCCG	0	0	0	1	1	k__Bacteria	p__Actinobacteria	c__Thermoleophilia	o__Gaiellales	f__AK1AB1_02E	g__	s__
1985	CATGCCGTAAACGGTGGGCGCTAGGTGTGGGGATTTTTCACGATTTCCGTGCCGTAGCTAACGCATTAAGCGCCCCGCCTGGGGAGTACGGCCGCAAGGCTAAAACTCAAAGGAATTGACGGGGGCCCGCACAAGCGGCGGAGCATGTGGATTAATTCGATGCAACGCGAAGAACCTTACCTGGGCTTGACATACACTGGATTGCTGCAGAGATGTAGTGTCCCTTTGGGGCTGGTGTACAGGTGGTGCATGGTTGTCGTCAGCTCGTGTCGTGAGATGTTGGGTTAAGTCCCGCAACGAGCGCAACCCTTGTCTTGTGTTGCCAGCACGTGATGGTGGGGACTCGCGAGAGACTGCCGGGGTTAACTCGGAG	0	0	0	1	1	k__Bacteria	p__Actinobacteria	c__Actinobacteria	o__Actinomycetales	f__Corynebacteriaceae	g__Corynebacterium	s__
1986	CATGCCGTAAACGGTGGGCGCTAGGTGTGGGGTCCTTCCACGGATTCCGTGCCGTAGCTAACGCATTAAGCGCCCCGCCTGGGGAGTACGGCCGCAAGGCTAAAACTCAAAGGAATTGACGGGGGCCCGCACAAGCGGCGGAGCATGTGGATTAATTCGATGCAACGCGAAGAACCTTACCTAGGCTTGACATATACAGGACGGCGGCAGAGATGTCGTTTCCCTTGTGGCTTGTATACAGGTGGTGCATGGTTGTCGTCAGCTCGTGTCGTGAGATGTTGGGTTAAGTCCCGCAACGAGCGCAACCCCTGTCTCATGTTGCCAGCACGTTATGGTGGGGACTCGTGAGAGACTGCCGGGGTCAACTCGGAGG	0	0	1	0	1	k__Bacteria	p__Actinobacteria	c__Actinobacteria	o__Actinomycetales	f__Dietziaceae	g__Dietzia	s__
1987	CATGCCGTAAACGGTGGGCGCTAGGTGTGGGGTTCCTTCCACGGGCTCCGCGCCGTAGCTAACGCATTAAGCGCCCCGCCTGGGGAGTACGGCCGCAAGGCTAAAACTCAAAGAAATTGACGGGGGCCCGCACAAGCGGCGGAGCATGTGGATTAATTCGATGCAACGCGAAGAACCTTACCTGGGCTTGACATATAGAGGATCGCTACAGAGATGTGGTTTCCCTTGTGGCTTCTATACAGGTGGTGCATGGTTGTCGTCAGCTCGTGTCGTGAGATGTTGGGTTAAGTCCCGCAACGAGCGCAACCCTTGTCTTATGTTGCCAGCACGTTATGGTGGGGACTCGTGAGAGACTGCCGGGGTCAACTCGGAG	12	0	0	0	12	k__Bacteria	p__Actinobacteria	c__Actinobacteria	o__Actinomycetales	f__Corynebacteriaceae	g__Corynebacterium	s__
1988	CATGCCGTAAACGGTGGGTACTAGGTGTGGGTTTCCTTCCACGGGATCCGTGCCGTAGCTAACGCATTAAGTACCCCGCCTGGGGAGTACGGCCGCAAGGCTAAAACTCAAAGAAATTGACGGGGGGCCCGCACAAGCGGCGGAGCATGTGGATTAATTCGATGCAACGCGAAGAACCTTACCTGGGTTTTGACATACACCGGAAACCTGCAGAGATGTAGGCCCCCTTGTGGTCGGTGTACAGGTGGTGCATGGCTGTCGTCAGCTCGTGTCGTGAGATGTTGGGTTAAAGTCCCGCAACGAGCGCAACCCCTCGTTTTTAGTTGCCATCATTAAAGTTGGGCACTCTAGAGAGACTGCCGGTGACAAA	0	1	0	0	1	k__Bacteria	p__Actinobacteria	c__Actinobacteria	o__Actinomycetales	f__Nocardiaceae	g__Nocardia	s__
1989	CATGCCGTAAACGTTGGGAACTAGGTGTGGGTCTCATTCCACGAGATCCGTGCCGCAGCTAACGCATTAAGTTCCCCGCCTGGGGAGTACGGCCGCAAGGCTAAAACTCAAAGGAATTGACGGGGGCCCGCACAAGCGGCGGAGCATGTGGATTAATTCGATGCAGCGCGAAGAACCTTACCAAGGCTTGACATATACCGGAAACATCTGGAGACAGGTGCCCCGCAAGGTCGGTATACAGGTGGTGCATGGTTGTCGTCAGCTCGTGTCGTGAGATGTTGGGTTAAGTCCCGCAACGAGCGCAACCCTCGTTCTATGTTGCCAGCGCGTGATGGCGGGGACTCATAGGAGACTGCCGGGGTCAACTCGGAGG	0	0	69	0	69	k__Bacteria	p__Actinobacteria	c__Actinobacteria	o__Actinomycetales	f__Intrasporangiaceae	g__Knoellia	s__subterranea
1990	CATGCCGTAAACGTTGGGCACTAGGTGTGGGACCCCCTCAACGGGTTCCGTGCCGTAGCTAACGCATTAAGTGCCCCGCCTGGGGAGTACGGCCGCAAGGCTAAAACTCAAAGGAATTGACGGGGGCCCGCACAAGCAGCGGAGCATGTTGCTTAATTCGAGGCAACGCGAAGAACCTTTACCTGGGTTTGACATGTACGGAAAAGCCGTAGAGATACGGTGTCCTTTTTGGGCCGTACACAGGTGGTGCATGGTTGTCGTCAGCTCGTGTCGTGAGATGTTGGGTTAAGTCCCGCAACGAGCGCAACCCTTGTCCTATGTTGCCAGCGGGTAATGCCGGGGACTCGTAGGAGACTGCCGGGGACAACTCGGA	0	0	0	1	1	k__Bacteria	p__Actinobacteria	c__Acidimicrobiia	o__Acidimicrobiales	f__	g__	s__
1991	CATGCCGTAAACGTTGGGCACTAGGTGTGGGACCCTCTCAACGGGTTCCGTGCCGTAGCTAACGCATTAAGTGCCCCGCCTGGGGAGTACGGCCGCAAGGCTAAAACTCAAAGGAATTGACGGGGGGCCCGCACAAGCAGCGGAGCATGTTGCTTAATTCGAGGCAACGCGAAGAACCTTACCTGGGGTTTGACATGTAGGGAAAAGCCGTAGAGATACGGTGTCCTTTTGGGCCCTACACAGGTGGTGCATGGGCTGTCGTCAGCTCGTGTCGTGAGATGTTGGGTTAAGTCCCGCAACGAGCGCAACCCTTGTCCTATGTTGCCAGCACGTCATGGTGGGGACTCGTAGGAGACTGCCGGGGACAACTCGG	0	0	29	1	30	k__Bacteria	p__Actinobacteria	c__Acidimicrobiia	o__Acidimicrobiales	f__	g__	s__
1992	CATGCCGTAAACGTTGGGCACTAGGTGTGGGCCTCATTCCACGAGGTCTGTGCCGCAGCTAACGCATTAAGTGCCCCGCCTGGGGAGTACGGCCGCAAGGCTAAAACTCAAAGGAATTGACGGGGGCCCGCACAAGCGGCGGAGCATGCGGATTAATTCGATGCAACGCGAAGAACCTTACCAAGGCTTGACATGTACTGGAAACGCTCAGAGATGCGTGCCCCGCAAGGTCGGTACACAGGTGGTGCATGGTTGTCGTCAGCTCGTGTCGTGAGATGTTGGGTTAAGTCCCGCAACGAGCGCAACCCTCGTTCTATGTTGCCAGCACGTAATGGTGGGGACTCATAGGAGACTGCCGGGGTCAACTCGGAGG	0	0	0	1	1	k__Bacteria	p__Actinobacteria	c__Actinobacteria	o__Actinomycetales	f__Intrasporangiaceae
1993	CATGCCGTAAACGTTGGGCACTAGGTGTGGGGCTCATTCCACGAGTTCCGTGCCGCAGCAAACGCATTAAGTGCCCCGCCTGGGGAGTACGGCCGCAAGGCTAAAACTCAAAGAAATTGACGGGGGCCCGCACAAGCGGCGGAGCATGCGGATTAATTCGATGCAACGCGAAGAACCTTACCAAGGCTTGACATACACCGGAAAAGTGCAGAGATGTGCTCCCCGCAAGGTCGGTGTACAGGTGGTGCATGGTTGTCGTCAGCTCGTGTCGTGAGATGTTGGGTTAAGTCCCGCAACGAGCGCAACCCTCGTCCCATGTTGCCAGCGGGTAGTGCCGGGGACTCATGGGAGACTGCCGGGGTCAACTCGGAGG	0	0	16	0	16	k__Bacteria	p__Actinobacteria	c__Actinobacteria	o__Actinomycetales	f__Cellulomonadaceae	g__Cellulomonas	s__
1994	CATGCCGTAAACGTTGGGCACTAGGTGTGGGGCTCATTCCACGAGTTCCGTGCCGCAGCAAACGCATTAAGTGCCCCGCCTGGGGAGTACGGCCGCAAGGCTAAAACTCAAAGGAATTGACGGGGGCCCGCACAAGCGGCGGAGCATGCGGATTAATTCGATGCAACGCGAAGAACCTTACCAAGGCTTGACATATACCGAAAACTCATGGAGACATGGGGTCCGCAAGGGCGGTATACAGGTGGTGCATGGTTGTCGTCAGCTCGTGTCGTGAGATGTTGGGTTAAGTCCCGCAACGAGCGCAACCCTCGTCCTATGTTGCCAGCACATCATGGTGGGGACTCATAGGAGACTGCCGGGGTCAACTCGGAGG	0	0	11	0	11	k__Bacteria	p__Actinobacteria	c__Actinobacteria	o__Actinomycetales	f__Cellulomonadaceae	g__Actinotalea	s__
1995	CATGCCGTAAACGTTGGGCACTAGGTGTGGGGCTCATTCCACGAGTTCCGTGCCGCAGCTAACGCATTAAGTGCCCCGCCTGGGGAGTACGGCCGCAAGGCTAAAACTCAAAGGAATTGACGGGGGCCCGCACAAGCGGCGGAGCATGCGGATTAATTCGATGCAACGCGAAGAACCTTACCAAGGCTTGACATGCACCGGAAACTGCCAGAGATGGTGGCCCCGCAAGGTCGGTGCACAGGTGGTGCATGGTTGTCGTCAGCTCGTGTCGTGAGATGTTGGGTTAAGTCCCGCAACGAGCGCAACCCTTGTCCCATGTTGCCAGCGGGTTATGCCGGGGACTCATGGGAGACTGCCGGGGTCAACTCGGAGG	4	0	0	0	4	k__Bacteria	p__Actinobacteria	c__Actinobacteria	o__Actinomycetales	f__Promicromonosporaceae	g__Xylanimicrobium	s__
1996	CATGCCGTAAACGTTGGGCACTAGGTGTGGGGGACATTCCACGTTTTCCGCGCCGTAGCTAACGCATTAAGTGCCCCGCCTGGGGAGTACGGCCGCAAGGCTAAAACTCAAAGGAATTGACGGGGGCCCGCACAAGCGGCGGAGCATGCGGATTAATTCGATGCAACGCGAAGAACCTTACCAAGGCTTGACATATACCGGATCGTTCCAGAGATGGTTCTTCCCCTTTGGGGTCGGTATACAGGTGGTGCATGGTTGTCGTCAGCTCGTGTCGTGAGATGTTGGGTTAAGTCCCGCAACGAGCGCAACCCTCGTTCCATGTTGCCAGCACGTGATGGTGGGGACTCATGGGAGACTGCCGGGGTCAACTCGG	9	0	0	0	9	k__Bacteria	p__Actinobacteria	c__Actinobacteria	o__Actinomycetales	f__Micrococcaceae	g__Kocuria	s__palustris
1997	CATGCCGTAAACGTTGGGCACTAGGTGTGGGGGACATTCCACGTTTTCCGCGCCGTAGCTAACGCATTAAGTGCCCCGCCTGGGGAGTACGGCCGCAAGGCTAAAACTCAAAGGAATTGACGGGGGCCCGCACAAGCGGCGGAGCATGCGGATTAATTCGATGCAACGCGAAGAACCTTACCAAGGCTTGACATGAACCGGAAAGACCTGGAAACAGGTGCCCCGCTTGCGGTCGGTTTACAGGTGGTGCATGGTTGTCGTCAGCTCGTGTCGTGAGATGTTGGGTTAAGTCCCGCAACGAGCGCAACCCTCGTTCTATGTTGCCAGCACGTGATGGTGGGGACTCATAGGAGACTGGCCGGGGTCAACTCGG	0	0	7	0	7	k__Bacteria	p__Actinobacteria	c__Actinobacteria	o__Actinomycetales	f__Micrococcaceae	g__	s__
1998	CATGCCGTAAACGTTGGGCACTAGGTGTGGGGGACATTCCACGTTTTCCGCGCCGTAGCTAACGCATTAAGTGCCCCGCCTGGGGAGTACGGCCGCAAGGCTAAAACTCAAAGGAATTGACGGGGGCCCGCACAAGCGGCGGAGCATGCGGATTAATTCGATGCAACGCGAAGAACCTTACCAAGGCTTGACATGAACCGGAACGGCGCAGAGATGTGTCGGCCACTTGTGGCCGGTTTACAGGTGGTGCATGGTTGTCGTCAGCTCGTGTCGTGAGATGTTGGGTTAAGTCCCGCAACGAGCGCAACCCTCGTTCCATGTTGCCAGCGGGTTATGCCGGGGACTCATGGGAGACTGCCGGGGTCAACTCGGA	8	0	41	0	49	k__Bacteria	p__Actinobacteria	c__Actinobacteria	o__Actinomycetales	f__Micrococcaceae	g__Arthrobacter	s__
1999	CATGCCGTAAACGTTGGGCACTAGGTGTGGGGGACATTCCACGTTTTCCGCGCCGTAGCTAACGCATTAAGTGCCCCGCCTGGGGAGTACGGCCGCAAGGCTAAAACTCAAAGGAATTGACGGGGGCCCGCACAAGCGGCGGAGCATGCGGATTAATTCGATGCAACGCGAAGAACCTTACCAAGGCTTGACATGTGCCAGACCGCTCCAGAGATGGGGTTTCCCTTCGGGGCTGGTTCACAGGTGGTGCATGGTTGTCGTCAGCTCGTGTCGTGAGATGTTGGTTAAGTCCCGCAACGAGCGCAACCCTCGTTCCATGTTGCCAGCACGTAG	1	0	0	0	1	k__Bacteria	p__Actinobacteria	c__Actinobacteria	o__Actinomycetales	f__Micrococcaceae	g__Arthrobacter	s__
2000	CATGCCGTAAACGTTGGGCACTAGGTGTGGGGGACATTCCACGTTTTCCGCGCCGTAGCTAACGCATTAAGTGCCCCGCCTGGGGAGTACGGCCGCAAGGCTAAAACTCGAAGGAATTGACGGGGGCCCGCACAAGCGGCGGAGCATGCGGATTAATTCGATGCAACGCGAAGAACCTTACCAAGGCTTGACGTGGGCCGGATCGGGCTGGAAACAGTCCTTCCCTTCGGGGCCGGTTCACAGGTGGTGCATGGTTGTCGTCAGCTCGTGTCGTGAGATGTTGGGTTAAGTCCCGCAACGAGCGCAACCCTCGTTCCATGTTGCCAGCGCGTAATGGCGGGGACTCATGGGAGACTGCCGGGGTCAACTCGGA	0	0	2	0	2	k__Bacteria	p__Actinobacteria	c__Actinobacteria	o__Actinomycetales	f__Micrococcaceae	g__	s__
2001	CATGCCGTAAACGTTGGGCACTAGGTGTGGGTTCCAACCAACGGAATCCGCGCCGTCGCTAACGCATTAAGTGCCCCGCCTGGGGAGTACGGCCGCAAGGTTAAAACTCAAAGGAATTGACGGGGGCCCGCACAAGCAGCGGAGCGTGTTGCTTAATTCGATGCTACGCGAAGAACCTTACCTGGGCTTGACATGTGGGGGAAAAAGCACTAGAGATAGTGTGTCC	0	1	0	0	1	k__Bacteria	p__Actinobacteria	c__Acidimicrobiia	o__Acidimicrobiales	f__C111	g__	s__
2002	CATGCCGTAAACGTTGGGCGCTAGGTGTGGGGCTCATTCCACGAGTTCCGTGCCGCAGCTAACGCATTAAGCGCCCCGCCTGGGGAGTACGGCCGCAAGGCTAAAACTCAAAGGAATTGACGGGGGCCCGCACAAGCGGCGGAGCATGCGGATTAATTCGATGCAACGCGAAGAACCTTACCAAGGCTGACAGGTATACCGGAACGTCCAGAGATGGTCGCCCCGCAAGGTCGGTATACAGGTGGTGCATGGTTGTCGTCAGCTCGTGTCGTGAGATGTTGGGTTAAGTCCCGCAACGAGCGCAACCC	38	0	17	59	114	k__Bacteria	p__Actinobacteria	c__Actinobacteria	o__Actinomycetales	f__Intrasporangiaceae
2003	CATGCCGTAAACGTTGGGCGCTAGGTGTGGGCTCTTTCCACGAGTTCCGCGCCGCAGCTAACGCATTAAGCGCCCCGCCTGGGGAGTACGGCCGCAAGGCTAAAACTCAAAGGAATTGACGGGGGCCCGCACAAGAGGCGGAGCATGCGGATTAATTCGATGCAACGCGAAGAACCTTACCAAGGCTTGACATACACCGAAAACTGTTGGAGACAGCAGGTCCGCAAGGGCGGTGTACAGGTGGTGCATGGTTGTCGTCAGCTCGTGTCGTGAGATGTTGGGTTAAAGTCCCCGCAAACGAGCGCAAACCCCTTATCAAACAGTTGCCATCATTAAAGTTGGGAACTCTGTTGAGACTGCCGTTGATAAA	0	1	0	0	1	k__Bacteria	p__Actinobacteria	c__Actinobacteria	o__Actinomycetales
2004	CATGCCGTAAACGTTGGGCGCTAGGTGTGGGGACTTTCCACGGTTTCCGCGCCGTAGCTAACGCATTAAGCGCCCCGCCTGGGGAGTACGGCCGCAAGGCTAAAACTCAAAGGAATTGACGGGGGCCCGCACAAGCGGCGGAGCATGTTGCTTAATTCGACGCAACGCGAAGAACCTTACCAAGGTTTGACATCACCCGTGGACTCGCAGAGATGTGAGGTCATTTAGTTGGCGGGTGACAGGTGGTGCATGGCTGTCGTCAGCTCGTGTCGTGAGATGTTGGGTTAAGTCCCGCAACGAGCGCAACCCTTGTTCCATGTTGCCAGCACGTAATGGTGGGGACTCATGGGAGACTGCCGGGGTCAACTCGGAG	1	0	0	0	1	k__Bacteria	p__Actinobacteria	c__Actinobacteria	o__Actinomycetales	f__Nocardiopsaceae	g__Prauseria	s__
2005	CATGCCGTAAACGTTGGGCGCTAGGTGTGGGGTCCTATCCACGGATTCCGTGCCGCAGCTAACGCATTAAGCGCCCCGCCTGGGGAGTACGGCCGCAAGGCTAAAACTCAAAGGAATTGACGGGGGCCCGCACAAGCGGCGGAGCATGCGGATTAATTCGATGCAACGCGAAGAACCTTACCAACGCTTGACATACGCCGGAAACACTCAGAGATGGGTGCCCCGCAAGGTCGGTGTACAGGTGGTGCATGGTTGTCGTCAGCTCGTGTCGTGAGATGTTGGGTTAAGTCCCGCAACGAGCGCAACCCTCGTTCTATGTTGCCAGCGGGTTATGCCGGGGGACCTCAGTAGGAG	0	4	18	38	60	k__Bacteria	p__Actinobacteria	c__Actinobacteria	o__Actinomycetales	f__Intrasporangiaceae	g__Arsenicicoccus	s__
2006	CATGCCGTAAACGTTGGGCGCTAGGTGTGGGGCTCATTCCACGAGTTCCGTGCCGCAGCAAACGCATTAAGCGCCCCGCCTGGGGAGTACGGCCGCAAGGCTAAAACTCAAAGGAATTGACGGGGCCCCGCACAAGCGGCGGAGCATGCGGATTAATTCGATGCAACGCGAAGAACCTTACCAAGGCTTGACATACAGGGAAAACTCGCAGAGATGTGAGGTCCGCAAGGGCCCTGTACAGGTGGTGCATGGTTGTCGTCAGCTCGTGTCGTGAGATGTTGGGTTAAGTCCCG	424	0	0	0	424	k__Bacteria	p__Actinobacteria	c__Actinobacteria	o__Actinomycetales
2007	CATGCTAGTAAACGTTGGGCGCTAGGTGTGGGGCTCGATTCCACGAGTTCTGTGCCGCAGCAAACGCATTAAGCGCCCCGCCTGGGGAGTACGGGCCGCAAGGCTAAAACTCAAAGGAATTGACGGGGCCCCGCGACCAAGCGGCGGAGCATGCGGATTAATTCGATGCAACGCGAAGAACCTTACCAAGGCTTGACATGCAGGGAAACTTCCAGAGATGGAAGGTCCGCAAGGGTCCTGGCGCAGGTGGTGCATGGTTGTCGTCAGCTCGTGTCGTGAGATGTTGGGTTAAGTCCCG	17	0	514	63	594	k__Bacteria	p__Actinobacteria	c__Actinobacteria	o__Actinomycetales	f__Kineosporiaceae
2008	CATGCCGTAAACGTTGGGCGCTAGGTGTGGGGCTCATTCCACGAGTTCTGTGCCGCAGTTAACGCATTAAGCGCCCCGCCTGGGGAGTACGGCCGCAAGGCTAAAACTCAAAGGAATTGACGGGGGCCCGCACAAGCGGCGGAGCATGCGGATTAATTCGATGCAACGCGAAGAACCTTACCAAGGCTTGACATACAGGGTAATCCGGCAGAGACGTCGGGTCCGCAAGGGATCCTGTACAGGTGGTGCATGGTTGTCGTCAGCTCGTGTCGTGAGATGTTGGGTTAAGTCCCGCAACGAGCGCAACCCTCGTTCTATGTTGCCAGCACGTGATGGTGGGGACTCATAGGAGGCTGCCGGGGTCAACTCGGAG	0	0	10	0	10	k__Bacteria	p__Actinobacteria	c__Actinobacteria	o__Actinomycetales	f__Kineosporiaceae	g__	s__
2009	CATGCCGTAAACGTTGGGCGCTAGGTGTGGGGCTCTTTCCACGAGTTCCGCGCCGCAGCTAACGCATTAAGCGCCCCGCCTGGGGAGTACGGCCGCAAGGCTAAAACTCAAAGGAATTGACGGGGGCCCGCACAAGCGGCGGAGCATGCGGATTAATTCGATGCAACGCGAAGAACCTTACCAAGGCTTGACATACACCGAAAACTGTTGGAGACAGCAGGTCCGCAAGGGCAGTGTACAGGTGGTGCATGGTTGTCGTCAGCTCGTGTCGTGAGATGTTGGGTTAAAGTCCCCGCAACGAGCGCAAACCCTCGTCCTATGTTGCCAGCGGTTCGGCCGGGGACTCATAGGAGACTGCCGGGGTCAACTC	0	3	0	0	3	k__Bacteria	p__Actinobacteria	c__Actinobacteria	o__Actinomycetales
2010	CATGCCGTAAACGTTGGGCGCTAGGTGTGGGGTCCGTTCCACGGGTTCTGTGCCGCAGCTAACGCATTAAGCGCCCCGCCTGGGGAGTACGGCCGCAAGGCTAAAACTCAAAGGAATTGACGGGGGCCCGCACAAGCGGCGGAGCATGCTGATTAATTCGATGCAACGCGAAGAACCTTACCTGGGTTTGACATGTGCCGTGTACCTGCAGAGATGTGGGGTCATTTGGTTGGCGGTGCACAGGTGGTGCATGGCTGTCGTCAGCTCGTGTCGTGAGATGTTGGGTTAAGTCCCGCAACGAGCGCAACCCTCGTCCTATGTTGCCAGCACGTTGTGGTGGGGACTCATGGGAGACTGCCGGGGTCAACTCGGA	0	0	10	0	10	k__Bacteria	p__Actinobacteria	c__Actinobacteria	o__Actinomycetales
2011	CATGCCGTAAACGTTGGGCGCTAGGTGTGGGGTCCTATCCACGGATTCCGTGCCGCAGCTAACGCATTAAGCGCCCCGCCTGGGGAGTACGGCCGCAAGGCTAAAACTCAAAGGAATTGACGGGGGCCCGCACAAGCGGCGGAGCATGCGGATTAATTCGATGCAACGCGAAGAACCTTACCAAGGCTTGACATATACCGAAAACTGCCAGAGATGGCAGGTCCGCAAGGGCGGTATACAGGTGGTGCATGGTTGTCGTCAGCTCGTGTCGTGAGATGTTGGGTTAAGTCCCGCAACGAGCGCAACCCTCGTTCTATGTTGCCAGCGGGTTATGCCGGGGACTCATAGGAGACTGCCGGGGTCAACTCGGAGG	0	0	0	2	2	k__Bacteria	p__Actinobacteria	c__Actinobacteria	o__Actinomycetales	f__	g__	s__
2027	CATGCTGTAAACGGTGGGCGCTAGGTGTGAGCCTCTTCCACGGGGTTTGTGCCGTAGCTAACGCATTAAGCGCCCCGCCTGGGGAGTACGGCCGCAAGGCTAAAACTCAAAGGAATTGACGGGGGCCCGCACAAGCGGCGGAGCATGTGGATTAATTCGATGCAACGCGAAGAACCTTACCTGGGCTTGACATACACCAGATCGGCGCAGAGATGCGTTTTCCCTTTGTGGTTGGTGTACAGGTGGTGCATGGTTGTCGTCAGCTCGTGTCGTGAGATGTTGGGTTAAGTCCCGCAACGAGCGCAACCCTTGTCTTATGTTGCCAGCACGTGGTGGTGGGGACTCATGAGAGACTGCCGGGGTTAACTCGGAG	3	0	0	0	3	k__Bacteria	p__Actinobacteria	c__Actinobacteria	o__Actinomycetales	f__Corynebacteriaceae	g__Corynebacterium	s__mastitidis
2029	CCACGCCGTAAACGTTGGGCGCTAGGTGTGGGGCTCATTCCACGAGTTCCGTGCCGCAGCTAACGCATTAAGCGCCCCGCCTGGGGAGTACGGCCGCAAGGGCTAAAACTCAAAGGAATTGACGGGGGCCCGCACAAGCGGGCGGAGCATGTTGCTTAATTCGATGCAACGCGAAGAACCTTACCTAGGCTTGACCATGCACGGAAATCTCGCAGAGATGCGGGGG	0	0	1	0	1	k__Bacteria	p__Actinobacteria	c__Actinobacteria	o__Actinomycetales	f__Geodermatophilaceae	g__	s__
2050	CCAGCCGTAAACGTTGAGTGCTAGGTGTGGGGAGGTCTTCAACCCTCTCTGTGCCGACGCTAACGCATTAAGCACTCCGCCTGGGGAGTACGGTTGCAAGACTAAAACTCAAAGGAATTGACGGGGGCCCGCACAAGCGGCGGAGCATGTGGCTTAATTCGATGCAACGCGAAGAACCTTACCTAGGCTTGACATGCTAGTTAAAGCGGGTGAAAGCCCGTGTCCGTAAGGGGCTAGCACAGGTGCTGCATGGCTGTCGTCAGCTCGTGCCGTGAGGTGTTGGCTTAAGTGCCGCAACGAGCGCAACCCCTACCATTAGTTGCCAGCGGGTAATGCCGGGGACTCTAATGGGACTGCCGGGGACAACTCGGAG	0	0	37	0	37	k__Bacteria	p__Actinobacteria	c__MB-A2-108	o__0319-7L14	f__	g__	s__
2051	CCAGCCGTAAACGTTGAGTGCTAGGTGTGGGGAGGTCTTCAACCCTCTCTGTGCCGCAGCTAACGCATTAAGCACTCCGCCTGGGGAGTACGGCCGCAAGGCTAAAACTCAAAGGAATTGACGGGGACCCGCACAAGCGGCGGAGCATGTGGCTTAATTCGATGCAACGTGAAGAACCTTACCTGGGCTTGACATGCTGGTTAAACCCTGTGAAAGCAGGGCTCCGTAAGGGGCCAGCACAGGTGCTGCATGGCTGTCGTCAGCTCGTGCCGTGAGGTGTTGGCTTAAGTGCCGCAACG	0	0	58	0	58	k__Bacteria	p__Actinobacteria	c__MB-A2-108	o__0319-7L14	f__	g__	s__
2052	CCAGCCGTAAACGTTGAGTGCTAGGTGTGGGGAGGTCTTCAACCCTCTCTGTGCCGCAGCTAACGCATTAAGCACTCCGCCTGGGGAGTACGGCCGCAAGGCTAAACTACAAAGGAATTGACGGGGACCCGGCACAAGCGGCGGAGCATGTGGCTTAATTCGATGCAACGCGAAGAACCTTACCTGGGTTTGACATGCTAGTTAAAGCAGGTGAAAGCTTGTGTCCGTAAGGGGCTAGCACAGGTGCTGCATGGCTGTCGTCAGCTCGTGCCGTGAGGTGTTGGCTTAAGTGCCGCAACGAGCGCAACCCCTGCTCTTAGTTGCCATCAGGTAATGCTGGGGACTCTAAGAGGACTGCCGGGGACAACTCGGA	0	0	2	0	2	k__Bacteria	p__Actinobacteria	c__MB-A2-108	o__0319-7L14	f__	g__	s__
2053	CCAGCCGTAAACGTTGAGTGCTAGGTGTGGGGAGGTCTTCAACCCTCTCTGTGCCGCAGCTAACGCATTAAGCACTCCGCCTGGGGAGTACGGTCGCAAGACTAAAACTCAAAGGAATTGACGGGGGCCCGCACAAGCGGCGGAGCATGTGGCTTAATTCGATGCAACGCGAAGAACCTTACCTAGGCTTGACATGCTAGTTAAACCCTGTGAAAGCAGGGCTGCTTACGCGGCTAGCACAGGTGCTGCATGGCTGTCGTCAGCTCGTGCCGTGAGGTGTTGGCTTAAGTGCCGCAACGAGCGCAACCCCTGCTCTTAGTTGCCAGCGGGTAATGCCGGGGACTCTAAGAGGACTGCCGGGGACAACTCGGAG	6	0	0	0	6	k__Bacteria	p__Actinobacteria	c__MB-A2-108	o__0319-7L14	f__	g__	s__
2054	CCAGCCGTAAACGTTGGGTGCTAGGTGTGGGGAGGTCTTCAACCCTCTCTGTGCCGAAGCTAACGCATTAAGCACCCCGCCTGGGGAGTACGGCCGCAAGGCTAAAACTCAAAGGAATTGACGGGGGCCCGCACAAGCGGCGGAGCATGTGGCTTAATTCGATGCAACGCGAAGAACCTTACCTAGGCTTGACATGCTAGTTAAAGCGGGTGAAAGCCCGTGTCCGTAAGGGGCTAGCACAGGTGCTGCATGGCTGTCGTCAGCTCGTGCCGTGAGGTGTTGGCTTAAGTGCCGCAACGAGCGCAACCCCTGCCTTTAGTTGCCAGCGGGTAATGCCGGGGACTCTAGAGGGACTGCCGGGGACAACTCGGAG	0	0	11	0	11	k__Bacteria	p__Actinobacteria	c__MB-A2-108	o__0319-7L14	f__	g__	s__
2080	CCGGCTGTAAACGATGGATACTAGGCGTTGTGGGTATCGACCCCCGCAGTGCCGTAGCTAACGCGATAAGTATCCCGCCTGAGTAGTACGGCCGCAAGGCTAAAACTCAAAGGAATTGACGGGGGCCCGCACAAGCGGCGGAGCATGTGGATTAATTCGATGCAACGCGAAGAACCTTACCTGGGTTTGACATGCACCAGACGCACGCAGAGATGTGTGTTCCCTTGTGGTTGGTGTGCAGGTGGTGCATGGCTGTCGTCAGCTCGTGTCGTGAGATGTTGGGTTAAGTCCCG	0	1	0	0	1	k__Bacteria	p__Actinobacteria	c__Actinobacteria	o__Actinomycetales
2116	CGTGCCGTAAACGATGCAGACTAGATGTACGTACCTCTACGGGGGGATGTGTGTCGGAGCTAACGCGTTAAGTCTGCCGCCTGGGGAGTACGGTCGCAAGGCTAAAAACTCAAAGGAATTGACGGGGGCCCGCACAAGCGGCGGAGCATGCGGATTAATTCGAGGCAACGCGAAGAACCTTACCAAGGCTTGACATATACCGAAAACTGTCAGAGACGGCAGGTCCGCAAGGGCGGTATACAGGTGGTGCATGGTTGTCGTCAGCTCGTGTCGTGAGATGTTGGGTTAAACGTCCCCG	0	1	0	0	1	k__Bacteria	p__Actinobacteria	c__Actinobacteria	o__Actinomycetales
2138	CTAGCAGTAAACGGTGCACGTTTGGTGTGGGGGGATTCGACCCCTTCCGCGCCGGAGCTAACGCGTTAAACGTGCCGCCTGGGGAGTACGACCGCAAGGTTAAAACTCAAAGGAATTGACGGGGGCCCGCACAAGCGGCGGAGCATGTGGCTTAATTCGACGCAACGCGAAGAACCTTACCAGGGCTTGAAATATACGGAAAAGCTGCAGAGATGTAGTGTCCTTCGGGGCCGTATACAGGTGGTGCATGGTTGTCGTCAGCTCGTGCCGTGAGGTGTTGGGTTAAGTCCCATAACGAGCGAAACCCTTGTTCTAGTTGCCCACCCGCAAAGGAGCACTCTAG	0	1	0	0	1	k__Bacteria	p__Actinobacteria
2149	CTAGCCATAAACGATGGACACTAGGTGTTGCGCGTATCGACCCGTGCAAGTGCCGTAGCCAACGCGATAAGTGTCCCGCCTGGGGAGTACGGCCGCAAAGGCTAAAACTCGAAAGGAATTGACGGGGGCCCGCACAAGCAGCGGAGCATGTTCTTTAATTCGATGCAACGCGAAGAACCTTACCTGGGCTTGACATGGTGCTGCAAGCGCACGGAAACGTGTGACCTTCGAGGTGCACCACAGATGCTGCATGGCTGTCGTCAGCTCGTGTCGTGAGATGTTGGGTTAAAGTCCCGCAACGAGCGCAAACCCCTTGTCGCGTGTTGCCAGCATTAAAAGGTTGGGACTCACGCGAGACTGCCGGTGACAA	0	1	0	0	1	k__Bacteria	p__Actinobacteria	c__Rubrobacteria	o__Rubrobacterales	f__Rubrobacteraceae	g__Rubrobacter	s__
2184	CTAGCCCTAAACGATGAATACTTGGTGTCTGGAGTTTTAATTCTCTGGGTGCCGTCGCTAACGTTTTTAGTATTCCGCCTGGGGAGTACGCACGCAAGTGTGAAACTCAAAGGAATTGACGGGGACCCGCACAAGCGGTGGAGCATGTTGCTTAATTCGAGGCAACGCGAAGAACCTTACCTGGGTTTGACATGGTAGGAAAAGCCATAGAGATATGGTGTCCTTTTGGGCCTATCACAGGTGGTGCATGGCTGTCGTCAGCTCGTGTCGTGAGATGTTGGGTTAAAGTCCCCGCAACGAGCGCAAACCCCTTGTCCTATGTTGCCAGCACGTAACGGTGGGGACTCGTAGGAGACTGCCGGGGTCAACT	0	1	0	0	1	k__Bacteria	p__Actinobacteria	c__Acidimicrobiia	o__Acidimicrobiales
2257	CTAGCCGTAAACGATGAACACTAGGTGTGGGCGGAGTCGAATCTGTCCGTGCCGTAGCCAACGCGATAAGTGTTCCGCCTGGGGAGTACGGCCGCAAGGCTAAAACTCAAAGGAATTGACGGGGGCCCGCACAAGCAGCGGAGCATGTTCTTTAATTCGATGCAACGCGAAGAACCTTACCTGGGCTTGACATGAGGCTGCAAGCGCACGGAAACGTGTGACCTTCGAGGGTGCCTCACAGGTGCTGCATGGCTGTCGTCAGCTCGTGTCGTGAGATGTTGGGTTAAGTCCCGCAACGAGCGCAACCCCCGTGGCGTGTTGCCAGCATTAAGTTGGGGACTCACGCCAGACTGCCGGTGACAAACCGGAGGAA	13565	0	0	0	13565	k__Bacteria	p__Actinobacteria	c__Rubrobacteria	o__Rubrobacterales	f__Rubrobacteraceae	g__Rubrobacter	s__
2258	CTAGCCGTAAACGATGAACACTAGGTGTGGGCGGAGTCGAATCTGTCTGTGCCGAAGCCAACGCGTTAAGTGTTCCGCCTGGGGAGTACGGCCGCAAGGCTAAAACTCAAAAGAATTGACGGGGGCCCGCACAAGCAGCGGAGCATGTTCTTTAATTCGATGCAACGCGAAGAACCTTACCTGGGCTTGACATGGCACTGCAAGCGCACGGAAACGTGTGACCTTCGAGGGTGTGCCACAGGTGCTGCATGGCTGTCGTCAGCTCGTGTCGTG	4	0	0	0	4	k__Bacteria	p__Actinobacteria	c__Rubrobacteria	o__Rubrobacterales	f__Rubrobacteraceae	g__Rubrobacter	s__
2259	CTAGCCGTAAACGATGAACACTAGGTGTGGGTGGAGTCGAATCTGTCCGTGCCGAAGCCAACGCGATAAGTGTTCCGCCTGGGGAGTACGGCCGCAAGGCTAAAACTCAAAGGAATTGACGGGGGCCCGCACAAGCAGCGGAGCATGTTCTTTAATTCGATGCAACGCGAAGAACCTTACCTGGACTTGACATGGTGCTGCAAGCGCACGGAAACGTGTGACCTTCGAGGGTGCACCACAGATGCTGCATGGCTGTCGTCAGCTCGTGTCGTGAGATGTTGGGTTAAGTCCCGCAACGAGCGCAACCCTCGCCCTTAGTTGCCAGCATTCAGTTGGGCACTCTAGGGGGACTGCCGGTGATAAGCCGAGAGGA	1	0	0	0	1	k__Bacteria	p__Actinobacteria	c__Rubrobacteria	o__Rubrobacterales	f__Rubrobacteraceae	g__Rubrobacter	s__
2307	CTAGCCGTAAACGATGGACACTAGGTGTGGGCGGAGTCGAATCTGTCCGTGCCGAAGCCAACGCGATAAGTGTCCCGCCTGGGGAGTACGGCCGCAAGGCTAAAACTCAAAGGAATTGACGGGGGCCCGCACAAGCAGCGGAGCATGTTGCTTAATTCGAGGCAACGCGAAGAACCTTACCTGGGCTTGACATGTAGGGAAAAGCCGTAGAGATACGGTGTCCTTATGGGCCTTACACAGGTGGTGCATGGCTGTCGTCAGCTCGTGTCGTGAGATGTTGGGTTAAAGTCCCCGCAACGAGCGCAAACCCCTTGTCCTTAGTTGCCAGCACGTAATGGTGGGAAACTCTAAGGAGACCGCCGGTGACAA	0	1	0	0	1	k__Bacteria	p__Actinobacteria
2308	CTAGCCGTAAACGATGGACACTAGGTGTGGGGGGTGTCGACTCCCTCCGTGCCGAAGCTAACGCATTAAGTGTCCCGCCTGGGGAGTACGGCCGCAAGGCTAAAACTCAAAGGAATTGACGGGGGCCCGCACAAGCGGCGGAGCATGTGGATTAATTCGATGCAACGCGAAGAACCTTACCTGGGTTTGACATGCACCAGACGCGTCTAGAGATAGGCGTTCCCTTGTGGTTGGTGTGCAGGTGGTGCATGGCTGTCGTCAGCTCGTGTCGTGAGATGTGGTTAAGTCCGCACGAGCGCAACCTCCGTTCC	0	0	2	0	2	k__Bacteria	p__Actinobacteria	c__Actinobacteria	o__Actinomycetales	f__Tsukamurellaceae	g__Gordonia	s__kroppenstedtii
2364	CTAGCCGTAAACGATGGACACTAGGTGTTGCGCGTATCGACCCGTGCAGTGCCGTAGCCAACGCGTTAAGTGTCCCGCCTGGGGAGTACGGCCGCAAGGCTAAAACTCAAAAGAATTGACGGGGGCCCGCACAAGCAGCGGAGCATGTTCTTTAATCCGATGCAACGCGAAGAACCTTACCTGGACTTGACATGGTGCTGCAAGCGCACGGAAACGTGTGACCTTCGAGGGTGCACCACAGATGCTGCATGGCTGTCGTCAGCTCGTGTCGTGAGATGTTGGGTTAAGTCCCGCAACGAGCGCAACCCACGTTTTTAGTTGCCAGCATTCAGTTGGGCACTCTAGAGAGACTGCCGGTGACAAACCGGAGGAA	0	0	1	0	1	k__Bacteria	p__Actinobacteria	c__Rubrobacteria	o__Rubrobacterales	f__Rubrobacteraceae	g__Rubrobacter	s__
2462	CTAGCCGTAAACGATGGATACTAGGCGTTGTGAGTATCGACCCTCACAGTGTCGTAGCTAACGCGTTAAGTATCCCACCTGGGGAGTACGCGCGCAAGCGTGAAACTCAAAGGAATTGACGGGGGCCCGCACAAGCGGCGGAGCATGCGGATTAATTCGATGCAACGCGAAGAACCTTACCTGGGTTTGACATACACCCTGCCGCCTCAGAGATGGGGCTTCTTTTGGGGGTGTACAGGTGGTGCATGGCTGTCGTCAGCTCGTGTCGTGAGATGTTGGGTTAAGTCCCGCAACGAGCGCAACCCTCGTCCTATGTTGCCAGCACGTTATGGTGGGGACTCATAGGAGACTGCCGGGGTCAACTCGGAGGAAG	0	0	2	0	2	k__Bacteria	p__Actinobacteria	c__Actinobacteria	o__Actinomycetales	f__Nocardioidaceae	g__Nocardioides	s__furvisabuli
2498	CTAGCCGTAAACGATGGATACTAGGTGTAGCTTGTATCGACCCAAGCTGTGCCGTAGCTAACGCGTTAAGTATCCCGCCTGGGGAGTACGCCGGCAACGGTGAAACTCAAAGGAATTGACGGGGGCCCGCACAAGCGGCGGAGCATGTGGATTAATTCGATGCAACGCGAAGAACCTTACCTGGGCTTGACATGCGCCAGACATCCCCCAGAGATGGGGGCTTCCCTTGTGGTTGGTGTACAGGTGGTGCATGGCTGTCGTCAGCTCGTGTCGTGAGATGTTGGGTTAAAGTCCCGCAAACGAGCGCAACCCCCTCGTGTTTAGTTGCCAGCGGGTAGAGCCGGGCAC	0	1	0	0	1	k__Bacteria	p__Actinobacteria	c__Actinobacteria	o__Actinomycetales
2537	CTAGCCGTAAACGATGGATACTAGGTGTAGCTTGTATCGACCCAAGCTGTGCCGTAGCTAACGCGTTAAGTATCCCGCCTGGGGAGTACGGCCGCAAGGCTAAAACTCAAAGGAATTGACGGGGGCCCGCACAAGCAGCGGAGCATGTTCTTTAATTCGATGCAACGCGAAGAACCTTACCTGGGCTTGACATGGTGCTGCAAGCGCACGGAAACGTGTGACCTTCGAGGGTGCACCACAGATGCTGCATGGCTGTCGTCAGCTCGTGTCGTGAGATGTTGGGTTAAAGTCCCGCAACGAGCGCAACCCCTTGTCGCGTGTTGCCAGCATTAAGTTGGGGACTCACGCGAGACTGCCGGTGACAAAACCG	0	1	0	0	1	k__Bacteria	p__Actinobacteria	c__Rubrobacteria	o__Rubrobacterales	f__Rubrobacteraceae	g__Rubrobacter	s__
2564	CTAGCCGTAAACGATGGATACTAGGTGTTGCCTGTATCGACCCGGGCAGTGCCGTAGCTAACGCGTTAAGTATCCCGCCTGGGGAGTACGCGCGCAAGCGTGAAACTCAAAGGAATTGACGGGGGCCCGCACAAGCGGCGGAGCATGCGGATTAATTCGATGCAACGCGAAGAACCTTACCTGGGTTTGACATACACCGGAAAGCTTTAGAGATAAGGCCCCTTTTGTCGGTGTACAGGTGGTGCATGGCTGTCGTCAGCTCGTGTCGTGAGATGTTGGGTTAAGTCCCGCAACGAGCGCAACCCTCGTTCTATGTTGCCAGCACGTTATGGTGGGGACTCATAGGAGGCTGCCGGGGTCAACTCGGAGGAAG	0	0	1	0	1	k__Bacteria	p__Actinobacteria	c__Actinobacteria	o__Actinomycetales
2585	CTAGCCGTAAACGATGGGCACTAGGTGTGGGGGTGTCGACTCCCTCCGTGCCGAAGCTAACGCATTAAGTGCCCCGCCTGGGGAGTACGGCCGCAAGGCTAAAACTCAAAGGAATTGACGGGGCCCGCACAAGCAGCGGAGCATGTGGATTAATTCGACGCAACGCGAAGAACCTTACCTGGGCTAGAAAACGTGGAACCTTGCTGAAAGGCGAGGTGCTCTTCGGAGAACCTGCGGTTAGGTGCTGCATGGCTGTCGTCAGCTCGTGTCGTGAGA	0	1	0	0	1	k__Bacteria	p__Actinobacteria	c__Thermoleophilia	o__Solirubrobacterales
2611	CTAGCCGTAAACGTTGGGTGCTAGGTGTGGGCGGATATCGACCCCGTCCGTGCCGAAGCTAACGCATTAAGCACCCCGCCTGGGGAGTACGGCCGCAAGGCTAAAACTCAAAGGAATTGACGGGGCCCCGCACAAGCGGCGGAGCATGCGGCTTAATTCGATGCAACGCGAAGAACCTTACCTGGGTTTGACATGCAGGGTGGAACCCGTGAAAGCGGGCGCTCTTCGGAGCCTGCACAGGTGGTGCATGGCTGTCGTCAGCTCGTGCCGTGAGGTGTTGCCTTAAGTGGCGCAACGAGCGCAACCCCTGTCCTTAGTTGCCAGCAGATCATGCCGGGAACTCTAGGGAGACTGCCGGTGCCAAACCGGAGGA	0	0	5	0	5	k__Bacteria	p__Actinobacteria	c__MB-A2-108	o__0319-7L14	f__	g__	s__
2613	CTAGCCGTTAACGATGGACACTAGGTGTGGGCGGAGTCGAATCTGTCCGTGCCGAAGCCAACGCGTTAAGTGTCCCGCCTGGGGAGTACGGCCCCAAGGCTAAAACTCAAAAGAATTGACGGGGACCCGCACAAGCAGCTGAGCATGTTCTTTAATTCGATGCAACGCGAAAAACCTTACCTAGGCTTGACATGGTGCTGCAAGCGCACGGAAACGTGTGACC	1	0	0	0	1	k__Bacteria	p__Actinobacteria	c__Rubrobacteria	o__Rubrobacterales	f__Rubrobacteraceae	g__Rubrobacter	s__
2675	CTAGCCTTAAACGATGGATGCTTGGTGTCCGAGGTGATGAAGTCCTCGGGTGCCGGAGCTAACGCGATAAGCATCCCGCCTGGGGAGTACGGTCGCAAGACTGAAACTCAAAGGAATTGACGGGGGACCCGCACAAGCGGTGGAGCATGTGGTTTAATTCGACGCAACGCGAAGAACCTTACCAAGGCTTGACATACGCCGGAAACACTCAGAGATGGGTGCCCCGCAAGGTCGGTGTACAGGTGGTGCATGGTTGTCGTCAGCTCGTGTCGTGAGATGTTGGG	0	1	0	0	1	k__Bacteria	p__Actinobacteria	c__Actinobacteria	o__Actinomycetales
2737	CTAGCTGTAAACGATGGACACTAGGTGTTGCGCGTATCGACCCGTGCAGTGCCGTAGCCAACGCGTTAAGTGTCCCGCCTGGGGAGTACGCTCGCAAGAGTGAAACTCAAAGGAATTGACGGGGGCCCGCACAAGCGGCGGAGCATGTGGATTAATTCGATGCAACGCGAAGAACCTTACCTGGGTTTGACATGCACCAGACGCAGTCAGAGATGGCTGTTCCCTTGTGGTTGGTGTGCAGGTGGTGCATGGCTGTCGTCAGCTCGTGTCGTGAGATGTTGGGTTAAAGTCCCCGCAACGAGCGCAAACCCCCTCGTCCTATGTTGCCAGCGAGTAAATGTCGGGGACTCATAGGAGACCGCCGGGGTCA	0	1	0	0	1	k__Bacteria	p__Actinobacteria	c__Actinobacteria	o__Actinomycetales
2764	CTAGCTGTAAACGATGGATACTAGGTGTTGGACGTATCGACCCGTGCAGTACCGTAGCTAACGCATTAAGTATCCCGCCTGGGGAGTACGGCCGCAAGGCTAAAACTCAAAGGAATTGACGGGGGCCCGCACAAGCAGCGGAGCATGTGGTTTAATTGGACGCAACGCCAAGAACCTTACCTGGGCTTGACATGTTCCTGACCCCCCTGGAAACAGGGGTTCCCTTCGGGGCAGGGTCACAGGTGGTGCATGGCTGTCGTCAGCTCGTGTCGTGAGATGTTGGGTTAAGTCCCGCAACGAGCGCAACCCTCGTCGTATGTTGCCAGCATTCAGTTGGGGACTCATACGAGACTGCCGGTGACAAACCGG	0	0	1	0	1	k__Bacteria	p__Actinobacteria	c__Thermoleophilia	o__Solirubrobacterales	f__Conexibacteraceae	g__	s__
2789	CTAGCTGTAAACGATGGGTACTAGGTGTTGCACGTATCGACCCGTGCAGTGCCGTAGCTAACGCGTTAAGTACCCCGCCTGGGGAGTACGCTCGCAAGAGTGAAACTCAAAGGAATTGACGGGGGCCCGCACAAGCGGCGGAGCATGTGGATTAATTCGATGCAACGCGAAGAACCTTACCTGGGTTTGACATGCACCAGACGCACGCAGAGATGTGTGTTCCCTTGTGGTTGGTGTGCAGGTGGTGCATGGCTGTCGTCAGCTCGTGTCGTGAGATGTTGGGTTAAAGTCCCGCAACGAGCGCAACCCCTCGTTCCATGTTGCCAGCGGGTTATGCCGGGGACTCATGGGAGACTGCCGGGTCAACTCG	0	2	0	0	2	k__Bacteria	p__Actinobacteria	c__Actinobacteria	o__Actinomycetales
2922	CTGGCCCTAAACGATGAATACTTGGTGTCTGGAGTTATTTAACTTCGGGTGCCGTCGCTAACGTTTTAAGTGATCCGCCTGGGAAGTACGGTCGCAAGATTAAAACTCAAAGAAATTGACGGGGGCCCGCACAAGCGGCGGAGCATGTGGCTTAATTCGACGCAACGCGAAGAACCTTACCAAGGCTTGACATATACGGAAAAGCTGCAGAGATGCAGTGTCCTTCGGGGCCGTATACGGGTGGTGCATGGTTGTCGTCAGCTCGTGCCGTGAGGTGTTGGGTTAAAGTCCCGCAACGAGCGCAACCCCTGTCCTATGTTGCCAGCGAGTCATGTCGGGGACTCATAGGAGACTGCCGGTGACAAAACCG	0	1	0	0	1	k__Bacteria	p__Actinobacteria
2986	CTGGCCCTAAACGATGTCCACTAGATTGTGGCGGCTCTGACGCCGTCATGGTCGAAGCAAAAGTGTTAAGTGGACCGCCTGGGAAGTACGGTCGCAAGGCTAAAACTCAAAGGAATTGACGGGGGCTCACACAAGCGGTGGAGCATGTGGTTTAATTCGAAGCAACGCGAAGAACCTTACCTGGGTTTGACATGCACAGGACGTCGGCAGAGATGTCGGTTCCCTCGTGGCCTGTGTGCAGGTGGTGCATGGCTGTCGTCAGCTCGTGTCGTGAGATGTTGGGTTAAAGTCCCCG	0	1	0	0	1	k__Bacteria	p__Actinobacteria	c__Actinobacteria	o__Actinomycetales
3024	CTGGCCCTAAACGTTGGGTACTAGGTAGTAGACTAGACATGGGTTTACTTCCGAAGCAAAAGTGCTAAGTACCCCGCCTGGGGAGTATGGTCGCAAGGCTGAAACTCAAAGGAATTGACGGGGGCCCGCACAAGCGGCGGAGCATGTGGATTAATTCGATGCAACGAGAAGAACCTTACCTGGGTTTGACATGCACCAGACATCCCTAGAGATAGGGCTTCCCTTGTGGTTGGTGTGCAGGTGGTGCATGGCTGTCGTCAGCTCGTGTCGTGAGATGTTGGGTTAAAGTCCCCGCAACGAGCGCAAACCCTCGTTCTATGTTGCCAGCGCGTAAATGGCGGGG	0	1	0	0	1	k__Bacteria	p__Actinobacteria	c__Actinobacteria	o__Actinomycetales
3085	CTGGCCGTAAACGATGGACACTAGGTGTTGCGCGTATCGACCCGTGCAGTGCCGTAGCTAACGCGTTAAGTGTCCCGCCTGGGGAGTACGGCCGCAAGGCTAAAACTCAAAGGAATTGACGGGGGCCCGCACAAGCAGCGGAGCATGTGGATTAATTCGACGCAACGCGAAGAACCTTACCTGGGCTTGACATGTTCCTGACCGTCCTGGAAACAGGACTTCCCTTCGGGGCAGGATCACAGGTGGTGCATGGCTGTCGTCAGCTCGTGTCGTGAGATGTTGGGTTAAAGTCCCCGCAACGAGCGCAACCCCCCGTCGCATGTTGCCATCATTAAAGTTGGGAACTCTGTTGAGACTGCCGTTGATAAAA	0	1	0	0	1	k__Bacteria	p__Actinobacteria	c__Thermoleophilia	o__Solirubrobacterales	f__Solirubrobacteraceae	g__Solirubrobacter	s__
3102	CTGGCCGTAAACGATGGGTACCAGGTAGCGGGCCGGACATGGGCTCGCTGCCGGAGCGAAAGTGCGCAGTACCCCGCCTGGGGAGTATGGCCGCAAGGCTGAAACTCAAAGGAATTGACGGGGGCTCACACAAGCGGTGGAGCATGTGGCTTAATTCGAGGCAACGCGAAGAACCTTACCTGGGTTTGACATGTAGGGAAAAGCCGTAGAGATACGGTGTCCTTCGGGGCCCTACACAGGTGGTGCATGGCTGTCGTCAGCTCGTGTCGTGAGATGTTGGGTTAAAGTCCCCGCAACGAGCGCAACCCTTGTCCTATGTTGCCAGCGGGTTAGAGCCGGG	0	1	0	0	1	k__Bacteria	p__Actinobacteria
3155	GTAAACGATGGTCACTAGGTGTGGGGGTGTCGACTCCCTCCGTGCCGGAGCTAACGCATTAAGTGACCCGCCTGGGGAGTACGGCCGCAAGGCTAAAACTCAAAGGAATTGACGGGGGCCCGCACAAGCAGCGGAGCATGTGGTTTAATTCGACGCAACGCGAAGAACCTTACCTTGGGCTTGACATGTGCTTGACCGCCCTGGAAACAGGGCTTCCCTTCGGGGCAGGTACACAGGTGGTGCATGGCTGTCGTCAGCTCGTGTCGTGAGATGTTGGGTTAAAGTCCCGCAACGAGCGCAACCCCTCGCTTCAGTTGCCAGCACGTTTGGGTGGGCACTCTGGAGGAACTGCCGGGTGACAAGCCGGAG	0	1	0	0	1	k__Bacteria	p__Actinobacteria	c__Thermoleophilia	o__Solirubrobacterales
3176	TTAGCCGTAAACGATGGATACTAAGTGCTGTGCGACTCAAAACGTCCAGTGCTGTAGCTAACGCGTGAAGTATCCCGCCTGGGGAGTATGCTCGCAAGAGTGAAACTCAAAGGAATTGACGGGGGCCCGCACAAGCAGCGGAGCATGTGGTTTAATTCGACGCAACGCGAAGAACCTTACCTGGGCTTGACATGTCCGTGTAAGCCGTGGAAACACGGCCCCTCTTCGGAGCACGGTCACAGGTGGTGCATGGCTGTCGTCAGCTCGTGTCGTGAGATGTTGGGTTAAAGTCCCCGCAACGAGCGCAACCCCCTGTCCTATGTTGCCAGCGGCTCGGCCGGGGACTCATAGGATACTGCCGGTGACAAAA	0	1	0	0	1	k__Bacteria	p__Actinobacteria	c__Thermoleophilia	o__Gaiellales	f__	g__	s__
486	CACGCCCTAAACGTTGCGGACTAGGTGTTGGCGAGATTGACCTCGTCAGTGCCGCAGCTAACGCATTAAGTCCGCCGCCTGGGAAGTACGGCCGCAAGGTTGAAACTCAAAGGAATAGGCGGGGGCCCGCACAAGCAGCGGAGCGTGTGGTTTAATTCGATGCAACGCGAAGAACCTTACCTGGGCTTGACATGCTTCGGAAACCCCGGTGAAAGCCGGGGCCTCCCGCAAGGGACCGTTGCACAGGTGGTGCATGGCTGTCGTCAGCTCGTGCCGTGAGGTGTTGGGTTAAACGTCCCCGCAACGAGCGC	0	2	0	0	2	k__Bacteria	p__AD3	c__ABS-6	o__	f__	g__	s__
317	CACGCCCTAAACGATGGATACTAGGCGTGAGGGGTATCGACCCCCCTCGTGCCGCAGCTAACGCACTAAGTATCCCGCCTGGGGAGTACGGCCGCAAGGTTGAAACTCAAATGAATTGACGGGGACCCGCACAAGCGGTGGAGCATGTGGATTAATTCGATACTAACCGAAGAACCTTACCCAGACTTGACATCGATCGCAAGCCCTAGAAACAGGGCCCTCCCCCACAAGGGGACGTGAAGACACTTGTTGCATGGCTGTCGTCAGCTCGTGCCGTGAGGTGTACGGTTAAGTCCGCCAACGAGCGCAACCCTCGTCCTGTGTTACCAGCGTGAAAGACGGGCACTCACAGGAGACCGCCGGTGTAAGCCGG	3	0	4	0	7	k__Bacteria	p__Armatimonadetes	c__[Fimbriimonadia]	o__[Fimbriimonadales]	f__[Fimbriimonadaceae]	g__Fimbriimonas	s__
318	CACGCCCTAAACGATGGATACTAGGCGTAAGAGGTATCGACCCCTCTTGTGCCGCAGCTAACGCATTAAGTATCCCGCCTGGGGAGTACGGCCGCAAGGTTGAAACTCAAATGAATTGACGGGGACCCGCACAAGCGGTGGAGCATGTGGATTAATTCGATACTAACCGAAGAACCTTACCCAGACTTGACATCGATTGAAATCCCTAGAAATAGGGCCCTCTCTCAAAAGGAGACATGAAGACACTTGTTGCATGGCTGTCGTCAGCTCGTGCCGTGAGGTGTACGGTTAAGTCCGCCAACGAGCGCAACCCTCGTCCCGTGTTACCAGCAAGTAAAGTTGGGGACTCACAGGAGACCGCCGGTGTAAACCG	0	0	49	0	49	k__Bacteria	p__Armatimonadetes	c__[Fimbriimonadia]	o__[Fimbriimonadales]	f__[Fimbriimonadaceae]	g__Fimbriimonas	s__
319	CACGCCCTAAACGATGGATACTAGGCGTTGGAGGTATCGACCCCTCCAGTGCCGCAGCTAACGCACTAAGTATCCCGCCTGGGGAGTACGGCCGCAAGGTTGAAACTCAAATGAATTGACGGGGACCCGCACAAGCGGTGGAGCATGTGGATTAATTCGATACTAACCGAAGAACCTTACCCAGGCTTGACATCGAGGGAAAGCTCTTGAAAGGGAGCCCTCGGCCACAAGCCGACCCGAAGACACTTGTTGCATGGCTGTCGTCAGCTCGTGCCGTGAGGTGTACGGTTAAGTCCGCCAACGAGCGCAACCCTTGTCTTGTGTTACCAGCGAGTAAAGTCGGGGACTCACAAGAGACCGCCGGTGTAAGCCG	0	0	12	0	12	k__Bacteria	p__Armatimonadetes	c__[Fimbriimonadia]	o__[Fimbriimonadales]	f__[Fimbriimonadaceae]
492	CACGCCCTAAACTATGGATACTAGACGTAAGAGGTATCGACCCCTCTTGTGTCGCAGCTAACGCATTAAGTATCCCGCCTGGGGGGTACGGCCGCAAGGTTGAAACTCAAATGAATTGACGGGGACCCGCACAAGCGGTGGAGCATGTGGATTAATTCGATACTAACCGAAGAACCTTACCCAGGTTTGACATCGATCGCAACTCCCTGAAAGGGGAGCCTCTCCTCAAGAGACGTGAAGACACTTGTTGCATGGCTGTCGTCAGCTCGTGCCGTGAGGTGTACGGTTAAGTCCGCCAACGAGCGCAACCCTCATCCTGTGTTGCCAGCGAGAGAGTCGGGAGCTCACAGGAGACCGCCGGTGTAAGCCGGAG	0	0	4	0	4	k__Bacteria	p__Armatimonadetes	c__[Fimbriimonadia]	o__[Fimbriimonadales]	f__[Fimbriimonadaceae]	g__Fimbriimonas	s__
579	CACGCCGTAAACGATGAATGCCAGCCGTTGGGGAGCTTGCTCTTCGGTGGCGCAGCTAACGCTTTAAGCATTCCGCCTGGGGAGTACGGTCGCAAGATTAAAACTCAAAGGAATTGACGGGGGCCCGCACAAGCGGTGGAGCATGTGGATTAATTCGTCACTAACCGAAGAACCTTACCCAGGCTTGACATCTATCGCACCGGCGTGAAAGCGTCGTTCCCTTCGGGGACGGTAAGACAGGTGTTGCATGGCTGTCGTCAGCTCGTGTCGTGAGATGTTGGGTTAAAGTCCCCGCAACGAGCGCAACCCTCATTGTCTGTTGCCAGCGTAAAGTCGGGAACTCTGACAAAACTGCCCGTGCAAGCGGGAG	0	1	0	0	1	k__Bacteria	p__Armatimonadetes	c__Armatimonadia	o__Armatimonadales	f__Armatimonadaceae	g__	s__
666	CACGCCGTAAACGATGAGCGCTAGGTGTCCGGGGTATCGACCCCTCGGGTGCCGCAGCTAACGTGTTAAGCGCTCCGCCTGGGGAGTACGGCCGCAAGGTTGAAACTCAAAGGAATTGACGGGGGCCCGCACAAGCGGTGGAGCATGTGGTTTAATTCGTCACTAACCGAAGAACCTTACCCAGGCTTGACATCGCGTGAAAGGCCGTGAAAGCGGCCCCTCCCTTCGGGGACACAAAGACAGGTGTTGCATGGCTGTCGTCAGCTCGTGTCGTGAGATGTTGGGTTAAGTCCCGCAACGAGCGCAACCCTCACCCCATGTTGCCAGCGTCGAGTCGGGCACTCTTGGGGAACTGCCCACGCAAGCGGGAGGA	0	0	1	0	1	k__Bacteria	p__Armatimonadetes	c__Armatimonadia	o__Armatimonadales	f__Armatimonadaceae	g__	s__
667	CACGCCGTAAACGATGAGCGCTAGGTGTTGGCGGTCTCGACCCCGCCAGTGCCGTAGCTAACGCATTAAGCGCTCCGCCTGGGGAGTACGGCCGCAAGGTTGAAACTCAAAGGAATTGACGGGAGCCCGCACAAGCGGTGGAGCATGTGGATTAATTCGATACTAACCGAAGAACCTTACCCAGGCTTGACATGCACACGCAAGCCTTGGAAACAGGGCCCTCCAGGGTAACCTGGACGTGTGCACAGCTGTTGCATGGCTGTCGTCAGCTCGTGTCGTGAGATG	0	1	0	0	1	k__Bacteria	p__Armatimonadetes	c__	o__	f__	g__	s__
699	CACGCCGTAAACGATGAGTGCTAGGTGCCGGGGGTATCGACCCCCTCGGTGCCGCAGTTAACACAGTAAGCACTCCGCCTGGGGAGTACGGCCGCAAGGTTGAAACTCAAAGGAATTGACGGGGGCCCGCACAAGCGGTGGAGCATGTGGTTTAATTCGTCACTAACCGAAGAACCTTACCCAGGCTTGACATCGCGTGTAAAGTGGTGAAAGCCACTCCTCCCGCAAGGGACACAAAGACAGGTGTTGCATGGCTGTCGTCAGCTCGTGTCGTGAGATGTTGGGTTAAGTCCCGCAACGAGCGCAACCCACGTTTTTTAGTGCCAGCATTTCAGTCGGGCACTCTAGAGAGACTGCCGGTGACAAACCGGAG	0	0	2	0	2	k__Bacteria	p__Armatimonadetes	c__Armatimonadia	o__Armatimonadales	f__Armatimonadaceae	g__	s__
712	CACGCCGTAAACGATGAGTGCTAGGTGTAGGCGGTATCGACCCCGCCTGTGCCGTCGCTAACGCATTAAGCACTCCGCCTGGGGAGTACGGCCGCAAGGTTGAAACTCAAAGGAATTGACGGGGGCCCGCACAAGCGGTGGAGCATGTGGATTAATTCGTCACTAACCGAAGAACCTTACCCAGGCTTGACATCTATCGCACCGGCGTGAAAGCGTCGTTCCCTTCGGGGACGGTAAGACAGGTGTTGCATGGCTGTCGTCAGCTCGTGTCGTGAGATGTTGGGTTAAAGTCCCGCAACGAGCGCAAACCCACGTTTTTAGTTGCCAACATTCAGTTGGGCACTCTAGAGAGACTGCCGGTGACAAAACC	0	4	0	0	4	k__Bacteria	p__Armatimonadetes	c__Armatimonadia	o__Armatimonadales	f__Armatimonadaceae	g__	s__
713	CACGCCGTAAACGATGAGTGCTAGGTGTAGGCGGTATCGACCCCGCCTGTGCCGTCGCTAACGCATTAAGCACTCCGCCTGGGGAGTACGGCCGCAAGGTTGAAACTCAAAGGAATTGACGGGGGCCCGCACAAGCGGTGGAGCATGTGGATTAATTCGTCACTAACCGAAGAACCTTACCCAGGCTTGACATCTATCGCACCGGCGTGAAAGCGTCGTTCCCTTCGGGGACGGTAAGACAGGTGTTGCATGGCTGTCGTCAGCTCGTGTCGTGAGATGTTGGGTTAAAGTCCCCGCAAACGAGCGCAAACCCTCATTGTATGTTGCCAGCGTAAAGTCGGGAACTCTTACAAAACTGCCCGTGCAAGCG	0	3	319	0	322	k__Bacteria	p__Armatimonadetes	c__Armatimonadia	o__Armatimonadales	f__Armatimonadaceae	g__	s__
716	CACGCCGTAAACGATGAGTGCTAGGTGTCGGGGGTATCGACCCCTCCGGTGCCGCAGCTAACGCATTAAGCACTCCGCCTGGGGAGTACGGCCGCAAGGTTGAAACTCAAAGGAATTGACGGGGGCCCGCACAAGCGGTGGAGCATGTGGTTTAATTCGTCACTAACCGAAGAACCTTACCCAGGCTTGACATCGCGTGTAAAGTGGTGAAAGCCACTCCTCCCGCAAGGGACACAAAGACAGGTGTTGCATGGCTGTCGTCAGCTCGTGTCGTGAGATGTTGGGTTAAGTCCCGCAACGAGCGCAACCCTCACCCCATGTTGCCAGCGTCAAGTCGGGCACTCTTGGGGAACTGCCGGTGACAAACCGGAGG	0	0	81	0	81	k__Bacteria	p__Armatimonadetes	c__Armatimonadia	o__Armatimonadales	f__Armatimonadaceae	g__	s__
717	CACGCCGTAAACGATGAGTGCTAGGTGTCAGGGGTATCGACCCCCCTGGTGCCGCAGCTAACGCATTAAGCACTCCGCCTGGGGAGTACGGCCGCAAGGTTGAAACTCAAAGGAATTGACGGGGGCCCGCACAAGCGGTGGAGCATGTGGTTTAATTCGTCACTAACCGAAGAACCTTACCCAGGCTTGACATCGCGTGAAAGCTCATGAAAGTGAGTCCTCCCTTCGGGGACACAAAGACAGGTGTTGCATGGCTGTCGTCAGCTCGTGTCGTGAGATGTTGGGTTAAGTCCCGCAACGAGCGCAACCCTCACCCCATGTTGCCAGCGTCAAGTCGGGCACTCTTGGGGAACTGCCCGTGCAAGCGGGAGGA	0	0	73	0	73	k__Bacteria	p__Armatimonadetes	c__Armatimonadia	o__Armatimonadales	f__Armatimonadaceae	g__	s__
718	CACGCCGTAAACGATGAGTGCTAGGTGTCAGGGGTATCGACCCCTCTGGTGCCGCAGCTAACGCAATAAGCACTCCGCCTGGGGAGTACGGCCGCAAGGTTGAAACTCAAAGGAATTGACGGGGGCCCGCACAAGCGGTGGAGCATGTGGTTTAATTCGTCACTAACCGAAGAACCTTACCCAGGCTTGACATCGCGTGTAAGGCTGTGAAAGCAGTCCCCTCCCGCAAGGGAGCACAAAGACAGGTGTTGCATGGCTGTCGTCAGCTCGTGTCGTGAGATGTTGGGTTAAGTCCCGCAACGAGCGCAACCCTCACCCCATGTTGCCAGCGTAAAGTCGGGCACTCTTGGGGAACTGCCCGTGCAAGCGGGAG	0	0	5	0	5	k__Bacteria	p__Armatimonadetes	c__Armatimonadia	o__Armatimonadales	f__Armatimonadaceae	g__	s__
719	CACGCCGTAAACGATGAGTGCTAGGTGTCCGGGGTATCGACCCCCGGGTGCCGTCGCTAACGCATTAAGCACTCCGCCTGGGGAGTACGGCCGCAAGGTTGAAACTCAAAGGAATTGACGGGGGCCCGCACAAGCGGTGGAGCATGTGGATTAATTCGTCACTAACCGAAGAACCTTACCCAGGCTTGACATCGAGGGAAAGGCCCTGAAAGGGGTCCCCCGGCGCAAGCCGGCCCGAAGACAGGTGTTGCATGGCTGTCGTCAGCTCGTGTCGTGAGATGTTGGGTTAAGTCCCGCAACGAGCGCAACCCTCACCGTATGTTGCCAGCGTAAAGTCGGGAACTCTTACGGAACTGCCCGTGCAAGCGGGAGG	0	0	1	0	1	k__Bacteria	p__Armatimonadetes	c__Armatimonadia	o__Armatimonadales	f__Armatimonadaceae	g__	s__
725	CACGCCGTAAACGATGAGTGCTAGGTGTCGGGGGTATCGACCCCTCCGGTGCCGCCGCTAACGCAGTAAGCACTCCGCCTGGGGAGTACGGCCGCAAGGTTGAAACTCAAAGGAATTGACGGGGGGCCCGCACAAGCGGTGGAGCATGTGGTTTAATTCGTCACTAACCGAAGAACCTTACCCAGGCTTGACATCGCGTGAAAGGCCGTGAAAGCGGCCCCCCCCGCAAGGGGCACAAAGACAGGTGTTGCATGGCTGTCGTCAGCTCGTGTCGTGAGATGTTGGGTTAAGTCCCGCAACGAGCGCAACCCTCACCCCATGTTGCCAGCGTAGAGTCGGGCACTCTTGGGGAACTGCCCGTGCAAGCGGGAGG	0	0	2	0	2	k__Bacteria	p__Armatimonadetes	c__Armatimonadia	o__Armatimonadales	f__Armatimonadaceae	g__	s__
726	CACGCCGTAAACGATGAGTGCTAGGTGTCGGGGGTATCGACCCCTCCGGTGCCGCCGCTAACGCATTAAGCACTCCGCCTGGGGAGTACGGCCGCAAGGTTGAAACTCAAAGGAATTGACGGGGGCCCGCACAAGCGGTGGAGCATGTGGTTTAATTCGTCACTAACCGAAGAGCCTTACCCAGGCTTGACATTGAGTGTAAGGCTGTGAAAGCAGTCCCCTCCGCAAGGAGCACGAAAACAGGTGTTGCATGGCTGTCGTCAGCTCGTGTCGTGAGATGTTGGGTTAAGTCCCGCAACGAGCGCAACCCTCACCCCATGTTGCCAGCGTCAAGTCGGGCACTCTTGGGGAACTGCCCGTGCAAGCGGGAGGA	0	0	1	0	1	k__Bacteria	p__Armatimonadetes	c__Armatimonadia	o__Armatimonadales	f__Armatimonadaceae	g__	s__
729	CCACGCCGTAAACGATGAGTGCTAGGTGTTAGGGGTATCGATCCCCCTAGTGCCGCCGCTAACGCAATAAGCACTCCGCCTGGGGAGTACGGCCGCAAGGTTGAAACTCAAAGGAATTGGACCGGGGGGCCCGCACAAGCGGTGGAGCATGTGGTTTAATTCGTCACTAACCGAAGAACCTTACCCAGGCTTGACATCGCGTGTAAGGCTGTGAAAGCAGGCCCCTCCCTTCGGGGACACAAAGACAGGTGTTGCATGGCTGTCGTCAGCTCGTGTCGTGAGATGTTGGGTTAAGTCCCGCAACGAGCGCAACCCTCACCCCATGTTGCCAGCGTCAAGTCGGGCAC	13	0	7	0	20	k__Bacteria	p__Armatimonadetes	c__Armatimonadia	o__Armatimonadales	f__Armatimonadaceae	g__	s__
733	CACGCCGTAAACGATGAGTGCTAGGTGTTCGGGGGTATCGACCCCCCGGGTGCCGTCGCTAACGCAGTAAGCACTCCGCCTGGGGAGTACGGCCGCAAGGTTGAAACTCAAAGGAATTGACGGGGCCCCGCACAAGCGGTGGAGCATGTGGATTAATTCGTCACTAACCGAAGAACCTTACCCAGACTTGACATTGAGTGCAAGGCCGTGAAAGCGGTCCCCCTCCGCAAGGAGCACGAAAACAGGTGTTGCATGGCTGTCGTCAGCTCGTGTCGTGAGATGTTGGGTTAAAGTCCCGCAAACCGAGCGCAAACCCCCGTATTAAACAGTTGCTAAACGGGTAATGCCGAGAACTCTGTTGAGACTGCCG	0	1	0	0	1	k__Bacteria	p__Armatimonadetes	c__Armatimonadia	o__Armatimonadales	f__Armatimonadaceae	g__	s__
734	CACGCCGTAAACGATGAGTGCTAGGTGTTCGGGGTATCGACCCCCCGGGTGCCGCCGCTAACGCAATAAGCACTCCGCCTGGGGAGTACGGCCACAAGGTTGAAACCCAAAGGAATTGACGGGGGCCCACACAAGCGGTGGAGCATGTGGATTAATTCGTCACTAACCGAAGAACCTTACCCAGGCTTGACATCGCGTGTAAAGCAGTGAAAGCTGCTCCTCCCTTCGGGGACACAAAGACAGGTGTTGCATGGCTGTCGTCAGCTCGTGTCGTGAGATGTTGGGTTAAGTCCCG	0	0	34	0	34	k__Bacteria	p__Armatimonadetes	c__Armatimonadia	o__Armatimonadales	f__Armatimonadaceae	g__	s__
735	CACGCCGTAAACGATGAGTGCTAGGTGTTCGGGGTATCGACCCCCCGTGTGCCGTCGCTAACGCAGTAAGCACTCCGCCTGGGGAGTACGGCCGCAAGGTTGAAACTCAAAGGAATTGACGGGGCCCCGCACAAGCGGTGGAGCATGTGGATTAATTCGTCATTAACCGAAGAACCTTACCCAGGCTTGACATTGAGAGTAAAGGCATGAAAGTGTCTCCTCCCGCAAGGGACTCGAAAACAGGTGTTGCATGGCTGTCGTCAGCTCGTGTCGTGAGATG	0	2	0	0	2	k__Bacteria	p__Armatimonadetes	c__Armatimonadia	o__Armatimonadales	f__Armatimonadaceae	g__	s__
736	CACGCCGTAAACGATGAGTGCTAGGTGTTCGGGGTATCGACCCCCCGGGTGCCGCCGCTAACGCAGTAAGCACTCCGCCTGGGGAGTACGGCCGCAAGGTTGAAACTCAAAGGAATTGACGGGGGCCCGCACAAGCGGTGGAGCATGTGGATTAATTCGTCACTAACCGAAGAACCTTACCCAGGCTTGACATCGCGTGTAACTCAGTGGAAGCTGAGCCCTCCCGCAAGGGAGCACAAAGACAGGTGTTGCATGGCTGTCGTCAGCTCGTGTCGTGAGATGTTGGGTTAAGTCCCGCAACGAGCGCAACCCTCACCGTATGTTGGCAGCGTAAAGTCGGCAACTCTTACGGAACTGCCCGTGCAAGCGGGAG	0	0	15	0	15	k__Bacteria	p__Armatimonadetes	c__Armatimonadia	o__Armatimonadales	f__Armatimonadaceae	g__	s__
737	CACGCCGTAAACGATGAGTGCTAGGTGTTCGGGGTATCGACCCCCCGGGTGCCGTCGCTAACGCAGTAAGCACTCCGCCTGGGGAGTACGGCCGCAAGGTTGAAACTCAAAGGAATTGACGGGGCCCCGCACAAGCGGTGGAGCATGTGGATTAATTCGTCATTAACCGAAGAACCTTACCCAGGCTTGACATTGAGTGTAAGGATATGAAAGTATTCCCTCCCGCAAGGGACACGAAAACAGGTGTTGCATGGCTGTCGTCAGCTCGTGTCGTGAGATGTTGGGTTAAAGTCCCGCAAACCGAGCGCAAACCCCTCGTTTTTAAGTGCCATTCATTAAAGTTGGGCACTCTAGAGAGACTGCCGGTGAC	0	4	0	0	4	k__Bacteria	p__Armatimonadetes	c__Armatimonadia	o__Armatimonadales	f__Armatimonadaceae	g__	s__
739	CACGCCGTAAACGATGAGTGCTAGGTGTTCGGGGTATCGACCCCCGGGTGCCGTCGCTAACGCAATAAGCACTCCGCCTGGGGAGTACGGCCGCAAGGTTGAAACTCAAAGGAATTGACGGGGGCCCGCACAAGCGGTGGAGCATGTGGTTTAATTCGTCACTAACCGAAGAACCTTACCCAGGCTTGACATCGCGGGAAAGACTGTGAAAGCAGTCCCTCTCTTCGGAGACCCAAAGACAGGTGTTGCATGGCTGTCGTCAGCTCGTGTCGTGAGATGTTGGGTTAAGTCCCGCAACGAGCGCAACCCTCACCTGATGTTGCCAGCGTAAAGTCGGGAACTCTTCAGGAACTGCCCGTGCAAGCGGGAGGAA	0	0	7	0	7	k__Bacteria	p__Armatimonadetes	c__Armatimonadia	o__Armatimonadales	f__Armatimonadaceae	g__	s__
741	CACGCCGTAAACGATGAGTGCTAGGTGTTCGGGGTATCGACCCCCGGGTGCCGTCGCTAACGCAGTAAGCACTCCGCCTGGGGAGTACGGCCGCAAGGTTGAAACTCAAAGGAATTGACGGGGCCCCGCACAAGCGGTGGAGCATGTGGATTAATTCGTCACTAACCGAAGAACCTTACCCAGGCTTGACATTGAGTGTAAGGCATTGAAAGATGTCCCCTTCGCAAGAAGCACGAAAACAGGTGTTGCATGGCTGTCGTCAGCTCGTGTCGTGAGATGTTGGGTTAAAGTCCCCGCAACGAGCGCAAACCCCTCACCGTATGTTGCCAGCGTAAAAGTCGGGAACTCTTACGGAACTGCCCGTGCAAGC	0	2	0	0	2	k__Bacteria	p__Armatimonadetes	c__Armatimonadia	o__Armatimonadales	f__Armatimonadaceae	g__	s__
742	CACGCCGTAAACGATGAGTGCTAGGTGTTCGGGGTATCGACCCCCGGGTGCCGTCGCTAACGCAGTAAGCACTCCGCCTGGGGAGTACGGCCGCAAGGTTGAAACTCAAAGGAATTGACGGGGGCCCGCACAAGCGGTGGAGCATGTGGATTAATTCGTCACTAACCGAAGAACCTTACCCAGGCTTGACATCGAGGGCAAGGCTGTGAAAGCAGTCCCTCTCCGCAAGGAGACCCGAAGACAGGTGTTGCATGGCTGTCGTCAGCTCGTGTCGTGAGATGTTGGGTTAAACGTCCCCGCAAACGAGCGC	0	2	0	0	2	k__Bacteria	p__Armatimonadetes	c__Armatimonadia	o__Armatimonadales	f__Armatimonadaceae	g__	s__
932	CACGCCGTAAACGATGATGACTAGCTGTCGGGGCGCTTAGCGTTCCGGTGGCGCAGCTAACGCGTTAAGTCATCCGCCTGGGGAGTACGGCCGCAAGGTTGAAACTCAAAGGAATTGACGGGGCCCGCACAAGCGGTGGAGCATGTGGATTAATTCGTCACTAACCGAAGAACCTTACCCAGGCTTGACATCTATCGCACCGGCGTGAAAGCGTCGTTCCCTTCGGGGACGGTAAGACAGGTGTTGCATGGCTGTCGTCAGCTCGTGTCGTGAGATGTTGGGTTAAGTCCCGCAACGAGCGCAACCCTCATTGTATGTTGCCAGCGTAAAGTCGGGAACTCTTACAAACTGCCGTGCAAGCGGGAGGAAGGTG	0	0	1	0	1	k__Bacteria	p__Armatimonadetes	c__Armatimonadia	o__Armatimonadales	f__Armatimonadaceae	g__	s__
1119	CACGCCGTAAACGATGGATGCTCGGTGTAGGGGGGTATCGACCCCTTCTGCGCCTTAGTTAACACGGTAAGCATCCCGCCTGGGGAGTACGGCCGCAAGGTTGAAACTCAAAGGAATTGACGGGGGCCCGCACAAGCGGTGGAGCATGTTGTTTAATACGTCACTAACCGTAGAACCTTACCAGGTCTTGACATCCTAGGAACCCGGCAGAAACGTTGGGGTGCCCTTCGGGGAGCCTAGAGACAGGTGTTGCATGGCTGTCGTCAGCTCGTGTCGTGAGATGTTGGGTTAAGTCCCGCAACGAGCGCAACCCTCATCCAGTGTTGCTACCGAGTCATGTCGGGCACTCTCTGGAAACTGCCCGTGCAAGCGG	0	0	0	2	2	k__Bacteria	p__Armatimonadetes	c__SHA-37	o__	f__	g__	s__
1331	CACGCCGTAAACGATGGTCACTAGGTGTGGGAGGTATCGACCCCTTCCGTGCCGGAGCTAACGCAATAAGTGACCCGCCTGGGGAGTACGGCCGCAAGGTTGAAACTCAAAGGAATTGACGGGGCCCGCACAAGCGGTGGAGCATGTGGATTAATTCGTCATTAACCGAAGAACCTTACCAGGGTTTGACATGCCCGGACCGCCGGTGAAAGCCGGTTTTCCCTTGGGAAACCAGGGGACTGGGACACAGGTGTTGCATGGCTGTCGTCAGCTCGTGTCGTGAGATGTTGGGTTAAGTCCCG	0	1	0	0	1	k__Bacteria	p__Armatimonadetes
1342	CACGCCGTAAACGATGGTCACTAGGTGTGTGCGGTATCGACCCCGCACGTGCCGCAGCTAACGCAATAAGTGACCCGCCTGGGGAGTACGGCCGCAAGGTTGAAACTCAAAGGAATTGACGGGGGCCCGCACAAGCGGTGGAGCATGTGGATTAATACGTCACTAACCGTAGAACCTTACCCAGGCTTGACATCTGAGGAACCTTCCTGAAAGGGAGGGGTGCCCGCAAGGGAGCCTCAAGACAGGTGTTGCATGGCTGTCGTCAGCTCGTGTCGTGAGATGTTGGGTTAAAG	0	1	0	0	1	k__Bacteria	p__Armatimonadetes	c__0319-6E2	o__	f__	g__	s__
1343	CACGCCGTAAACGATGGTCACTAGGTGTGTGCGGTATCGACCCCGCACGTGCCGGCGCTAACGCACTAAGTGACCCGCCTGGGGAGTACGGCCGCAAGGTTGAAACTCAAAGGAATTGACGGGGGCCCGCACAAGCGGTGGAGCATGTGGATTAATACGTCACTAACCGTAGAACCTTACCCAGGCTTGACATCCTCGGAAGGTGGGTGAAAGCTCGCTGTGCCCCGCAAGGGGAGCCGAGAGACAGGTGTTGCATGGCTGTCGTCAGCTCGTGTCGTGAGATGTTGGGTTAAGTCCCGCAACGAGCGCAACCCTCACCGTCTGTTGCCAGCGTCAAGTCGGGCACTCTGACGGAACTGCCCGGGTAACCGGG	0	0	3	0	3	k__Bacteria	p__Armatimonadetes	c__0319-6E2	o__	f__	g__	s__
1344	CACGCCGTAAACGATGGTCACTAGGTGTGTGTGGTATCGACCCCACACGTGCCGTAGCTAACGCATGAAGTGACCCGCCTGGGGAGTACGGCCGCAAGGTTGAAACTCAAAGGAATTGACGGGGGCCCGCACAAGCGGTGGAGCATGTGGATTAATACGTCACTAACCGTAGAACCTTACCCAGGCTTGACATCTGCGGAAAGCGCCTGAAAGGGGGCCGTGCCTCGCAAGAGGAACCGCAAGACAGGTGTTGCATGGCTGTCGTCAGCTCGTGTCGTGAGATGTTGGGTTAAGTCCCGCAACGAGCGCAACCCTCACCGTATGTTGCCAGCGTCAAGTCGGGCACTCTTACGGAACTGCCCGGGTAACCGGG	0	0	3	0	3	k__Bacteria	p__Armatimonadetes	c__0319-6E2	o__	f__	g__	s__
1368	CACGCCGTAAACGATGTCAACTAGGTGTGGGGGAGGTCACCTCTTCCGTGCCGCAGCTAACGCATGAAGTTGACCGCCTGGGGAGTACGGCCGCAAGGTTGAAACTCAAAGGAATTGACGGGGGCCCGCACAAGCGGTGGAGCATGGGGTTTAATTCGTCACTAACCGAAGAACCTTACCCAGGCTTGACATCTCCTGACCACCCGAGAAACCGGGTTTTCCCCGCAAGGGGACAGGAAGACAGGTGTTGCATGGCTGTCGTCAGCTCGTGTCGTGAGATGTTGGGTTAAGTCCCGCAACGAGCGCAACCCTCACTGTATGTTGCCAGCCGCAAGGCGCACTCATACGGAACTGCCGGGGCAACTCGGAGGAA	0	0	12	0	12	k__Bacteria	p__Armatimonadetes	c__OPB50	o__	f__	g__	s__
1375	CACGCCGTAAACGATGTCGACTAGGTGTGGGGCCTGTCATGGGCTCCGTGCCGCAGCTCACGCATGAAGTCGACCGCCTGGGGAGTACGGCCGCAAGGTTGAAACTCAAAGGAATTGACGGGGGCCCGCACAAGCGGTGGAGCATGGGGTTTAATTCGTCACTAACCGAAGAACCTTACCCAGGCTTGACATCCCCTGACCGCCGGTGAAAGCCGGTTTTCCCGCGAGGGACAGGGAGACAGGTGTTGCATGGCTGTCGTCAGCTCGTGTCGTGAGATGTTGGGTTAAGTCCCGCAACGAGCGCAACCCTCACTGTGTGTTGCCAGCGGAAACGCGCACTCACACGGAACTGCCGGGGCAACCCGGAGGAAGG	13	0	0	0	13	k__Bacteria	p__Armatimonadetes	c__OPB50	o__	f__	g__	s__
1908	CAGCCGTAAACGATGGATACTAGATGTCGCGGGTATCGACCCCTCGCGGTGTCGTCGCAAACGCAGTAAGTATCCCGCCTGGGGAGTACGGCCGCAAGGTTGAAACTCAAAGGAATTGACGGGGGCCCGCACAAGCGGTGGAGCATGTGGTTTAATACGTCACAAACCGTAGAACCTTACCAAGGCTTGACATCCTCTGCACCGGCATGAAAGTGTCGTACCCGCAAGGGACGGAGAGACAGGTGTTGCATGGCTGTCGTCAGCTCGTGTCGTGAGATGTTGGGTTAAAGTCCCCGCAAACGAGCGCAAACCCCTCATCCCCCCTGTTGCCAGCGCGTGAAAGGCGGGAACTCTGGGGAAAACTGCCGGT	0	1	0	0	1	k__Bacteria	p__Armatimonadetes	c__Chthonomonadetes	o__Chthonomonadales	f__Chthonomonadaceae	g__Chthonomonas	s__
2037	CCAGCCCTAAACGATGGATACTAGGTGTCGGGGGTACGACCCCTCCGGTGCCGCAGCTAACGCAATAAGTATCCCGCCTGGGGAGTACGGCCGCAAGGTTGAAACTCAAAGGAATTGACGGGGGCCCGCACAAGCGGTGGAGCATGTGGTTTAATACGTAACAAACCGTAGAACCTTACCAGGGTTTGACATTTGTCGCACCGCCATGAAAGTGGCGTCTCGAGCAATCGAGCGGCAAAAC	5	0	0	0	5	k__Bacteria	p__Armatimonadetes
2038	CCAGCCCTAAACGATGGATACTAGGTGTCGGGGGTATCGACCCCTCCGGCGCCGTCGCTAACGCATTAAGTATCCCGCCTGGGGAGTACGGCCGCAAGGTTGAAACTCAAAGGAATTGACGGGGCCCCGCACAAGCGGTGGAGCATGTTGTTTAATACGTCACGAACCGTAGAACCTTACCAGGGCTTGACATCCATTGCACCGGCGTGAAAGCGTCGTTCCCCGCAAGGGGACAGTGAGACAGGTGCTGCATGGCTGTCGTCAGCTCGTGTCGTGAGATGTTGGGTTAAAGTCCCGTAAACGAGCGCAACCCC	0	1	0	0	1	k__Bacteria	p__Armatimonadetes	c__Chthonomonadetes	o__Chthonomonadales	f__Chthonomonadaceae	g__	s__
2039	CCAGCCGTAAACGATGACGACTAGGTGTGGGGGGCGAAGGTCCTCCGTGCCGGAGCTAACGTGTGAAGTCGTCCGCCTGGGGAGTACGGCCGCAAGGTTGAAACTCAAAGGAATTGACGGGGGCCCGCACAAGCGGTGGAGCATGGGGTTTAATTCGTCACTAACCGAAGAACCTTACCCAGGCTTTGACATCCCCTGATCGCCGGTGAAAGCCGGTTTACCCGCAAGGGACAGGGTGACAGGTGTTGCATGGCTGTCGTCAGCTCGTGTCGTGAGATGTTGGGTTAAAGTCCCGCAAACGAGCGCAACCCCTCGTCCCTTAGTTGCCATCATTTAGTTGGGCACTCTAAGGAAACCGCGGTGATAAGCC	0	1	0	0	1	k__Bacteria	p__Armatimonadetes	c__OPB50	o__	f__	g__	s__
2040	CCAGCCGTAAACGATGAGTGCTAAGTGTCGGGGGGTATCGACCCCCCGGTGCTGTCGCTAACGCAATAAGCACTCCGCCTGGGGAGTACGGCCGCAAGGTTGAAACTCAAAGGAATTGACGGGGGCCCGCACAAGCGGTGGAGCATGTGGATTAATTCGTCACTAACCGAAGAACCTTACCCAGACTTGACATCGCGTGACCGCCGGTGAAAGCCGGTTTTCCCCGCAAGGGGACACAAAG	0	1	0	0	1	k__Bacteria	p__Armatimonadetes	c__Armatimonadia	o__Armatimonadales	f__Armatimonadaceae	g__	s__
2043	CCAGCCGTAAACGATGGATACTAGATGTCGCGGGTATCGACCCCTGCGGTGTCGTCGCAAACGCAATAAGTATCCCGCCTGGGGAGTACGGCCGCAAGGTTGAAACTCAAAGGAATTGACGGGGGCCCGCACAAGCGGTGGAGCATGTGGTTTAATACGTCACAAACCGTAGAACCTTACCAAGGCTTGACATCCTCTGCACCAGTGTGAAAGCACTGTCCGAGCAATCGGCGGAGAGACAGGTGTTGCATGGCTGTCGTCAGCTCGTGTCGTGAGATGTTGGGTTAAAGTCCCCGCAAACGAGCGCAAACCCCTCATCCCCCTGTTGCCAGCGCGTAGTGGCGGGAACTCTGGGGAAAACTGCCGGTGC	0	1	0	0	1	k__Bacteria	p__Armatimonadetes	c__Chthonomonadetes	o__Chthonomonadales	f__Chthonomonadaceae	g__Chthonomonas	s__
2044	CCAGCCGTAAACGATGGATACTAGATGTCGCGGGTATCGACCCCTGCGGTGTCGTCGCAAACGCAGTAAGTATCCCGCCTGGGGAGTACGGCCGCAAGGTTGAAACTCAAAGGAATTGACGGGGCCCGCACAAGCGGTGGAGCATGTGGTTTAATACGTCACAAAACCGTTACGTAACCTTACCAAGGCTTGACATCCTCTGCACCGGGGTGAAAGCCTCGTCCGAGCAATCGGCGGAGAGACAGGT	0	4	0	0	4	k__Bacteria	p__Armatimonadetes	c__Chthonomonadetes	o__Chthonomonadales	f__Chthonomonadaceae	g__Chthonomonas	s__
2045	CCAGCCGTAAACGATGGATACTAGATGTCGCGGGTATCGACCCCTGCGGTGTCGTCGCAAACGCAGTAAGTATCCCGCCTGGGGAGTACGGCCGCAAGGTTGAAACTCAAAGGAATTGACGGGGGCCCGCACAAGCGGTGGAGCATGTGGTTTAATACGTCACAAACCGTAGAACCTTACCAAGGCTTGACAGTCCTCTGCACCGGGGTGAAAGCCTCGTCCGAGCAATCGGCGGAGAGACAGGTGTTGCATGGCTGTCGTCAGCTCGTGTCGTGAGATGTTGGGTTAAAGTCCCCGCAACGAGCGCAACCCTCGTGTTAGTTGCCAGCGGGTAGAGCCGGGCACTCTAGAGAGCTGCCGGTGACAAAAC	0	2	0	0	2	k__Bacteria	p__Armatimonadetes	c__Chthonomonadetes	o__Chthonomonadales	f__Chthonomonadaceae	g__Chthonomonas	s__
2046	CCAGCCGTAAACGATGGATACTAGATGTCGCGGGTATCGACCCCTGCGGTGTCGTCGCAAACGCAGTAAGTATCCCGCCTGGGGAGTACGGCCGCAAGGTTGAAACTCAAAGGAATTGACGGGGGCCCGCACAAGCGGTGGAGCATGTGGTTTAATACGTCACAAACCGTAGAACCTTACCAAGGCTTGACATCCTCTGCACCAGTGTGAAAGCGCTGTTCCCGCAAGGGACGGAGAGACAGGTGTTGCATGGCTGTCGTCAGCTCGTGTCGTGAGATGTTGGGTTAAAGTCCCCGCAACGAGCGCAACCCTCGTTTTTAGTTGCCAGCATTAAGTTGGGCACTCTAGAGAGACTGCCGGTGACAAAACC	0	2	0	0	2	k__Bacteria	p__Armatimonadetes	c__Chthonomonadetes	o__Chthonomonadales	f__Chthonomonadaceae	g__Chthonomonas	s__
2047	CCAGCCGTAAACGATGGATACTAGATGTCGCGGGTATCGACCCCTGCGGTGTCGTCGCAAACGCAGTAAGTATCCCGCCTGGGGAGTACGGCCGCAAGGTTGAAACTCAAAGGAATTGACGGGGGCCCGCACAAGCGGTGGAGCATGTGGTTTAATACGTCACAAACCGTAGAACCTTACCAAGGCTTGACATCCTCTGCACCGGGGGTGAAAGCCTCGTCCGAGCAATCGGCGGAGAGACAGGTGTTGCATGGCTGTCGTCAGCTCGTGTCGTGAGATGTTGGGTTAAAGTCCCCGCAACGAGCGCAAACCTCTGTCGTTAGTTGCCAGCATTAAAGTTGGGCACTCTAAGGAAAACCGCCGGTGATAA	0	2	0	0	2	k__Bacteria	p__Armatimonadetes	c__Chthonomonadetes	o__Chthonomonadales	f__Chthonomonadaceae	g__Chthonomonas	s__
2048	CCAGCCGTAAACGATGGATACTAGATGTCGCGGGTATCGACCCCTGCGGTGTCGTCGCAAACGCAGTAAGTATCCCGCCTGGGGAGTACGGCCGCAAGGTTGAAACTCAAAGGAATTGACGGGGGCCCGCACAAGCGGTGGAGCATGTGGTTTAATACGTCACAAACCGTAGAACCTTACCAAGGCTTGACATCCTCTGCACCGGGGTGAAAGCGTCGTTCCCTTCGGGGACGGTAAGACAGGTGTTGCATGGCTGTCGTCAGCTCGTGTCGTGAGATGTTGGGTTAAAGTCCCCGCAAACGAGCGCAAACCCCTCATTGTCTGTTGCCAGCGTAAAAGTCGGGAACTCTGACAAAACTGCCCCGTGCAA	0	1	0	0	1	k__Bacteria	p__Armatimonadetes	c__Chthonomonadetes	o__Chthonomonadales	f__Chthonomonadaceae	g__Chthonomonas	s__
2049	CCAGCCGTAAACGATGTCGACTAGGTGTGGGGGGATCACTCCCTCCGTGCCGAAGCTCACGCATGAAGTCGACCGCCTGGGGAGTACGGCCGCAAGGTTGAAACTCAAAGGAATTGACGGGGGCCCGCACAAGCGGTGGAGCATGGGGTTTAATTCGTCACTAACCGAAGAACCTTACCCAGGCTTGACATCTCCTGACCGCCGGTGAAAGCCGGTTTTCCCCGCGAGGGGACAGGAAGACAGGTGTTGCATGGCTGTCGTCAGCTCGTGTCGTGAGATGTTGGGTTAAGTCCCGCAACGAGCGCAACCCTCACTGTGTGTTGCCAGCCGCAAGGCGCACTCACACGGAACTGCCGGGGTAACCCGGAGGAAG	0	0	5	0	5	k__Bacteria	p__Armatimonadetes	c__OPB50	o__	f__	g__	s__
2066	CCGGCCCTAAACGATGGACACTAGGTGTCGGGGGTGTCGACCCCCCCGGTGCCGCCGCTAACGCAGTAAGTGTCCCGCCTGGGGAGTACGGCCGCAAGGTTGAAACTCAAAGGAATTGACGGGGGCCCGCACAAGCGGTGGAGCATGTGGTTTAATACGTCACTAACCGTAGGACCTTACCGGGGCTTGACATGTAGCGCACCAGTATGAAAGTACTGTTCCCGCAAGGGACGCTAACACAGGTGTTGCATGGCTGTCGTCAGCTCGTGCCGTGAGGTGTTGGGTTAAGTCCCGCAACGAGCGCAACCCCTCACCCCCCTGTTGCCAGCGGGTAAAAGCCGGGGACTCTGTTCAGACTGCCCTGTGAAAA	0	1	0	0	1	k__Bacteria	p__Armatimonadetes	c__Chthonomonadetes	o__Chthonomonadales	f__	g__	s__
2102	CGCGCCGTAAACGATGGATGCTCGGTGTAGGGGGTATCGACCCCCTCTGCCCCTTAGTTAACACGGTAAGCATCCCGCCTGGGGAGTACGGCCGCAAGGTTGAAACTCAAAGGAATTGACGGGGGCCCGCACAAGCGGTGGAGCATGTTGTTTAATACGTCACTAACCGTAGAACCTTACCAGGTCTTGACATCTTCGGAACCCGGCAGAAACGTTGGGGTGCCCGCAAGGGAGCCGAAAGACAGGTG	0	0	2	0	2	k__Bacteria	p__Armatimonadetes	c__SHA-37	o__	f__	g__	s__
2598	CTAGCCGTAAACGATGGTCACTAGGTGTGTGTGGTATCGACCCCGCACGTGCCGTAGCTAACGCCATAAGTGACCCGCCTGGGGAGTACGGCCGCAAGGTTGAAACTCAAAGGAATTGACGGGGGCCCGCACAAGCGGTGGAGCATGTGGATTAATACGTCACTAACCGTAGAACCTTACCCAGGCTTGACATCCCGGGAAGGCGCCTGAAAGGGTGCTGTGCCCCGCAAGGGGAGCCCGGAGACAGGTGTTGCATGGCTGTCGTCAGCTCGTGTCGTGAGATGTTGGGTTAAGTCCTGCAACGAGCGCAACCCTCACCGTATGTTGCCAGCGTAAAGACGGGCACTCTTACGGAACTGCCCGGGTAACCGGG	0	0	1	0	1	k__Bacteria	p__Armatimonadetes	c__0319-6E2	o__	f__	g__	s__
9	CAAGCCGTAAACGATGATTACTGGCTGTGGGGAAGCATATTTCCGCGGCTGAGCGAAAGCGTTAAGTAATCCACCTGGGGAGTACGCCCGCAAGGGTGAAACTCAAAGGAATTGACGGGGGTCCGCACAAGCGGTGGAGCATGTGGTTTAATTCGATGATACGCGAGGAACCTTACCTGGGCTAGAATGTAGTCTGACCGCCAGTGAAAGCTGGTTTTGTAGCAATACACAGATTATAAGGTGCTGCATGGCTGTCGTCAGCTCGTGCCGTGAGGTGTTGGGTTAAAGTCCCCGCAACGAGCGCAAACCCCCCATCACTAGTTGCCATCAGGTAACGCTGGGAAACTCTAGTGAAAACTGCCGTCGTAAA	0	1	0	0	1	k__Bacteria	p__Bacteroidetes	c__[Saprospirae]	o__[Saprospirales]	f__Chitinophagaceae	g__	s__
10	CAAGCCGTAAACGATGATTACTGGCTGTGGGGAAGCATATTTCCGCGGCTGAGCGAAAGCGTTAAGTAATCCACCTGGGGAGTACGCCCGCAAGGGTGAAACTCAAAGGAATTGACGGGGGTCCGCACAAGCGGTGGAGCATGTGGTTTAATTCGATGATACGCGAGGAACCTTACCTGGGCTAGAATGTGCGTGAAGGCTTCGGAGACGGAGCTGTCCGCAAGGACACAAAACAAGGTGCTGCATGGCTGTCGTCAGCTCGTGCCGTGAGGTGTTGGGTTAAAGTCCCCGCAACGAGCGCAACCCCCTGTGGGTAGTTACCAGCGGGTCGAGCCGGGGACTCTACTCAGACTGCCCCGCGCAAGCGGAG	0	5	0	0	5	k__Bacteria	p__Bacteroidetes	c__Cytophagia	o__Cytophagales
12	CAAGCCGTAAACGATGATTACTGGCTGTGGGGGAGCTATTTTCCGCGGCTGAGCGAAAGCGTTAAGTAATCCACCTGGGGAGTACGCCCGCAAGGGTGAAACTCAAAGGAATTGACGGGGGTCCGCACAAGCGGTGGAGCATGTGGTTTAATTCGATGATACGCGAGGAACCTTACCTGGGCTAGAATGTGCGTGCCGGGCTCGGAGACGGGCTCTTCCGCAAGGACACAAAACAAGGTGCTGCATGGCTGTCGTCAGCTCGTGCCGTGAGGTGTTGGGTTAAAGTCCCGCAACCGAGCCGC	0	7	0	0	7	k__Bacteria	p__Bacteroidetes	c__Cytophagia	o__Cytophagales
13	CAAGCCGTAAACGATGATTACTGGCTGTGGGGAAGTAGTTTTCCGCGGCTGAGCGAAAGCGTTAAGTAATCCACCTGGGGAGTACGCCCGCAAGGGTGAAACTCAAAGGAATTGACGGGGGTCCGCACAAGCGGTGGAGCATGTGGTTTAATTCGATGATACGCGAGGAACCTTACCTGGGCTAGAATGTGCGTGCCGGTCCCGGAGACGGGGCCTTCCGCAAGGACACAAAACAAGGTGCTGCATGGCTGTCGTCAGCTCGTGCCGTGAGGTGTTGGGTTAAGTCCCGCAACGAGCCGCAACCCCTGTGGGTAGTTACCAGCGGGTCAAGCCGGGGACTCTACCCCAGACTGCCCCGCGCAAAGCGGAG	0	1	0	0	1	k__Bacteria	p__Bacteroidetes	c__Cytophagia	o__Cytophagales
14	CAAGCCGTAAACGATGATTACTGGCTGTGGGGAGCATTCTTCCGCGGCTGAGCGAAAGCGTTAAGTAATCCACCTGGGGAGTACGCCCGCAAGGGTGAAACTCAAAGGAATTGACGGGGGTCCGCACAAGCGGTGGAGCATGTGGTTTAATTCGATGATACGCGAGGAACCTTACCTGGGCTAGAATGTGTGAGGAAGTGATCTGAAAGGTGATCGCCCTTCGGGGCTTCATACAAGGTGCTGCATGGCTGTCGTCAGCTCGTGTCGTGAGATGTTGGGTTAAAGTCCCCGCAACGAGCGCAACCCTCGTGTTCAGTTGCCAGCGGGTAAATGCCGGGACTCTGAACAGACTGCCGCCGTAAGGTGTGAG	0	1	0	0	1	k__Bacteria	p__Bacteroidetes	c__Cytophagia	o__Cytophagales	f__Cyclobacteriaceae
15	CAAGCCGTAAACGATGATTACTGGCTGTGGGGGAGCATTCTTCCGCGGCTGAGCGAAAGCGTTAAGTAATCCACCTGGGGAGTACGCCCGCAAGGGTGAAACTCAAAGGAATTGACGGGGGTCCGCACAAGCGGTGGAGCATGTGGTTTAATTCGATGATACGCGAGGAACCTTACCTGGGCTAGAATGTGCGTGCAGGGCTCGGAGACGGGTCCGTCCGCAAGGACACAAAACAAGGTGCTGCATGGCTGTCGTCAGCTCGTGCCGTGAGGTGTTGGGTTAAAGTCCCGCAACGAGCGCAAACCCCCTGTGGGTAGTTACCAGCGGGTGATGCCGGGGACTCGTAGGAGACTGCCGGGGTCAACTCGGA	0	16	0	0	16	k__Bacteria	p__Bacteroidetes	c__Cytophagia	o__Cytophagales	f__Cyclobacteriaceae
29	CACACCCTAAACGATGATAACTCGTTGTTGGCGATACACAGTCAGCGACTAAGCGAAAGCATTAAGTTATCCACCTGGGGAGTACGGTCGCAAGACTGAAACTCAAAGGAATTGACGGGGGCCCGCACAAGCGGAGGAGCATGTGGTTTAATTCGATGATACGCGAGGAACCTTACCTGGGCTTGAAAGTTAGTGAATGACGCAGAAACGTGTCAGCTCGAAAGAGCACGAAACTAGGTGCTGCATGGCTGTCGTCAGCTCGTGCCGTGAGGTGTTGGGTTAAAGTCCCCG	0	1	0	0	1	k__Bacteria	p__Bacteroidetes	c__Sphingobacteriia	o__Sphingobacteriales	f__	g__	s__
48	CACACCGTAAACGTTGAGGACTCGCTGTTGGCGATACACAGCCAGCGGCCAAGCGCAAGCGATAAGTCCTCCACCTGGGGAGTACGCCGGCAACGGTGAAACTCAAAGGAATTGACGGGGGTTCCGCACAAGCGGTGGAGCATGTGGTTTAATTCGATGATACGCGAGGAACCTTACCTGGGCTAGAATGCCCGCGATTGCCCCAGAGATGGGGAGTTCCGCAAGGACGCGGAGCAAGGTGCTGCATGGCTGTCGTCAGCTCGTGTCGTGAGATGTTGGGTTAAAGTCCCCGCAAACGAGCGC	0	5	0	0	5	k__Bacteria	p__Bacteroidetes	c__Cytophagia	o__Cytophagales	f__Cytophagaceae	g__	s__
66	CACACTGTAAACGATGATAACTAGCTGTCGGCGATACACAGTCGGTGGCCAAGCGAAAGCGATAAGTTATCCACCTGGGGAGTACGACCGCAAGGTTGAAACTCAAAGGAATTGACGGGGGCCCGCACAAGCGGAGGAACATGTGGTTTAATTCGATGATACGCGAGGAACCTTACCCGGGCTCGAACGGTGCAGGAATATGGTAGAGATATCATAGCTAGCAATAGTCTGTATCGAGGTGCTGCATGGTTGTCGTCAGCTCGTGCCGTGAGGTGTCGGCTTAAGTGCCATAACGAGCGCAACCCTTGTCGTTAGTTACCATCAAGTAATGTTGGGGACTCTAGCGAGACTGCCACCGTAAGGTGTGAGGAAG	8	0	0	0	8	k__Bacteria	p__Bacteroidetes	c__Bacteroidia	o__Bacteroidales	f__	g__	s__
67	CACACTGTAAACGATGATTACTCGATGTGTGCGATACACGGCACGCGTCTTAGCAAAAGCGATAAGTAATCCACCTGGGGAGTACGCCGGCAACGGTGAAACTCAAAGGAATTGACGGGGGTCCGCACAAGCGGTGGAGCATGTGGTTTAATTCGATGATACGCGAGGAACCTTACCTGGGCTAGAATGCCCGCGCAATCCCCAGAGATGGGGAGTTCCGCAAGGACGCGGAGCAAGGTGCTGCATGGCTGTCGTCAGCTCGTGCCGTGAGGTGTTGGGTTAAGTCCCGCAACGAGCGCAACCCCTATTCTTAGTTGCCAGCATGTCATGGTGGGGACTCTAAGAAGACTGCCTGCGCAAGCAGAGAGGAGGG	0	0	0	1	1	k__Bacteria	p__Bacteroidetes	c__Cytophagia	o__Cytophagales	f__Cytophagaceae	g__	s__
68	CACACTGTAAACGATGATTACTCGATGTGTGCGATAGACAGTACGCGTCCAAGCGAAAGCGTTAAGTAATCCACCTGGGGAGTACGATCGCAAGATTGAAACTCAAAGGAATTGACGGGGGTCCGCACAAGCGGTGGAGCATGTGGTTTAATTCGATGATACGCGAGGAACCTTACCTAGGCTAGAATGTGAGGGAATTATCCAGAGATGGATAAGTCAGCAATGACCCGAAACAAGGTGCTGCATGGCTGTCGTCAGCTCGTGCCGTGAGGTGTTGGGTTAAGTCCCGCAACGAGCGCAACCCCTATCTTTAGTTGCCAGCACATTATGGTGGGGACTCTAAAGAGACTGCCTGCGTAAGCAGAGAGGAAGG	0	0	18	0	18	k__Bacteria	p__Bacteroidetes	c__Cytophagia	o__Cytophagales	f__Cytophagaceae	g__Sporocytophaga	s__
70	CACACTGTAAACGTTGATGACTCGATGTTGGCGATACACAGCCAGCGTCCAAGAGCAATCGTTAAGTCATCCACCTGGGGAGTACGCCGGCAACGGTGAAACTCAAAGGAATTGACGGGGGTCCGCACAAGCGGTGGAGCATGTGGTTTAATTCGATGATACGCGAGGAACCTTACCTGGGCTAGAATGCCCTTGACCGGTTCAGAGATGAACTTTTTCGCAAGAACAAGGAGCAAGGTGCTGCATGGCTGTCGTCAGCTCGTGCCGTGAGGTGTTGGGTTAAAGTCCCGCAACGAGCGCAACCCCTCG	0	2	0	0	2	k__Bacteria	p__Bacteroidetes	c__Cytophagia	o__Cytophagales	f__Cytophagaceae	g__	s__
72	CACACTGTAAACGTTGATTACTCGCTGTGTGCGATATACAGTACGCGGCCAAGCGAAAGCGATAAGTAATCCACCTGGGGAGTACGCCGGCAACGGTGAAACTCAAAGGAATTGACGGGGTCCGCACAAGCGGTGGAGCATGTGGTTTAATCGATGCAACGCGAAGAACCTTACCTGGGCTAGAATGCTCCTGACAACTCCAGAGATGGAGCTTCTTAGGGAACTTAAGCAGGATGCAAGGTGCTGCATGGCTGTCGTCAGCTCGTGTCCGTGAG	0	1	0	0	1	k__Bacteria	p__Bacteroidetes	c__Cytophagia	o__Cytophagales
73	CACACTGTAAACGTTGATTACTCGCTGTGTGCGATATACAGTACGCGGCCAAGCGAAAGCGCTAAGTAATCCACCTGGGGAGTACGCCGGCAACGGTGAAACTCAAAGGAATTGACGGGGGTCCGCACAAGCGGTGGAGCATGTGGTTTAATTCGATGATACGCGAGGAACCTTACCTGGGCTAGAATGCCCTTGATGGGTCCAGAGATGGACTGTTCCGCAAGGACAAGGAGCAAGGTGCTGCATGGCTGTCGTCAGCTCGTGTCGTGAGATGTTGGGTTAAAGTCCCG	0	2	0	0	2	k__Bacteria	p__Bacteroidetes	c__Cytophagia	o__Cytophagales	f__Cytophagaceae	g__	s__
74	CACACTGTAAACGTTGATTACTCGCTGTTTGCGATACACAGCAAGCGGCTTAGCGAAAGCGATAAGTAATCCACCTGGGGAGTACGCCGGCAACGGTGAAACTCAAAGGAATTGACGGGGGTCCGCACAAGCGGTGGAGCATGTGGTTTAATTCGATGATACGCGAGGAACCTTACCAAGGCTTGACATTCAGGGAAATCTCACAGAGATGTGAGGTCCGCAAGGGTCCTGAACAGGTGGTGCATGGTTGTCGTCAGCTCGTGTCGTGAGATGTTGGGTTAAAGTCCCCGCAACGAGCGCAACCCCTCGTCCTATGTTGCCAGCGGGTTATGCCGGGGACTCATAGGAGACTGCCGG	0	1	0	0	1	k__Bacteria	p__Bacteroidetes
75	CACACTGTAAACGTTGATTACTCGCTGTTTGCGATACACGGCAAGCGGCTTAGCGAAAGCGATAAGTAATCCACCTGGGGAGTACGCCGGCAACGGTGAAACTCAAAGGAATTGACGGGGGTCCGCACAAGCGGTGGAGCATGTGGTTTAATTCGATGATACGCGAGGAACCTTACCTGGACTAGAATGCCCTTGACCGGTGCAGTGATGCATTTTTTCAGCAATGACAAGGAGCAAGGTGCTGCATGGCTGTCGTCAGCTCGTGCCGTGAGGTGTTGGG	0	7	0	0	7	k__Bacteria	p__Bacteroidetes	c__Cytophagia	o__Cytophagales	f__Cytophagaceae	g__	s__
78	CACGCAGTAAACGATGATTACTGGCTGTTTGCGATACAATGTAAGCGGCTGAGCGAAAGCGTTAAGTAATCCACCTGGGGAGTACGTTCGCAAGAATGAAACTCAAAGGAATTGACGGGGGCCCGCACAAGCGGAGGAACATGTGGTTTAATTCGATGATACGCGAGGAACCTTACCCGGGCTTGAAATGCATCTGACGTATTTGGAAACAGATATTCCCTACGGGGCAGATGTGTAGGTGCTGCATGGTTGTCGTCAGCTCGTGCCGTGAGGTGTCGGCTTAAGTGCCATAACGAGCGCAACCCTCATCGTCAGTTACCATCAGGTAAAGCTGGGGACTCTGGCGAGACTGCCATCGTAAGATGCGAGGAAG	4	0	0	0	4	k__Bacteria	p__Bacteroidetes	c__Bacteroidia	o__Bacteroidales	f__Porphyromonadaceae	g__	s__
149	CACGCCCTAAACAATGATCACTCGACATTAGCGATAAACTGTTAGTGTCTAAGCAAAAGCGTTAAGTGATCCACCTGGGGAGTACGCTCGCAAGAGTGAAACTCAAAGTAATTGACGGGGGTCCGCACAAGCGGTGGAGCATGTGGTTTAATTCGATGATACGCGAGGAACCTTACCTAGGCTAGAATGTGATTTGACAGATTGTGAAAGCAATCCTTCCCTTCGGGGACAAATTGCAAGGTGCTGCATGGCTGTCGTCAGCTCGTGCCGTGAGGTGTTGGGTTAAAGTCCCG	0	1	0	0	1	k__Bacteria	p__Bacteroidetes	c__[Saprospirae]	o__[Saprospirales]
150	CACGCCCTAAACGAATGGATACTCGACATACGCGATACACTGTGTGTGTCTGAGCGAAAGCATTAAGTATCCCACCCTGGGAAGTACGACCGCAAGGTTGAAACTACAAAGGAATTGGCGGGGGTCCGGCACAAGCGGTGGAGCATGTGGTTTTAATTTCGATGATACGCGAGGAACCTTACCTGGGCTAGAATGCTGGTGGACCGTGGGTGAAAGCTCATTTTGTACGCAAG	0	0	0	1	1	k__Bacteria	p__Bacteroidetes	c__[Saprospirae]	o__[Saprospirales]	f__Chitinophagaceae
151	CACGCCCTAAACGATGAACACTCGATGTTAGCGATATACAGTTAGCGTCTAAGCGAAAGCGTTAAGTGTTCCACCTGGGGAGTACGCCCGCAAGGGTGAAACTCAAAGGAATTGACGGGGGCCCGCACAAGCGGAGGAGCATGTGGTTTAATTCGATGATACGCGAGGAACCTTACCCGGGCTTGAAAGTTACTGAAGATACCAGAGACGGTATCGTCCTTCGGGACGAGGAAACTAAGGTGCTGCATGGCTGTCGTCAGCTCGTGCCGTGGGTGTTGGGTTAAGTCCGCACGAGCGCAACCC	0	0	4	0	4	k__Bacteria	p__Bacteroidetes	c__Sphingobacteriia	o__Sphingobacteriales	f__Sphingobacteriaceae	g__	s__
152	CACGCCCTAAACGATGAACACTCGCTGTTGGCGATACACAGTCAGCGGCTAAGCGAAAGCGTTAAGTGTTCCACCTGGGGAGTACGCCCGCAAGGGTGAAACTCAAAGGAATTGACGGGGGCCCGCACAAGCGGAGGAGCATGTGGTTTAATTCGATGATACGCGAGGAACCTTACCCGGGCTTGAAAGTTAGTGAATGATCTAGAGATAGATCAGTCCG	4	0	6	0	10	k__Bacteria	p__Bacteroidetes	c__Sphingobacteriia	o__Sphingobacteriales	f__Sphingobacteriaceae	g__Pedobacter	s__
154	CACGCCCTAAACGATGAATACTCGATGTTAGCGATATACTGTTAGCGTCTAAGCGAAAGCGTTAAGTATTCCACCTGGGGAGTACGCCCGCAAGGGTGAAACTCAAAGGAATTGACGGGGGCCCGCACAAGCGGAGGAGCATGTGGTTTAATTCGATGATACGCGAGGAACCTTACCCGGGCTTGAAAGTTACTGAAGTACCCAGAGATGGGTACGTCCGCAAGGACAGGAAACTAGGTGCTGCATGGCTGTCGTCAGCTCGTGCCGTGAGGTGTTGGGTTAAACGTCCCGC	0	36	153	39	228	k__Bacteria	p__Bacteroidetes	c__Sphingobacteriia	o__Sphingobacteriales	f__Sphingobacteriaceae	g__	s__
156	CACGCCCTAAACGATGAATACTCGATGTTAGCGATATACGGTTAGCGTCAAAGCGAAAGCGTTAAGTATTCCACCTGGGGAGTACGCCCGCAAGGGTGAAACTCAAAGGAATTGACGGGGGCCCGCACAAGCGGAGGAGCATGTGGTTTAATTCGATGCAACGCGAAGAACCTTACCTACTCTTGACATCCTCGGAATCCCCTGGAAACAGGGGAGTGCCTTCGGGAACCGAGAGACAGGTGCTGCATGGCTGTCGTCAGCTCGTGTCGTGAGATGTTGGGTTAAAGTCCCCGTAACGAGCGCAAACCCTTGTCCTTAGTTGCCAGCGCGTAATGGCGGGAAACTCTAAAGGAGACTGCCGGTG	0	1	0	0	1	k__Bacteria	p__Bacteroidetes	c__Sphingobacteriia	o__Sphingobacteriales	f__Sphingobacteriaceae
158	CACGCCCTAAACGATGAATACTCGATGTTAGCGATATACTGTTAGCGTCTAAGCGAAAGCGTTAAGTATTCCACCTGGGGAGTACGCCCGCAAGGGTGAAACTCAAAGGAATTGACGGGGGCCCGCACAAGCGGAGGAGCATGTGGTTTAATTCGATGCAACGCGAAGAACCTTACCAGGGCTTGACATGTTCGGAATTCTTGGGAAACCAGGAAGTGCCTACGGGAGCCGGAACACAGGTGGTGCATGGCTGTCGTCAGCTCGTGTCGTGAGATGTTGGGTTAAAGTCCCGCAACCGAGCGCAACCCCTCGCCTTCAGTTGCCAGCACGTCTGGGTGGGCACTCTGGAGGAACTGCCGGTGACAAGCCG	0	1	0	0	1	k__Bacteria	p__Bacteroidetes	c__Sphingobacteriia	o__Sphingobacteriales	f__Sphingobacteriaceae	g__Pedobacter	s__xinjiangensis
159	CACGCCCTAAACGATGAATACTCGATGTTAGCGATATACTGTTAGCGTCTAAGCGAAAGCGTTAAGTATTCCACCTGGGGAGTACGCCCGCAAGGGTGAAACTCAAAGGAATTGACGGGGGCCCGCACAAGCGGTGGAGCATGTGGTTTAATTCGACGCAACGCGAAGAACCTTACCTGGGCTCGAAATGCTGCTGTAACCCTATCGAAAGACTGGGCCTCCCGCAAGGGACAGTAGTATAGGTGCTGCATGGCTGTCGTCAGCTCGTGTCGTGAGATGTTGGGTTAAAGTCCCCGCAAACGAGCGCAACCCCTTGTCCTGTGTTGCTAATCGCAAGATGCACTCTCAGGAGACCGCCAGGGATAACCTG	0	1	0	0	1	k__Bacteria	p__Bacteroidetes	c__Sphingobacteriia	o__Sphingobacteriales	f__Sphingobacteriaceae	g__Pedobacter	s__xinjiangensis
176	CACGCCCTAAACGATGATAACTCGATGTTGGCGATATACAGTCAGCGTCCAAGCGAAAGCGTTAAGTTATCCACCTGGGGAGTACGCCCGCAAGGGTGAAACTCAAAGGAATTGACGGGGGCCCGCACAAGCGGAGGAGCATGTGGTTTAATTCGATGATACGCGAGGAACCTTACCCGGGCTTGAAAGTTACTGAAGTTCCCAGAGATGGGAGCGTCCCTCGGGACAGGAACTAGGTGCTGCATGGCTGTCGTCAGCTCGTGCCGTGAGGTGTTGGGTTAAGTCCCGCAACGAGCGCAACCCCTATGTTTAGTTGCCAGCACGTCAAGGTGGGGACTCTAAACAGACTGCCTGTGCAAACAGGAGAGGAAGG	0	0	0	23	23	k__Bacteria	p__Bacteroidetes	c__Sphingobacteriia	o__Sphingobacteriales	f__Sphingobacteriaceae
177	CACGCCCTAAACGATGATAACTCGATGTTGGCGATATACGGCCAGCGTCCAAGCGAAAGCGTTAAGTTATCCACCTGGGGAGTACGCCCGCAAGGGTGAAACTCAAAGGAATTGACGGGGGCCCGCACAAGCGGAGGAGCATGTGGTTTAATTCGATGATACGCGAGGAACCTTACCCGGGCTTGAAAGTTACTGAAGGTGCTAGAGATAGCACCGTCCTGGAC	0	0	0	2	2	k__Bacteria	p__Bacteroidetes	c__Sphingobacteriia	o__Sphingobacteriales	f__Sphingobacteriaceae
178	CACGCCCTAAACGATGATCACTCGACATACGCGATATACTGTGTGTGTCTGAGCTAAAGCATTAAGTGATCCACCTGGGAAGTACGACCGCAAGGTTGAAACTCAAAGGAATTGGCGGGGGTCCGCACAAGCGGTGGAGCATGTGGTTTAATTCGATGATACGCGAGGAACCTTACCTGGGCTAGAATGTTAGTTGACCGTGGGTGAAAGCTCATTTTGTAGCAATACACAACTAATAAGGTGCTGCATGGCTGTCGTCAGCTCGTGCCGTGAGGTGTTGGGTTAAGTCCCGCAACGAGCGCAACCCCCATCACTAGTTGCCATCAGGTAACGCTGGGAACTCTAGTGAAACTGCCGTCGTAAGACGTGAGGA	0	0	0	3	3	k__Bacteria	p__Bacteroidetes	c__[Saprospirae]	o__[Saprospirales]	f__Chitinophagaceae	g__	s__
179	CACGCCCTAAACGATGATCACTCGACATTAGCGATAAACTGTTAGTGTCTAAGCAAAAGCGTTAAGTGATCCACCTGGGGAGTACGCTCGCAAGAGTGAAACTCAAAGTAATTGACGGGGGTCCGCACAAGCGGTGGAGCATGTGGTTTAATTCGATGGTACGCGAGGAACCTTACCTGGGCTAGAATGCAAGTTGACCGCCTGTGAAAGCAGGCTTTCCCTTCGGGGACAATTTGCAAGGTGCTGCATGGCTGTCGTCAGCTCGTGTCGTGAGATGTTGGGTTAAAGTCCCCGCAAACGAGCGCAACCCCTTGTCCTTAGTTACCAGCACGTTAAGGTGGGCACTCTAAGGAGACTGCCGGTGACAAAA	0	1	0	0	1	k__Bacteria	p__Bacteroidetes
181	CACGCCCTAAACGATGATTACTCGACATACGCGATAAACAGTGTGTGTCTGAGCGAAAGCATTAAGTAATCCACCTGGGAAGTACGACCGCAAGGTTGAAACTCAAAGGAATTGACGGGGGTCCGCACAAGCGGTGGAGCATGTGGTTTAATTCGATGATACGCGAGGAACCTTACCTGGGCTAGAATGTGGTTCGACCGTGGGTGAAAGCTCATTTTGTAGCAATACACGGATCACAAGGTGCTGCATGGCTGTCGTCAGCTCGTGCCGTGAGGTGTTGGGTTAAGTCCCGCAACGAGCGCAACCCCTATCACTAGTTGCCATCAGGTCAAGCTGGGAACTCTAGTGAAACTGCCGTCGTAAGACGCGAGGA	2	0	0	0	2	k__Bacteria	p__Bacteroidetes	c__[Saprospirae]	o__[Saprospirales]	f__Chitinophagaceae
182	CACGCCCTAAACGATGATTACTCGACATACGCGATACACTGTGTGTGTCTGAGCGAAAGCATTAAGTAATCCACCTGGGAAGTACGATCGCAAGATTGAAACTCAAAGGAATTGACGGGGGTCCGCACAAGCGGTGGAGCATGTGGTTTAATTCGATGATACGCGAGGAACCTTACCTGGGCTAGAATGCTACTTGACCGATCCTGAAAGGGGTCTTTCCCGCAAGGGACAGGTAGTAAGGTGCTGCATGGCTGTCGTCAGCTCGTGCCGTGAGGTGTTGGGTTAAGTCCCGCAACGAGCGCAACCCCTATCTTCAGTTGCCAACAGGTAATGCTGGGAACTCTGAAGAAACTGCCGTCGTAAGACGCGAGGA	0	0	1	0	1	k__Bacteria	p__Bacteroidetes	c__[Saprospirae]	o__[Saprospirales]	f__Chitinophagaceae	g__	s__
183	CACGCCCTAAACGATGATTACTCGACATACGCGATACACTGTGTGTGTCTGAGCGAAAGCATTAAGTAATCCACCTGGGAAGTACGTCCGCAAGGATGAAACTCAAAGGAATTGACGGGGGTCCGCACAAGCGGTGGAGCATGTGGTTTAATTCGATGATACGCGAGGAACCTTACCTGGGCTAGAATGCTGCCTGACTGCTCCTGAAAGGGGGTTTTTATAGCAATATACAGGTAGTAAGGTGCTGCATGGCCTGTC	0	5	0	0	5	k__Bacteria	p__Bacteroidetes	c__[Saprospirae]	o__[Saprospirales]	f__Chitinophagaceae	g__	s__
184	CACGCCCTAAACGATGATTACTCGACATCAGCGATACACAGTTGGTGTCTGAGCGAAAGCATTAAGTAATCCACCTGGGAAGTACGACCGCAAGGTTGAAACTCAAGGGAATTGACGGGGGTCCGCACAAGCGGTGGAGCATGTGGTTTAATTCGATGATACGCGAGGAACCTTACCAGCTCTTGACATGGCAGGACGGTTTCCAGAGATGGACTCCTTCCCTTCGGGGACCTGCACACAGGTGCTGCATGGCTGTCGTCAGCTCGTGTCGTGAGATGTTGGGTTAAGTCCCGCAACGAGCGCAACCCTCGCCCCTAGTTGCCATCATTTAGTTGGGCACTCTAGGGGACTGCCGGTGATAAGCCGAGAGAAG	0	0	1	0	1	k__Bacteria	p__Bacteroidetes
185	CACGCCCTAAACGATGATTACTCGACATCAGCGATACACTGTTGGTGTCTGAGCGAAAGCATTAAGTAATCCACCTGGGAAGTACGATCGCAAGATTGAAACTCAAAGGAATTGACGGGGGTCCGCACAAGCGGTGGAGCATGTGGTTTAATTCGATGATACGCGAGGAACCTTACCTGGGCTAGAATGCTGGTGGACCGTGGGTGAAAGCTCACTTTCCCGCAAGGGACCGCCAGTAAGGTGCTGCATGGCTGTCGTCAGCTCGTGCCGTGAGGTGTTGGGTTAAACGTCCCGCAACGAGCGCAACCCCCCGTATCACTAGTTGCCATCAGGTAAATGCTGGG	0	2	0	0	2	k__Bacteria	p__Bacteroidetes	c__[Saprospirae]	o__[Saprospirales]	f__Chitinophagaceae	g__	s__
187	CACGCCCTAAACGATGATTACTCGACATCAGCGATACACTGTTGGTGTCTGAGCGAAAGCATTAAGTAATCCACCTGGGAAGTACGACCGCAAGGTTGAAACTCAAAGGAATTGACGGGGGTCCGCACAAGCGGTGGAGCATGTGGTTTAATTCGATGATACGCGAGGAACCTTACCTGGGCTAGAATGTCAGTGGACTGTGGGTGAAAGCTCATTTCGTAGCAATGCGCGCTG	0	1	0	0	1	k__Bacteria	p__Bacteroidetes	c__[Saprospirae]	o__[Saprospirales]	f__Chitinophagaceae	g__	s__
188	CACGCCCTAAACGATGATTACTCGACATCAGCGATACACTGTTGGTGTCTGAGCGAAAGCATTAAGTAATCCACCTGGGAAGTACGACCGCAAGGTTGAAACTCAAAGGAATTGACGGGGGTCCGCACAAGCGGTGGAGCATGTGGTTTAATTCGATGATACGCGAGGAACCTTACCTGGGCTAGAATGTTACTGGACCGTCTGTGAAAGCAGATTTCCCCGCAAGGGGCCGGTAATAAGGTGCTGCATGGCTGTCGTCAGCTCGTGCCGTGAGGTGTTGGGTTAAGTCCCGCAACGAGCGCAACCCCTATCACTAGTTGCCATCAGGTAATGCTGGGAACTCTAGTGAAACTGCCGTCGTAAGACGCGAGGA	0	0	13	0	13	k__Bacteria	p__Bacteroidetes	c__[Saprospirae]	o__[Saprospirales]	f__Chitinophagaceae	g__	s__
189	CACGCCCTAAACGATGATTACTCGACATCAGCGATACACTGTTGGTGTCTGAGCGAAAGCATTAAGTAATCCACCTGGGAAGTACGACCGCAAGGTTGAAACTCAAAGGAATTGACGGGGGTCCGCACAAGCGGTGGAGCATGTGGTTTAATTCGATGATACGCGAGGAACCTTACCTGGGCTAGAATGTTACTGGACCGTCTGTGAAAGCAGATTTTCTCGCAAGAGACCGGTAATAAGGTGCTGCATGGCTGTCGTCAGCTCGTGTCGTGAGATGTTGGGTTAAGTCCCGCAACGAGCGCAACCCTCGCCCCTAGTTGCCATCATTTAGTTGGGCACTCTGGGGGGACTGCCGGTGATAAGCCGCGAGGAA	0	0	1	0	1	k__Bacteria	p__Bacteroidetes	c__[Saprospirae]	o__[Saprospirales]	f__Chitinophagaceae	g__Ferruginibacter	s__lapsinanis
190	CACGCCCTAAACGATGATTACTCGACATCAGCGATACACTGTTGGTGTCTGAGCGAAAGCATTAAGTAATCCACCTGGGAAGTACGACCGCAAGGTTGAAACTCAAAGGAATTGGCGGGGGTCCGCACAAGCGGTGGAGCATGTGGTTTAATTCGATGATACGCGAGGAACCTTACCTGGGCTAGAATGCTGGTGGACCGTGGGTGAAAGCTCATTTTTGTAGCAATACACTGCCAGTAAGGTGCTGCATGGCTGTCGTCAGCTCGTGCCCG	0	23	0	0	23	k__Bacteria	p__Bacteroidetes	c__[Saprospirae]	o__[Saprospirales]	f__Chitinophagaceae	g__	s__
193	CACGCCCTAAACGATGATTACTCGACATCAGCGATACACTGTTGGTGTCTGAGCGAAAGCATTAAGTAATCCACCTGGGAAGTACGATCGCAAGATTGAAACTCAAAGGAATTGACGGGGGTCCGCACAAGCGGTGGAGCATGTGGTTTAATTCGATGATACGCGAGGAACCTTACCTGGGCTAGAATGCAGTCTGACCGCGGGTGAAAGCTCGTTTTGTAGCAATACACAGATTGTAAGGTGCTGCATGGCTGTCGTCAGCTCGTGCCCGTGAGGTGTTGGGTTAAAGTCCCCGCAACGAGCGCAACCCCCCATCATTAGTTGCCATCAGGTAAAAGCTGGGAACTCTAGTGAAAACTGCCGTCGTAAG	0	34	0	0	34	k__Bacteria	p__Bacteroidetes	c__[Saprospirae]	o__[Saprospirales]	f__Chitinophagaceae	g__	s__
194	CACGCCCTAAACGATGATTACTCGACATCAGCGATACACTGTTGGTGTCTGAGCGAAAGCATTAAGTAATCCACCTGGGAAGTACGATCGCAAGATTGAAACTCAAAGGAATTGACGGGGGTCCGCACAAGCGGTGGAGCATGTGGTTTAATTCGATGATACGCGAGGAACCTTACCTGGGCTAGAATGTCCCATGACCGCCGGTGAAAGCTGGTTTTATAGCAATATACATGGGATAAGGTGCTGCATGGCTGTCGTCAGCTCGTGTCGTGAGATGTTGGGTTAAAGTCCCGCAACGAGCGCAACCCCCTTATCAACAGTTGCCAGCGATTCGGTCGGGAACTCTGTTAAGACTGCCGTTGATAAAAAC	0	4	0	0	4	k__Bacteria	p__Bacteroidetes	c__[Saprospirae]	o__[Saprospirales]	f__Chitinophagaceae	g__Ferruginibacter	s__lapsinanis
195	CACGCCCTAAACGATGATTACTCGACATCAGCGATACACTGTTGGTGTCTGAGCGAAAGCATTAAGTAATCCACCTGGGAAGTACGATCGCAAGATTGAAACTCAAAGGAATTGACGGGGGTCCGCACAAGCGGTGGAGCATGTGGTTTAATTCGATGATACGCGAGGAACCTTACCTGGGCTAGAATGTCCCGCGACAGGTGGTGAAAGCTACTCTTGTAGCAATACACGCGGGATAAGGTGCTGCATGGCTGTCGTCAGCTCGTGCCCGTGAGGTGTTGGGTTAAAGTCCCGCAACGAGCGCAACCCCCTATCACTAGTTGCCATCAGGTAATGCTGGGAACTCTAGTGAAAACTGCCGCCGTAAGGC	0	3	0	0	3	k__Bacteria	p__Bacteroidetes	c__[Saprospirae]	o__[Saprospirales]	f__Chitinophagaceae	g__	s__
196	CACGCCCTAAACGATGATTACTCGACATCAGCGATACACTGTTGGTGTCTGAGCGAAAGCATTAAGTAATCCACCTGGGAAGTACGATCGCAAGATTGAAACTCAAAGGAATTGACGGGGGTCCGCACAAGCGGTGGAGCATGTGGTTTAATTCGATGATACGCGAGGAACCTTACCTGGGCTAGAATGTTCTGAGACCGCCGGTGAAAGCTGGTCTCCCAGCAATGGGCTCGGAATAAGGTGCTGCATGGCTGTCGTCAGCTCGTGCCCGTGAGGTGTTGGGTTAAAGTCCCGCAACGAGCGC	0	1	0	0	1	k__Bacteria	p__Bacteroidetes	c__[Saprospirae]	o__[Saprospirales]	f__Chitinophagaceae	g__	s__
197	CACGCCCTAAACGATGATTACTCGACGTGTGCGATAAACGGTACGCGTCTGAGCGAAAGCATTAAGTAATCCACCTGGGAAGTACGACCGCAAGGTTGAAACTCAAAGGAATTGGCGGGGGTCCGCACAAGCGGTGGAGCATGTGGTTTAATTCGATGATACGCGAGGAACCTTACCTGGGGCTAGAATGCAGTCTGACCGTGGGTGAAAGCTCATTTTGTAGCAATACACAGATTGTAAGGTGCTGCATGGCTGTCGTCAGCTCGTGCCGTGAGGTGTTGGGTTAAGTCCCG	0	0	4	1	5	k__Bacteria	p__Bacteroidetes	c__[Saprospirae]	o__[Saprospirales]	f__Chitinophagaceae	g__Sediminibacterium	s__
198	CACGCCCTAAACGATGATTACTCGACGTGCGCGATACACTGTGCGCGTCCAAGCGAAAGCATTAAGTAATCCACCTGGGAAGTACGTTCGCAAGAATGAAACTCAAAGGAATTGACGGGGGTCCGCACAAGCGGTGGAGCATGTGGTTTAATTCGATGATACGCGAGGAACCTTACCTGGGCTAGAATGCTATTTGACCGCTAGTGAAAGCTAGTTTTGTAGCAATACACAGATAGTAAGGTGCTGCATGGCTGTCGTCAGCTCGTGCCCGTGAGG	0	1	0	0	1	k__Bacteria	p__Bacteroidetes	c__[Saprospirae]	o__[Saprospirales]	f__Chitinophagaceae	g__	s__
199	CACGCCCTAAACGATGATTACTCGACGTTGGCGATACACCGATCAGCGTCTGAGCGAAAGCATTAAGTAATCCCACCTGGGAAGTACGTTCGCAAGAATGAAACTCAAAGGAATTGACGGGGGGTCCGCACAAGCGGTGGAGCATGTGGTTTAATTCGATGATACGCGAGGAACCTTACCTGGGCTAGAATGCTACTGGACCGTCTGTGAAAGCAGATTTCCCGCAAGGGTCGGTAGTAAGGTGCTGCATGGCCGTCGTCAGCTCGTGCCGTGAGGTGTTGGG	0	2	0	0	2	k__Bacteria	p__Bacteroidetes	c__[Saprospirae]	o__[Saprospirales]	f__Chitinophagaceae	g__	s__
200	CACGCCCTAAACGATGATTACTCGACGTTGGCGATACACTGATCAGCGTCCAAGCGAAAGCATTAAGTAATCCACCTGGGAAGTACTTTCGCAAGAATGAAACTCAAAGGAATTGACGGGCGTCCGCACAAGCGGTGGAGCATGTGGTTTAATTCGATGATACGCGAGGAACCTTACCTGGGCTAGAATGCAGTCTGACCGGTGGTGAAAGCCACTTTTGTAGCAATACACAGATTGTAAGGTGCTGCATGGCCGTCGTCAGCTCGTGCCGTGAGGTGTTGGGTTAAGTCCCGCAACGAGCGCAACCCCTATCTTCAGTTGCCAACAGGTAATGCTGGGAACTCTGGAGAAACTGCCGTCGTAAGACGCGAGG	0	0	3	0	3	k__Bacteria	p__Bacteroidetes	c__[Saprospirae]	o__[Saprospirales]	f__Chitinophagaceae	g__	s__
201	CACGCCCTAAACGATGATTACTCGATCTGTGCGATACACTGTACGGGTCTATGCAAAAGCATTAAGTAATCCACCTGGGGAGTACGACCGCAAGGTTGAAACTCAAAGGAATTGGCGGGGGTCCGCACAAGCGGTGGAGCATGTGGTTTAATTCGATGATACGCGAGGAACCTTACCTGGGCTAGAATGTTAGTGGACTGGTAGTGAAAGCTATCTTTGTAGCAATACACCGCTAATAAGGTGCTGCATGGCTGTCGTCAGCTCGTGCCGTGAGGTGTTGGGTTAAAGTCCCCGCAAACGAGCGC	0	1	0	0	1	k__Bacteria	p__Bacteroidetes	c__[Saprospirae]	o__[Saprospirales]	f__Chitinophagaceae	g__	s__
202	CACGCCCTAAACGATGATTACTCGATGTTGGCGATACACTGCCAGCGTCTAAGCGAAAGCATTAAGTAATCCACCTGGGGAGTACGATCGCAAGATTGAAACTCAAAGGAATTGACGGGGGTCCGCACAAGCGGTGGAGCATGTGGTTCAGTTCGATGATACGCGAGGAACCTTACCTGGGCTAGAATGCAAGGGGACCGAGGGTGAAAGCTCTCTTTCCAGCAATGGACCGTTTGCAAGGTGCTGCATGGCTGTCGTCAGCTCGTGCCGTGAGGTGTTGGGTTAAGTCCCGCAACGAGCGCAACCCCCATCTTTAGTTGCCAGCGAGTAATGTCGGGGACTCTAGAGAAACTGCCTGCGTAAGCAGTGAGGA	0	0	13	0	13	k__Bacteria	p__Bacteroidetes	c__[Saprospirae]	o__[Saprospirales]	f__Chitinophagaceae
203	CACGCCCTAAACGATGATTACTCGCTGTTAGCGATATACAGTTAGCGGCAAAGCGAAAGCATTAAGTAATCCACCTGGGGAGTACGCCCGCAAGGGTGAAACTCAAAGGAATTGACGGGGGCCCGCACAAGCGGAGGAGCATGTGGTTTAATTCGATTGATACGCGAGGAACCTTACCCGGGCTTGAAAGTTAGTGAAGGTAGTAGAAATACGACCGTCCGCAAGGACACGAAACTAGGTGCTGCATGGCTGTCGTCAGCTCGTGCCGTGAGATGTTGGGTTAAAGTCCCCG	0	1	0	0	1	k__Bacteria	p__Bacteroidetes	c__Sphingobacteriia	o__Sphingobacteriales	f__Sphingobacteriaceae	g__Solitalea	s__koreensis
204	CACGCCCTAAACGATGATTACTGGACGTTGGCAATATGACCGATCAGCGTCTTTGATAAGCGAAAGCATTAAGTAATCCACCTGGGAAGTACGACCGCAAGGTTGAAACTCAAAGGAATTGACGGGGGTCCGCACAAGCGGTGGAGTATGTGGTTTAATTCGATGATACGCGAGGAACCTTACCTGGGCTAGAATGCTATTGGACCGGTAGTGAAAGCTACTTTCCCGCAAGGGCCGATAGTAAGGTGCTGCATGGCCGTCGTCAGCTCGTGCCGTGAGGTGTTGGGTTAAGTCCCGCAACGAGCGCAACCCCCATCTTCAGTTACCAGCGGGTAATGCCGGGAACTCTGGAGAAACTGCCGTCGTAAGACGC	0	0	36	0	36	k__Bacteria	p__Bacteroidetes	c__[Saprospirae]	o__[Saprospirales]	f__Chitinophagaceae	g__	s__
307	CACGCCCTAAACGATGCTTACTCGACGTATGGCCCTAGAGGTTGTGCGTCCAAGGGAAACCGTTAAGTAAGCCACCTGGGGAGTACGACCGCAAGGTTGAAACTCAAAGGAATTGACGGGGGTCCGCACAAGCGGTGGAGCATGTGGTTTAATTCGATGATACGCGAGGAACCTTACCTGGGCTAGAATGCGAGTGACGTCCTGTGAAAGCAGGATTCCCTTCGGGGCACAAAGCAAGGTGCTGCATGGCTGTCGTCAGCTCGTGCCGTGAGGTGTTGGGTTAAGTCCCGCAACGAGCGCAACCCCTGTCCTTAGTTGCCATCTCTATCGTAAGATAGAAGGGACTCTAAGGAGACTGCCGGCGCAAGCCGTG	0	0	9	0	9	k__Bacteria	p__Bacteroidetes	c__[Saprospirae]	o__[Saprospirales]	f__Saprospiraceae	g__	s__
308	CACGCCCTAAACGATGCTTACTCGACGTTCCGTCCTTCGAGATGGTGCGTCCAAGCGAAAGCGCTAAGTAAGCCACCTGGGGAGTACGCCGGCAACGGTGAAACTCAAAGGAATTGACGGGGGTCCGCACAAGCGGTGGAGCATGTGGTTTAATTCGATGATACGCGAGGAACCTTACCTGGGCTCGAATGGCTGTGGACCGTCCCTGAAAGGGGATTTTCCCGCAAGGGACCATAGTCAAGGTGCTGCATGGCTGTCGTCAGCTCGTGTCGTGAGATGTTGGGTTAAAGTCCCGCAAACCGAGCGCAAACCCCTCGTTTTTAAGTTGCCAGCATTCAGTTGGGCACTCTAGAGAGACTGCCGGTGACAA	0	1	0	0	1	k__Bacteria	p__Bacteroidetes	c__[Saprospirae]	o__[Saprospirales]	f__Saprospiraceae
310	CACGCCCTAAACGATGCTTACTCGATATTCGCCCCTCGGGGTGAGTGTCCAAGTGAAAACGATAAGTAAGCCACCTGGGGAGTACGCCCGCAAGGGTGAAACTCAAAGGAATTGACGGGGGTCCGCACAAGCGGTGGAGCATGTGGTTTAATTCGATGATACGCGAGGAACCTTACCTGGGCTCGAATGGCTCTTGACAGCTTGGGAAACCAGGTCTCCCTTCGGGGCAAGAGTCAAGGTGCTGCATGGCTGTCGTCAGCTCGTGCCGTGAGGTGTTGGGTTAAAGTCCCG	0	6	0	0	6	k__Bacteria	p__Bacteroidetes	c__[Saprospirae]	o__[Saprospirales]	f__Saprospiraceae	g__	s__
311	CACGCCCTAAACGATGCTTACTCGATATTCGCTCTTCGGAGTGAGTGTCCAAGTGAAAACGATAAGTAAGCCACCTGGGGAGTACGCCCGCAAGGGTGAAACTCAAAGGAATTGACGGGGGTCCGCACAAGCGGTGGAGCATGTGGTTTAATTCGATGATACGCGAGGAACCTTACCTGGGCTAGAATGCGAGTGCCGATGGGTGAAAGCCCATTTTCCTTCGGGACACAAAGCAAGGTGCTGCATGGCTGTCGTCAGCTCGTGCCGTGAGGTGTTGGGTTAAAGTCCCGCAACGAGCGCAAACCCCTTATCTTCAGTTGCCAGCGAGTAAAGTCGGGGACTCTGGAGAGACTGCCGCCGTAAAGGTGAG	0	1	0	0	1	k__Bacteria	p__Bacteroidetes	c__[Saprospirae]	o__[Saprospirales]	f__Saprospiraceae	g__	s__
312	CACGCCCTAAACGATGCTTACTCGTTGTTTGGAATAAAATCTGAGTGACTAAGCGAAAGCGATAAGTAAGCCACCTGGGGAGTACGTTCGCAAGAATGAAACTCAAAGGAATTGACGGGGGTCCGCACAAGCGGTGGAGCATGTGGTTTAATTCGATGATACGCGAGGAACCTTACCTGGGCTAGAATGCGAGTGAATGATTTTTGAAAGGGATCAGGCCCCGCAAGGGTACCACGAAAGCAAGGGTGCTGCATGGCTGTCGTCAGCTCGTGCCGTGAGGTG	0	1	0	0	1	k__Bacteria	p__Bacteroidetes	c__[Saprospirae]	o__[Saprospirales]	f__Saprospiraceae	g__	s__
314	CACGCCCTAAACGATGGACACTCGACATCGGCGATATACTGTTGGTGTCTGAGCGAAAGCATTAAGTATCCCACCTGGGAAGTACGATCGCAAGATTGAAACTCAAAGGAATTGACGGGGGCCCGCACAAGCGGTGGAGTATGTGGTTTAATTCGACGCAACGCGAAGAACCTTACCTGGACTAGAATGCGAGGGAAGATTGGGTAATGCCAATCGTCCGGGCAACCGGACCCAAAGCAAGGTGCTGCATGGCTGTCGTCAGCTCGTGTCGTGAGATGTTGGGTTAAGTCCCGCAACGAGCGCAACCCCTATTAATAGTTGCTAACAGATAATGCTGAGAACTCTATTAAGACTGCTGTTGATAAGACGGAGG	0	0	1	0	1	k__Bacteria	p__Bacteroidetes	c__[Saprospirae]	o__[Saprospirales]	f__Chitinophagaceae	g__Ferruginibacter	s__lapsinanis
315	CACGCCCTAAACGATGGATACTAGATATGGGCCCGTAGGGGTCTGTGTCCAAGGGAAACCGATAAGTATCCCACCTGGGGAGTACGCTCGCAAGGGTGAAACTCAAAGGAATTGACGGGGGCCCGCACAAGCGGTGGAGCATGTGGTTTAATTCGATGATACGCGAGGAACCTTACCTGGGCTAGAATGCGCGTGACAGGATCAGAGATGGTCTTTCTCTTCGGAGCACAAAGCAAGGTGCTGCATGGCTGTCGTCAGCTCGTGTCGTGAGATGTTGGGTTAAAGTCCCCGCAACGAGCGCAACCCCGTCGTG	0	1	0	0	1	k__Bacteria	p__Bacteroidetes	c__[Saprospirae]	o__[Saprospirales]
316	CACGCCCTAAACGATGGATACTAGATCTTGGCCCGTTCGGGTCGGGGTCCAAGGGAAACCGATAAGTATCCCACCTGGGGAGTACGCTCGCAAGGGTGAAACTCAAAGGAATTGACGGGGGCCCGCACAAGCGGTGGAGCATGTGGTTTAATTCGATGATACGCGAGGAACCTTACCTGGGCTAGAATGCGCGTGATGGGATCAGAGATGGTCTTTCTCTTCGGAGCACAAAGCAAGGTGCTGCATGGCTGTCGTCAGCTCGTGTCGTGAGATGTTGGGTTAAAGTCCCCGCAACGAGCGCAAACCCCCTACTGTTAGTTGCCAGCGGGTCAAGCCGGGGACTCTAAATGGGACTGCCTTCGTAAGGAGT	0	3	0	0	3	k__Bacteria	p__Bacteroidetes
322	CACGCCCTAAACGATGGATACTCGACATACGCGATACACTGTGTGTGTCTGAGCGAAAGCATTAAGTATCCCACCTGGGAAGTACGATCGCAAGATTGAAACTCAAAGGAATTGACGGGGGTCCGCACAAGCGGTGGAGCATGTGGTTTAATTCGATGATACGCGAGGAACCTTACCTGGGCTAGAATGCGGTTTGACCGCTAGTGAAAGCTAGTTTTTGTCGCAAGACACAGATCGTAAGGTGCTGCATGGCTGTCGTCAGCTCGTGTCGTGAGATGTTGGGTTAAAGTCCCCG	0	2	81	0	83	k__Bacteria	p__Bacteroidetes	c__[Saprospirae]	o__[Saprospirales]	f__Chitinophagaceae	g__	s__
323	CACGCCCTAAACGATGGATACTCGACATACGCGATACACAGCGTGTGTCTGAGCGAAAGCATTAAGTATCCCACCTGGGAAGTACGACCGCAAGGTTGAAACTCAAAGGAATTGACGGGGGCCCGCACAAGCGGTGGAGGATGTGGTTTAATTCGATGCAACGCGAAGAACCTTACCAAGGCTTGACATGTCGCGAATCTTTCAGAGATGAGAGAGTGCCTTCGGGAGCGCGAACACAGGTAGTGCATGGCTGTCGTCAGCTCGTGTCGTGAGATGTTGGGTTAAGTCCCGCAACG	0	0	1	0	1	k__Bacteria	p__Bacteroidetes	c__[Saprospirae]	o__[Saprospirales]	f__Chitinophagaceae
324	CACGCCCTAAACGATGGATACTCGACATACGCGATACACAGTGTGTGTCCGAGCGAAAGCATTAAGTATCCCACCTGGGAAGTACGATCGCAAGATTGAAACTCAAAGGAATTGGCGGGGGTCCGCACAAGCGGTGGAGCATGTGGTTTAATTCGATGATACGCGAGGAACCTTACCTGGGCTAGAATGCTGGTGGACTGTGGGTGAAAGCTCACTTTGTAGCAATACACCGCCAGTAAGGTGCTGTATGGCTGTCGTCAGCTCGTGCCGTGAGGTGTTGGGTTAAGTCCCGCAACGAGCGCAACCCCTATCAATAGTTGCCATCAGGTTAAGCTGGGAACTCTATTGAAACTGCCGTCGTAAGACGCGAGGA	0	0	2	0	2	k__Bacteria	p__Bacteroidetes	c__[Saprospirae]	o__[Saprospirales]	f__Chitinophagaceae	g__Segetibacter	s__
325	CACGCCCTAAACGATGGATACTCGACATACGCGATACACAGTGTGTGTCTGAGCAAAAGCATTAAGTATCCCACCTGGGAAGTACGACCGCAAGGTTGAAACTCAAAGGAATTGACGGGGGCCCGCACAAGCGGTGGAGTATGTGGTTTAATTCGATGCAACGCGAAGAACCTTACCAGGGCTTGACATGTCGCGAATCTTGGGGAAACCCGAGAGTGCCTTCGGGAGCGCGAACACAGGTGGTGCATGGCTGTCGTCAGCTCGTGTCGTGAGATGTTGGGTTAAAGTCCCCGCAAACGAGCGCAACCCCCTGTCTTCAGTTACCAACGGGTCATGCCGGGAACTCTGGAGAGACTGCCCCAGG	0	1	0	0	1	k__Bacteria	p__Bacteroidetes	c__[Saprospirae]	o__[Saprospirales]	f__Chitinophagaceae
326	CACGCCCTAAACGATGGATACTCGACATACGCGATACACAGTGTGTGTCTGAGCGAAAAGCATTAAGTACTCCCGACCTGGGAAGTACGACCGCAAGGTTGAAAACTCAAAGGAAGTTGACGGGGGTCCGCACAAGCGGTGGAGCATGTGGTTTAATTCGATGCAACGCGAAGAACCTTACCAGGGCTTGACATGTCGCGAATCTTGGGGAAACCTGAGAGTGCCTTCGGGGAGCGCGAACACAGGTGGTGCATGGCTGTCGTCAGCTCGTGTCGTG	0	1	0	0	1	k__Bacteria	p__Bacteroidetes	c__[Saprospirae]	o__[Saprospirales]	f__Chitinophagaceae
327	CACGCCCTAAACGATGGATACTCGACATACGCGATACACTGTGTGTGTCTGAGCGAAAGCATTAAGTATCCCACCTGGGAAGTACGACCGCAAGGTTGAAACTCAAAGGAATTGGCGGGGGTCCGCACAAGCGGTGGAGCATGTGGTTTAATTCGATGATACGCGAGGAACCTTACCTGGGCTAGAATGCTGGTGGACCGTGGGTGAAAGCTCATTTTGTAGCAATACACCGCCAGTAAGGTGCTGCATGGCCGTCGTCAGCTCGTGTCGTGAGATGTTGGGTTAAGTCCCGCAACGAGCGCAACCCTTATCATTAGTTGCTACGCAAGGGCACTCTAATGAGACTGCCGGTGACAAACCGGAGGAAGGTGGG	0	1	0	1	2	k__Bacteria	p__Bacteroidetes	c__[Saprospirae]	o__[Saprospirales]	f__Chitinophagaceae	g__Parasegitibacter	s__luojiensis
328	CACGCCCTAAACGATGGATACTCGACATACGCGATACACAGTGTGTGTCTGAGCGAAAGCATTAAGTATCCCACCTGGGAAGTACGACCGCAAGGTTGAAACTCAAAGGAATTGACGGGGACCCGCACAAGCGGTGGAGCATGTGGTTTAATTCGACGCAACGCGAAGAACCTTACCTGAACTAGAATGCGAGGGAAGATTACCTAATAGTAATCGTCGGGCAACCGACCCAAAGCAAGGTGCTGCATGGCTGTCGTCAGCTCGTGTCGTGAGATGTTGGGTTAAACGTCCCCGCAAACGAGCGCAAACCCCTCGTGTTTAGTTGCCAGCGGGTAGAGCCGGGCACTCTAGAGAGACTGCCGGTGACAA	0	1	0	0	1	k__Bacteria	p__Bacteroidetes	c__[Saprospirae]	o__[Saprospirales]	f__Chitinophagaceae	g__Filimonas	s__lacunae
329	CACGCCCTAAACGATGGATACTCGACATACGCGATACACAGTGTGTGTCTGAGCGAAAGCATTAAGTATCCCACCTGGGAAGTACGACCGCAAGGTTGAAACTCAAAGGAATTGACGGGGGCCCGCACAAGCGGTGGAGCATGTGGTTTAATTCGATGCAACGCGAAGAACCTTACCAGGGCTTGACATGTCGCGAACCCTGCGGAAACGTGGGGTGCCTTCGGGAGCGCGAACACAGGTGCTGCATGGCTGTCGTCAGCTCGTGTCGTGAGATGTTGGGTTAAAGTCCCGCAACGAGCGCAACCCCTCATCGTTAGTTGCCAGCATTCAGTTGGGCACTCTGGCGATACTGCCGGTGACAAAACCGGAG	0	1	0	0	1	k__Bacteria	p__Bacteroidetes	c__[Saprospirae]	o__[Saprospirales]	f__Chitinophagaceae	g__Filimonas	s__lacunae
330	CACGCCCTAAACGATGGATACTCGACATACGCGATACACAGTGTGTGTCTGAGCGAAAGCATTAAGTATCCCACCTGGGAAGTACGACCGCAAGGTTGAAACTCAAAGGAATTGACGGGGGCCCGCACAAGCGGTGGAGTATGTGGTTTAATTCGATGCAACGCGAAGAACCTTACCAGGGCTTGACATGTCCGGAATCTTTGGGAAACCAGAGAGTGCCTACGGGAGCCGGAACACAGGTGGTGCATGGCTGTCGTCAGCTCGTGTCGTGAGATGTTGGGTTAAAGTCCCCGCAACGAGCGCAAACCCACGTTTTTAGTTGCCAACATTCAGTTGGGCACTCTGGAGGAACTGCCGGTGACAAGCCGGA	0	1	0	0	1	k__Bacteria	p__Bacteroidetes	c__[Saprospirae]	o__[Saprospirales]	f__Chitinophagaceae
331	CACGCCCTAAACGATGGATACTCGACATACGCGATACACAGTGTGTGTCTGAGCGAAAGCATTAAGTATCCCACCTGGGAAGTACGACCGCAAGGTTGAAACTCAAAGGAATTGACGGGGGCCCGCACAAGCGGTGGAGTATGTGGTTTAATTCGATGCAACGCGAAGAACCTTACCAGGGCTTGACATGTCGCGAACCCTCAGGGAAACTTGAGGGTGCCTTCGGGAGCGGCGAACACAGGTGGTGCATGGCTGTCGTCAGCTCGTGTCGTGAGATGTTGGGTTAAGTCCCGCAACGAGCGCAACCCTCGTCCTAAGTTGCCAGCATTAAGTTGGGCACTCTGAGGAGACTGCCGGTGACAAACCGGGAGGA	0	0	1	0	1	k__Bacteria	p__Bacteroidetes	c__[Saprospirae]	o__[Saprospirales]	f__Chitinophagaceae
332	CACGCCCTAAACGATGGATACTCGACATACGCGATACACAGTGTGTGTCTGAGCGAAAGCATTAAGTATCCCACCTGGGAAGTACGACCGCAAGGTTGAAACTCAAAGGAATTGACGGGGGCCCGCACAAGCGGTGGAGTATGTGGTTTAATTCGATGCAACGCGAAGGACCTTACCAGGGCTTGACATGTCCGGAACCCCTCTGAAAGGAGGGGGTGCCTTCGGGAACCGGAACACAGGTGGTGCATGGCTGTCGTCAGCTCGTGTCGTGAGATGTTGGGTTAAGTCCCGCAACG	0	0	3	0	3	k__Bacteria	p__Bacteroidetes	c__[Saprospirae]	o__[Saprospirales]	f__Chitinophagaceae	g__Filimonas	s__lacunae
333	CACGCCCTAAACGATGGATACTCGACATACGCGATACACAGTGTGTGTCTGAGCGAAAGCATTAAGTATCCCACCTGGGAAGTACGACCGCAAGGTTGAAACTCAAAGGAATTGACGGGGGTCCGCACAAGCGGTGGAGCATGTGGTTTAATTCGACGCAACGCGAAGAACCTTACCTGGACTAGAATGTGAGGGAAGGGCTTCTAATAGAGTCCGTCCGGGAAACCGGACCCAAAACAAGGTGCTGCATGGCTGTCGTCAGCTCGTGTCGTGAGATGTTGGGTTAAAGTCCCGCAACGAGCGCAAACCCCTTATCAACAGTTGCCATCATTAAGTTGGGAACTCTGTTGAGACTGCCGTTGATAAAACG	0	1	0	0	1	k__Bacteria	p__Bacteroidetes	c__[Saprospirae]	o__[Saprospirales]	f__Chitinophagaceae
334	CACGCCCTAAACGATGGATACTCGACATACGCGATACACAGTGTGTGTCTGAGCGAAAGCATTAAGTATCCCACCTGGGAAGTACGACCGCAAGGTTGAAACTCAAAGGAATTGACGGGGGTCCGCACAAGCGGTGGAGCATGTGGTTTAATTCGACGCAACGCGAAGAACCTTACCTGGACTAGAATGTGAGGGAAGGTCGTCTAATAGCGATCGTCCGGGCAACCGGACCCAAAACAAGGTGCTGCATGGCTGTCGTCAGCTCGTGTCGTGAGATGTTGGGTTAAAGTCCCCGCAACGAGCGCAAACCCCTTATTGATAGTTGCCAAACAGGTAATGCTGGGAAACTCTATCAAGACTGCCGTTGATA	0	2	0	0	2	k__Bacteria	p__Bacteroidetes	c__[Saprospirae]	o__[Saprospirales]	f__Chitinophagaceae
335	CACGCCCTAAACGATGGATACTCGACATACGCGATACACAGTGTGTGTCTGAGCGAAAGCATTAAGTATCCCACCTGGGAAGTACGACCGCAAGGTTGAAACTCAAAGGAATTGACGGGGGTCCGCACAAGCGGTGGAGCATGTGGTTTAATTCGATGATACGCGAGGAACCTTACCAGGGCTTGACATGTTGCGAATCCTCTTGAAAGAGAGGAGTGCCTTCGGGAGCGCAAACACAGGTGGTGCATGGCTGTCGTCAGCTCGTGTCGTGAGATGTTGGGTTAAAGTCCCGCAACGAGCGCAACCCCTCGTTTTTAGTTGCCATCATTTAGTTGGGCACTCTAGAGAGACTGCCGGTGACAAAACCGGA	0	2	0	0	2	k__Bacteria	p__Bacteroidetes	c__[Saprospirae]	o__[Saprospirales]	f__Chitinophagaceae	g__Filimonas	s__lacunae
336	CACGCCCTAAACGATGGATACTCGACATACGCGATACACAGTGTGTGTCTGAGCGAAAGCATTAAGTATCCCACCTGGGAAGTACGACCGCAAGGTTGAAACTCAAAGGAATTGACGGGGGTCCGCACAAGCGGTGGAGCATGTGGTTTAATTCGATGATACGCGAGGAACCTTACCTGGACTAGAATGTGAGGGAAGGGCGCTTAATGGCGTCCGTCTGGGAAACCAGACCCAAAACAAGGTGCTGCATGGCTGTCGTCAGCTCGTGTCGTGAGATGTTGGGTTAAAGTCCCCGCAAACGAGCGCAACCCCCTGTCCTGTGTTGCTAACCTGCAAGGGTGCACTCTCAGGAGACCGCCAGCGATAAGCT	0	1	0	0	1	k__Bacteria	p__Bacteroidetes	c__[Saprospirae]	o__[Saprospirales]	f__Chitinophagaceae	g__Filimonas	s__lacunae
337	CACGCCCTAAACGATGGATACTCGACATACGCGATACACAGTGTGTGTCTGAGCGAAAGCATTAAGTATCCCACCTGGGAAGTACGACCGCAAGGTTGAAACTCAAAGGAATTGACGGGGGTCCGCACAAGCGGTGGAGCATGTGGTTTAATTCGATGATACGCGAGGAACCTTACCTGGGCTAGAATGCAGTCTGACCGTGGGTGAAAGCTCAAATTGTAGCAATACACAGATTGTAAGGTGCTGCATGGCTGTCGTCAGCTCGTGCCGTGAGTTTGGTTAGTACGCACGAGCGCACC	0	42	0	0	42	k__Bacteria	p__Bacteroidetes	c__[Saprospirae]	o__[Saprospirales]	f__Chitinophagaceae
338	CACGCCCTAAACGATGGATACTCGACATACGCGATACACAGTGTGTGTCTGAGCGAAAGCATTAAGTATCCCACCTGGGAAGTACGACCGCAAGGTTGAAACTCAAAGGAATTGACGGGGGTCCGCACAAGCGGTGGAGCATGTGGTTTAATTCGATGATACGCGAGGAACCTTACCTGGGCTAGAATGCAGTCTGACTGTGGGTGAAAGCTCATTTTGTAGCAATACACAGATTGCAAGGTGCTGCATGGCTGTCGTCAGCTCGTGTCGTGAGATGTCGGGTTAAAGTCCCATAACGAGCGAAACCTTACCCTTAGTTGCAAACCGCAAGGGCACTCTAGGGGACTGCCGGTGTTAAAACCGG	0	1	0	0	1	k__Bacteria	p__Bacteroidetes	c__[Saprospirae]	o__[Saprospirales]	f__Chitinophagaceae
339	CACGCCCTAAACGATGGATACTCGACATACGCGATACACAGTGTGTGTCTGAGCGAAAGCATTAAGTATCCCACCTGGGAAGTACGACCGCAAGGTTGAAACTCAAAGGAATTGACGGGGGTCCGCACAAGCGGTGGAGCATGTGGTTTAATTCGATGATACGCGAGGAACCTTACCTGGGCTAGAATGCTGGGAGACCGTGGGTGAAAGCTCATTTTGTAGCAATACACTGCCAGTAAGGTGCTGCATGGCTGTCGTCAGCTCGTGCCCGTGAGGTGTTGGGTTAAAGTCCCCG	0	64	21	0	85	k__Bacteria	p__Bacteroidetes	c__[Saprospirae]	o__[Saprospirales]	f__Chitinophagaceae
340	CACGCCCTAAACGATGGATACTCGACATACGCGATACACAGTGTGTGTCTGAGCGAAAGCATTAAGTATCCCACCTGGGAAGTACGACCGCAAGGTTGAAACTCAAAGGAATTGACGGGGGTCCGCACAAGCGGTGGAGCATGTGGTTTAATTCGATGATACGCGAGGAACCTTACCTGGGCTAGAATGTGCGTGAAGGGCTCAGAAATGGGTCCGGGTAGCAATACCCACAAAACAAGGTGCTGCATGGCTGTCGTCAGCTCGTGTCGTGAGATGTTGGGTTAAAGTCCCCG	0	1	0	0	1	k__Bacteria	p__Bacteroidetes	c__[Saprospirae]	o__[Saprospirales]	f__Chitinophagaceae	g__Niastella	s__
341	CACGCCCTAAACGATGGATACTCGACATACGCGATACACAGTGTGTGTCTGAGCGAAAGCATTAAGTATCCCACCTGGGAAGTACGACCGCAAGGTTGAAACTCAAAGGAATTGACGGGGGTCCGCACAAGCGGTGGAGCATGTGGTTTAATTCGATGATACGCGAGGAACCTTACCTGGGCTTGACATGTCCGGAATCTTTGGGAAACCAGAGAGTGCCTACGGGAGCCGGAACACAGGTGGTGCATGGCTGTCGTCAGCTCGTGTCGTGAGATGTTGGGTTAAAGTCCCCGCAAACGAGCGCAACCCACGTTTTTTAGTTGCCAACATTCAGTTGGGCACTCTAGAGAGACTGCCGGTGACAAAACCG	0	1	0	0	1	k__Bacteria	p__Bacteroidetes	c__[Saprospirae]	o__[Saprospirales]	f__Chitinophagaceae	g__Filimonas	s__lacunae
342	CACGCCCTAAACGATGGATACTCGACATACGCGATACACAGTGTGTGTCTGAGCGAAAGCATTAAGTATCCCACCTGGGAAGTACGACCGCAAGGTTGAAACTCAAAGGAATTGGCGGGGGTCCGCACAAGCGGTGGAGCATGCGGTTTAATTCGATGATACGCGAGGAACCTTACCTGGGCTAGAATGTAGTCTGACCGTGGGTGAAAGCTCATTTTGTAGCAATACACAGATTATAAGGTGCTGCATGGCTGTCGTCAGCTCGTGCCGTGAGGTGTTGGGTTAAGTCCCGCAACGAGCGCAACCCTCGTTTTTAGTTGCCAGCATTAAGTTGGGCACTCTAGAGAGACTGCCGGTGACAAACCGGGAGGAA	0	0	23	0	23	k__Bacteria	p__Bacteroidetes	c__[Saprospirae]	o__[Saprospirales]	f__Chitinophagaceae	g__Niastella	s__
343	CACGCCCTAAACTATGGATACTCGACATACGCGATACACTGTGTGTGTCTGAGCGAAAGCATTAAGTATCCCACCTGGGAAGTACGACCGCAAGGTTGAAACTCAAAGGAATTGGCGGGGGTCCGCACAAGCGGTGGAGCATGTGGTTTAATTCGATGATACGCGAGGAACCTTACCTGGGCTAGAATGTAGTCTGACCGCCAGTGAAAGCTGGTTTTTGTAGCAATACACAGATTATAAGGTGCTGCATGGCTGTCGTCAGCTCGTGCCGTGAGGTGTTGGGTTAAAGTCCCCG	0	8	0	0	8	k__Bacteria	p__Bacteroidetes	c__[Saprospirae]	o__[Saprospirales]	f__Chitinophagaceae	g__Flavisolibacter	s__
344	CACGCCCTAAACGATGGATACTCGACATACGCGATACACAGTGTGTGTCTGAGCGAAAGCATTAAGTATCCCACCTGGGAAGTACGACCGCAAGGTTGAAACTCAAAGGAATTGGCGGGGGTCCGCACAAGCGGTGGAGCATGTGGTTTAATTCGATGATACGCGAGGAACCTTACCTGGGCTAGAATGCGAGGGAATGGCTCAGAAATGGGTCAGTCTGCAAAGACCCAAAGCAAGGTGCTGCATGGCTGTCGTCAGCTCGTGCCGTGAGGTGTTGGGTTAAGTCCCGCAACGAGCGCAACCCCTATTTTTAGTTGCTAACACGTCATGGTGAGGACTCTAAAGAGACTGCCTGCGCAAGCAGAGAGGAAGG	0	0	1	0	1	k__Bacteria	p__Bacteroidetes	c__[Saprospirae]	o__[Saprospirales]	f__Chitinophagaceae
345	CACGCCCTAAACGATGGATACTCGACATACGCGATACACTGTGTGTGTCTGAGCGAAAGCATTAAGTATCCCACCTGGGAAGTACGACCGCAAGGTTGAAACTCAAAGGAATTGGCGGGGGTCCGCACAAGCGGTGGAGCATGTGGTTTAATTCGATGATACGCGAGGAACCTTACCTGGGCTAGAATGCTGGTGGATCGTGGGTGAAAGCTCATTTTGTAGCAATACACTGCCAGTAAGGTGCTGCATGGCTGTCGTCAGCTCGTGCCGTGAGGTGTTGGGTTAAAGTCCCCGCAACGAGCG	0	1	5086	934	6021	k__Bacteria	p__Bacteroidetes	c__[Saprospirae]	o__[Saprospirales]	f__Chitinophagaceae	g__Flavisolibacter	s__
346	CACGCCCTAAACGATGGATACTCGACATACGCGATACACAGTGTGTGTCTGAGCGAAAGCATTAAGTATCCCACCTGGGAAGTACGATCGCAAGATTGAAACTCAAAGGAATTGGCGGGGGTCCGCACAAGCGGTGGAGCATGTGGTTTAATTCGATGATACGCGAGGAACCTTACCTGGGCTAGAATGTCAGTGGACCGTGGGTGAAAGCTCATTTTGTAGCAATACACCGCTGATAAGGTGCTGCATGGCTGTCGTCAGCTCGTGCCGTGAGGTGTTGGGTTAAGTCCCGCAACGAGCGCAACCCCCCGATCACTAGTTGCCATCAGGTAACGCTGGGAAACTCTAGTGAAAACTGCCGTCGTAAAGA	0	1	0	0	1	k__Bacteria	p__Bacteroidetes	c__[Saprospirae]	o__[Saprospirales]	f__Chitinophagaceae	g__	s__
347	CACGCCCTAAACGATGGATACTCGACATACGCGATACACTGTGTGTGTCTGAGCGAAAGCATTAAGTATCCCACCTGGGAAGTACGACCGCAAGGTTGAAACTCAAAGGAATTGGCGGGGGTCCGCACAAGCGGTGGAGCATGTGGTTTAATTCGATGATACGCGAGGAACCTTACCTGGGCTAGAATGCATTTTGACCGCCAGTGAAAGCTGGTTTTGTAGCAATACACAATTTGTAAGGTGCTGCATGGCTGTCGTCAGCTCGTGCCGTGAGGTGTTGGGTTAAGTCCCGCAACGAGCGCAACCCCTATCAATAGTTGCCAACAGGTAATGCTGGGAACTCTATTGAAACTGCCGCCGTAAGGCGTGAGGA	6	0	0	0	6	k__Bacteria	p__Bacteroidetes	c__[Saprospirae]	o__[Saprospirales]	f__Chitinophagaceae	g__Sediminibacterium	s__
348	CACGCCCTAAACGATGGATACTCGACATACGCGATACACTGTGTGTGTCTGAGCGAAAGCATTAAGTATCCCACCTGGGAAGTACGACCGCAAGGTTGAAACTCAAAGGAATTGGCGGGGGTCCGCACAAGCGGTGGAGCATGTGGTTTAATTCGATGATACGCGAGGAACCTTACCTGGGCTAGAATGCTAGGGGAAGTGCTCAGAAATGGGTACGCCCGCAAGGGCCGCTAGCAAGGTGCTGCATGGCTGTCGTCAGCTCGTGCCGTGAGGTGTTGGGTTAAGTCCCGCAACGGGCGCAACCCCTTCTCTTAGTTGCTAACAGGTAACGCTGAGGACTCTAGGAGGACTGCCTGCGCAAGCAGTGAGGAAG	0	0	2	0	2	k__Bacteria	p__Bacteroidetes	c__[Saprospirae]	o__[Saprospirales]	f__Chitinophagaceae
349	CACGCCCTAAACGATGGATACTCGACATACGCGATACACTGTGTGTGTCTGAGCGAAAGCATTAAGTATCCCACCTGGGAAGTACGACCGCAAGGTTGAAACTCAAAGGAATTGGCGGGGGTCCGCACAAGCGGTGGAGCATGTGGTTTAATTCGATGATACGCGAGGAACCTTACCTGGGCTAGAATGTCACGCGACCGCCGGTGAAAGCTGGTTTTATAGCAATATACGCGTGATAAGGTGCTGCATGGCTGTCGTCAGCTCGTGCCGTGAGGTGTTGGGTTAAGTCCCGCAACGAGCGCAACCCCCATCACTAGTTGCCATCAGGTAACGCTGGGAACTCTAGTGAAACTGCCGTCGTAAGACGCGAGGA	0	0	138	0	138	k__Bacteria	p__Bacteroidetes	c__[Saprospirae]	o__[Saprospirales]	f__Chitinophagaceae	g__Flavisolibacter	s__
350	CACGCCCTAAACGATGGATACTCGACATACGCGATACACTGTGTGTGTCTGAGCGAAAGCATTAAGTATCCCACCTGGGAAGTACGATCGCAAGATTGAAACTCAAAGGAATTGACGGGGGGCCCGCACAAGCGGTGGAGCATGTGGTTTAATTCGAAGCAACGCGCAGAACCTTACCAGGGCTTGACATGGGCAGGATCGGTCCGGAGACGGACTTTCCCCGCAAGGGGCTTGCTGCACAGGTGCTGCATGGCTGTCGTCAGCTCGTGTCGTGAGATGTTGGG	0	1	0	0	1	k__Bacteria	p__Bacteroidetes	c__[Saprospirae]	o__[Saprospirales]	f__Chitinophagaceae
351	CACGCCCTAAACGATGGATACTCGACATACGCGATACACTGTGTGTGTCTGAGCGAAAGCATTAAGTATCCCACCTGGGAAGTACGATCGCAAGATTGAAACTCAAAGGAATTGACGGGGGGTCCGCACAAGCGGTGGAGCATGTGGTTTAATTCGATGATACGCGAGGAACCTTACCTGGGCTAGAATGCGGTGTGACCCGCTAGTGAAAGCTAGCTTTGTAGCAATACACAGATCGTAAGGTGCTGCATGGCTGTCGTCAGCTCCGTGTCGTGAGATGTTGGGTTAAAGTCCCCCG	0	1	0	0	1	k__Bacteria	p__Bacteroidetes	c__[Saprospirae]	o__[Saprospirales]	f__Chitinophagaceae
352	CACGCCCTAAACGATGGATACTCGACATACGCGATACACTGTGTGTGTCTGAGCGAAAGCATTAAGTATCCCACCTGGGAAGTACGTCCGCAAGGATGAAACTCAAAGGAATTGGCGGGGGTCCGCACAAGCGGTGGAGCATGTGGTTTAATTCGATGATACGCGAGGAACCTTACCTGGGCTAGAATGCTGGGGGAATATAGGTGAAAGCTTATAGCGTAGCAATACGCCGCCAGTAAGGTGCTGCATGGCTGTCGTCAGCTCGTGCCGTGAGGTGTTGGGTTAAGTCCCGCAACGAGCGCAACCCCTATCAATAGTTGCCAACAGGTAATGCTGGGAACTCTATTGAAACTGCCGTCGTAAGACGTGAGGA	8	0	0	0	8	k__Bacteria	p__Bacteroidetes	c__[Saprospirae]	o__[Saprospirales]	f__Chitinophagaceae	g__Sediminibacterium	s__
353	CACGCCCTAAACGATGGATACTCGACATACGCGATATACTGTGTGTGTCTGAGCGAAAGCATTAAGTATCCCACCTGGGAAGTACGATCGCAAGATTGAAACTCAAAGGAATTGACGGGGGTCCGCACAAGCGGTGGAGCATGTGGTTTAATTCGATGATACGCGAGGAACCTTACCTGGGCTAGAATGCGGTTTGACCGTAGGTGAAAGCTTATTTGTAGCAATACACAGATCGTAAGGTGCTGCATGGCTGTCGTCAGCTCGTGTCGTGAGATGTTGGGTTAAAGTCCCGCAACGAGCGCAAACCCCCTGTCCTGTGTTGCTAAATCGAAAAGATGCACTCTCAGGAGACCGCCAGCGATAAAGCTGG	0	2	0	0	2	k__Bacteria	p__Bacteroidetes	c__[Saprospirae]	o__[Saprospirales]	f__Chitinophagaceae
354	CACGCCCTAAACGATGGATACTCGACATACGGCGATACACAGTGTGTGTCTGAGCGAAAGCATTAAGTATCCCACCTGGGAAGTACGACCGCAAGGTTGAAACTCAAAGGAATTGACGGGGGTCCGCACAAGCGGTGGAGTATGTGGTTTAATTCGATGCAACGCGAAGAACCTTACCAGGGCTTGACATGTCTGGAATCCTGGGGAAACCCTGGGAGTGCCTTCGGGAGCCAGAACACAGGTGGTGCATGG	0	1	0	0	1	k__Bacteria	p__Bacteroidetes	c__[Saprospirae]	o__[Saprospirales]	f__Chitinophagaceae	g__Filimonas	s__lacunae
355	CACGCCCTAAACGATGGATACTCGACATCAGCGATACACTCTTGGTGTCTGAGCGAAAGCATTAAGTATCCCACCTGGGAAGTACGATCGCAAGATTGAAACTCAAAGGAATTGGCGGGGGTCCGCACAAGCGGTGGAGCATGTGGTTTAATTCGACGATACGCGAGGAACCTTACCTGGGCTAGAATGCCAGTGGACCGTGGGTGAAAGCTCACTTCCCCGCAAGGGGCCGCTGGTAAGGTGCTGCATGGCTGTCGTCAGCTCGTGCCGTGAGGTGTTGGGTTAAGTCCCGCAACGAGCGCAACCCCCATCACTAGTTGCCATCAGGTAATGCTGGGAACTCTAGTGAAACTGCCGTCGCAAGACGTGAGGA	0	0	28	0	28	k__Bacteria	p__Bacteroidetes	c__[Saprospirae]	o__[Saprospirales]	f__Chitinophagaceae	g__	s__
356	CACGCCCTAAACGATGGATACTCGACATCAGCGATACACTGTTGGTGTCTGAGCGAAAAGCATTAAGTATCCCACCGTGGGAAGTACGACCGCAAGGTTGAAACTCAAAGGAATTGGCGGGGGTCCGCACAAGCGGTGGAGCATGTGGTTTAATTTCGATGATACGCGAGGAACCTTACCTGGGCTAGAATGTCCCGCGACAGGTGGTGAAAGCTAACCCTTGTAGCAATACACGCGGGATAAGGTG	0	9	0	0	9	k__Bacteria	p__Bacteroidetes	c__[Saprospirae]	o__[Saprospirales]	f__Chitinophagaceae	g__	s__
357	CACGCCCTAAACGATGGATACTCGACATCAGCGATACACTGTTGGTGTCTGAGCGAAAGCACTAAGTATCCCACCTGGGAAGTACGACCGCAAGGTTGAAACTCAAAGGAATTGGCGGGGGTCCGCACAAGCGGTGGAGCATGTGGTTTAAATTCGATGATACGCGAGGAACCTTACCTGGGCTAGAATGTAGTCTGACCGTGGGTGAAAGCTCATTTTTGTAGCAATACACAGATTATAAGGTGCTGCATGGCTGTCGTCAGCTCGTGCCCGTGAGGTGTTGGGTTAAAGTCCCCGCAACGAGCGCAACCCCCCGATCACTAGTTGCCATCAGG	0	6	0	0	6	k__Bacteria	p__Bacteroidetes	c__[Saprospirae]	o__[Saprospirales]	f__Chitinophagaceae	g__	s__
358	CACGCCCTAAACGATGGATACTCGACATCAGCGATACACTGTTGGTGTCTGAGCGAAAGCATTAAGTATCCCACCTGGGAAGTACGACCGCAAGGTTGAAACTCAAAGGAATTGGCGGGGGCCCGCACAAGCGGTGGAGCATGTGGTTTAATTCGAAGCAACGCGCAGAACCTTACCACCTTTTGACATGTCCGGCTAACCCAAGAGATTGGGCGTTCCCTTCGGGGACCGGAACACAGGTGCTGCATGGCTGTCGTCAGCTCGTGTCGTGAGATGTTGGGTTAAAGTCCCCGCAACGAGCGCAACCCTCGCTGTTAGTTGCCAGCATTAAAGTTGGGCACTCTAGAGAGACTGCCGGTGACAAAACCGG	0	1	0	0	1	k__Bacteria	p__Bacteroidetes	c__[Saprospirae]	o__[Saprospirales]	f__Chitinophagaceae	g__Ferruginibacter	s__lapsinanis
359	CACGCCCTAAACGATGGATACTCGACATCAGCGATACACTGTTGGTGTCTGAGCGAAAGCATTAAGTATCCCACCTGGGAAGTACGACCGCAAGGTTGAAACTCAAAGGAATTGGCGGGGGCCCGCACAAGCGGTGGAGTATGTGGTTTAATTCGATGCAACGCGAAGAACCTTACCAGGGCTTGACATGTCTGGAATCCTGGGGAAACCTGGGAGTGCCTTCGGGAGCCAGAACACAGGTGGTGCATGGCTGTCGTCAGCTCGTGTCGTGAGATGTTGGGTTAAAGTCCCCGCAAACGAGCGCAACCCCTCGTGTTTAGTTGCCAGCGGGTTAGAGCCGGGCACTCTAGAGAGACTGCCGGTGACAAAA	0	1	0	0	1	k__Bacteria	p__Bacteroidetes	c__[Saprospirae]	o__[Saprospirales]	f__Chitinophagaceae
360	CACGCCCTAAACGATGGATACTCGACATCAGCGATACACTGTTGGTGTCTGAGCGAAAGCATTAAGTATCCCACCTGGGAAGTACGACCGCAAGGTTGAAACTCAAAGGAATTGGCGGGGGTTCCGCACAAGCGGTGGAGCATGTGGTTTAATTCGATGATACGCGAGGAACCTTACCTGGGCTAGAATGCTGGTGGACCGTGGGTGAAAGCTCATTTTGTAGCAATACACCGCCAGCAAGGT	0	22	0	0	22	k__Bacteria	p__Bacteroidetes	c__[Saprospirae]	o__[Saprospirales]	f__Chitinophagaceae	g__	s__
362	CACGCCCTAAACGATGGATACTCGACATCAGCGATATACTGTTGGTGTCTGAGCGAAAGCATTAAGTATCCCACCGTGGGAAGTACGATCGCAAGATTGAAACTCAAAGGAATTGACGGGGGTCCGCACAAGCGGTGGAGCATTGTGGTTTAATTCGATGATACGCGAGGAACCTTACCTGGGCTAGAATGCGGTTTGACCGTGGGTGAAAGCTCGATTTTGTAGCAATACACAGATCGTAAGGTGCTGCATGGCTGTCGTCAGCTCG	0	3	0	0	3	k__Bacteria	p__Bacteroidetes	c__[Saprospirae]	o__[Saprospirales]	f__Chitinophagaceae	g__	s__
363	CACGCCCTAAACGATGGATACTCGACATCAGCGATACACTGTTGGTGTCTGAGCGAAAGCATTAAGTATCCCACCTGGGAAGTACGATCGCAAGATTGAAACTCAAAGGAATTGGCGGGGGGTCCGGCACAAGCGGTGGAGCATGTGGTTTAATTCGATGATACGCGAGGAACCTTACCTGGGCTAGAATGCTGGTGGACCGAGGGTGAAAGCTCTTTTTGTAGCAATACACCGCCAGTAAGGTGCTGCATGGCTGTCGTCAGCTCGTGTCGTGAGGTGTTGGGTTAAACGTCCCCG	0	48	0	0	48	k__Bacteria	p__Bacteroidetes	c__[Saprospirae]	o__[Saprospirales]	f__Chitinophagaceae	g__	s__
364	CACGCCCTAAACGATGGATACTCGACATCAGCGATACACTGTTGGTGTCTGAGCGAAAGCATTAAGTATCCCACCTGGGAAGTACGATCGCAAGATTGAAACTCAAAGGAATTGGCGGGGGGTCCGCACAAGCGGTGGAGCATGTGGTTTAATTCGATGATACGCGAGGAACCTTACCTGGGCTAGAATGTCACGCGACCGGTGGTGAAAGCTACTTTCCTAGCAATAGGCGCGTGATAAGGTGCTGCATGGCTGTCGTCAGCTCGTGCCGTGAGGTGTTGGGTTAAAGTCCCGCAACGAGCGCAACCCCCTGTGAACTGTTGCCACCCTCTTGATTGAGGAGCACTCTGTTCAGACTGCCCTGTGAAAA	0	2	0	0	2	k__Bacteria	p__Bacteroidetes	c__[Saprospirae]	o__[Saprospirales]	f__Chitinophagaceae	g__Ferruginibacter	s__lapsinanis
365	CACGCCCTAAACGATGGATACTCGACATCAGCGATATACTGTTGGTGTCTGAGCGAAAGCATTAAGTATCCCACCTGGGAAGTACGATCGCAAGATTGAAACTCAAAGGAATTGGCGGGGGTCCGCACAAGCGGTGGAGCATGTGGTTTAATTCGATGATACGCGAGGAACCTTACCTGGGCTAGAATGCCGGGGGACCGGGGGTGAAAGCTCCCTTTCCAGCAATGGACCGCCGGTAAGGTGCTGCATGGCTGTCGTCAGCTCGTGCCGTGAGGTGTTGGGTTAAGTCCCGCAACGAGCGCAACCCCCATCACTAGTTGCCATCAGGTAATGCTGGGAACTCTAGTGAAACTGCCGTCGCAAGACGCGAGGA	0	0	6	0	6	k__Bacteria	p__Bacteroidetes	c__[Saprospirae]	o__[Saprospirales]	f__Chitinophagaceae	g__	s__
367	CACGCCCTAAACGATGGATACTCGACATTAGCGATACACAGTTAGTGTCTGAGCGAAAGCATTAAGTATCCCACCTGGGAAGTACGATCGCAAGATTGAAACTCAAAGGAATTGACGGGGGGTCCGCACAAGCGGTGGAGCATGTGGTTTAATTCGATGATACGCGAGGAACCTTACCTGGGCTAGAAAAGTACGGAACCCTTTAGAAATATCGGGGTGCTCGCAAGAGAGCCGTAATCCAGGTGCTGCATGGCTGTCGTCAGCTCGTGTCGTGAGATGTTGGGTTAAAGTCCCGCAAACGAGCGCAAACCCCTTGTCCTTAGTTGCCAGCATTAAAGTTGGGCACTCTAGAGAGACTGCCGGTGACAAA	0	2	0	0	2	k__Bacteria	p__Bacteroidetes	c__[Saprospirae]	o__[Saprospirales]	f__Chitinophagaceae	g__Ferruginibacter	s__lapsinanis
368	CACGCCCTAAACGATGGATACTCGACATTAGCGATACACAGTTAGTGTCTGAGCGAAAGCATTAAGTATCCCACCTGGGAAGTACGATCGCAAGATTGAAACTCAAAGGAATTGACGGGGGTCCGCACAAGCGGTGGAGCATGTGGTTTAATTCGACGCAACGCGAAGAACCTTACCTGGGCTCGAACGGCTTTTGACGATCTTTGGAAACAGAGATTTTTCCGCAAGGAACAGAAGTCGAGGTGCTGCATGGCTGTCGTCAGCTCGTGTCGTGAGATGTTGGGTTAAAGTCCCCG	0	1	0	0	1	k__Bacteria	p__Bacteroidetes	c__[Saprospirae]	o__[Saprospirales]	f__Chitinophagaceae
369	CACGCCCTAAACGATGGATACTCGACATTAGCGATACACAGTTAGTGTCTGAGCGAAAGCATTAAGTATCCCACCTGGGAAGTACGATCGCAAGATTGAAACTCAAAGGAATTGACGGGGGTCCGCACAAGCGGTGGAGCATGTGGTTTAATTCGATGATACGCGAGGAACCTTACCTGGGCTAGAATGCATTTTGACCGTGGGTGAAAGCTCATTTTGTAGCAATACACAATTTGTAAGGTGCTGCATGGCTGTCGTCAGCTCGTGCCCGTGAGGTGTTGGGTTAAAGTCCCGCAACGAGCGCAACCCCCCATCATTAGTTGCCATCAGGTAAAAGCTGGGAACTCTAATGAAAACTGCCGTCGTAAGA	0	22	0	0	22	k__Bacteria	p__Bacteroidetes	c__[Saprospirae]	o__[Saprospirales]	f__Chitinophagaceae	g__	s__
370	CACGCCCTAAACGATGGATACTCGACATTAGCGATACACAGTTAGTGTCTGAGCGAAAGCATTAAGTATCCCACCTGGGAAGTACGATCGCAAGATTGAAACTCAAAGGAATTGACGGGGGTCCGCACAAGCGGTGGAGCATGTGGTTTAATTCGATGATACGCGAGGAACCTTACCTGGGCTAGAATGTGCGTGCCGGGCTCGGAGACGGGCTCTTCCGCAAGGACACAAAACAAGGTGCTGCATGGCTGTCGTCAGCTCGTGCCGTGAGGTGTTGGGTTAAAGTCCCCG	0	1	0	0	1	k__Bacteria	p__Bacteroidetes	c__[Saprospirae]	o__[Saprospirales]	f__Chitinophagaceae
371	CACGCCCTAAACGATGGATACTCGACATTAGCGATACACAGTTAGTGTCTGAGCGAAAGCATTAAGTATCCCACCTGGGAAGTACGATCGCAAGATTGAAACTCAAAGGAATTGGCGGGGGTCCGCACAAGCGGTGGAGCATGTGGTTTAATTCGATGATACGCGAGGAACCTTACCTGGGCTAGAATGCAGTCTGACCGCGGGTGAAAGCTCGTTTTGTAGCAATACACAGATTGTAAGGTGCTGCATGGCTGTCGTCAGCTCGTGCCCGTGAGGTGTTGGGTTAAAGTCCCGCAACGATCGCAACCCCCCATCATTAGTTGCCATCAGGTAAAAGCTGGGAACTCTAGTGAAAACTGCCGTCGTAAGA	0	1	0	0	1	k__Bacteria	p__Bacteroidetes	c__[Saprospirae]	o__[Saprospirales]	f__Chitinophagaceae	g__	s__
372	CACGCCCTAAACGATGGATACTCGACATTTGTGATACACAATAAGTGTCTGAGCGAAAGCATTAAGTATCCCACCTGGGAAGTACGATCGCAAGATTGAAACTCAAAGGAATTGGCGGGGGTCCGCACAAGCGGTGGAGCATGTGGTTTAATTCGATGATACGCGAGGAACCTTACCTGGGCTAGAATGTATTCTGACCGTGGGTGAAAGCTCATTTTGTAGCAATACACAGAATATAAGGTGCTGCATGGCTGTCGTCAGCTCGTGCCGTGAGGTGTTGGGTTAAGTCCCGCAACGAGCGCAACCCCTATCATTAGTTGCCATCAGGTTAAGCTGGGAACTCTAATGAAACTGCCGTCGTAAGACGCGAGGA	0	0	56	0	56	k__Bacteria	p__Bacteroidetes	c__[Saprospirae]	o__[Saprospirales]	f__Chitinophagaceae	g__Segetibacter	s__
373	CACGCCCTAAACGATGGATACTCGACATTTGTGATACACAATAAGTGTCTGAGCGAAAGCATTAAGTATCCCACCTGGGAAGTACGACCGCAAGGTTGAAACTCAAAGGAATTGGCGGGGGTCCGCACAAGCTGTGGAGCATGTGGTTTAATTCGATGATACGCGAGGAACCTTACCTGGGCTAGAATGCTGGGAGACCGTGGGTGAAAGCTCACTTTGTAGCAATACACTGCCAGTAAGGTGCTGCATGGCTGTCGTCAGCTCGTGCCGTGAGGTTGTTGGGTTAACGTCCCGCAACGAGCCGCAAACCCCCTATCACTAG	0	12	5	0	17	k__Bacteria	p__Bacteroidetes	c__[Saprospirae]	o__[Saprospirales]	f__Chitinophagaceae	g__Segetibacter	s__
374	CACGCCCTAAACTATGGATACTCGACATTTGCGATACACAGTAAGTGTCTGAGCGAAAGCATTAAGTATCCCACCTGGGAAGTACGACCGCAAGGTTGAAACTCAAAGGAATTGGCGGGGGTCCGCACAAGCGGTGGAGCATGTGGTTTAATTCGATGATACGCGAGGAACCTTACCTGGGCTAGAATGCTGGGAGACCGTGGGTGAAAGCTCACTTTGTAGCAATACACTGCCAGTAAGGTGCTGCATGGCTGTCGTCAGCTCGTGTCGTGAGATGTTGGGTTAAAGTCCCCGCAACGAGCGCAAACCCCCTGTCCTGTGTTGCTAAATCGAAAAGATGCACTCTCAGGAGACCGCCAGCGATAAGCTG	0	5	0	0	5	k__Bacteria	p__Bacteroidetes	c__[Saprospirae]	o__[Saprospirales]	f__Chitinophagaceae
375	CACGCCCTAAACGATGGATACTCGACATTTGCGATACACAGTAAGTGTCTGAGCGAAAGCATTAAGTATCCCACCTGGGAAGTACGACCGCAAGGTTGAAACTCAAAGGAATTGGCGGGGGTCCGCACAAGCGGTGGAGCATGTGGTTTAATTCGATGATACGCGAGGAACCTTACCTGGGCTAGAATGTAGTCTGACCGTGGGTGAAAGCTCATTTTTGTAGCAATACACAGATTATAAGGTGCTGCATGGCTGTCGTCAGCTCGTGTCGTGAGATGTTGGGTTAAAGTCCCGCAAACGAGCGCAACCCCCTCGTCCTTAGTTGCCA	0	1	0	0	1	k__Bacteria	p__Bacteroidetes	c__[Saprospirae]	o__[Saprospirales]	f__Chitinophagaceae	g__Segetibacter	s__
376	CACGCCCTAAACGATGGATACTCGACATTTGCGATATACTGTAAGTGTCTGAGCGAAAGCATTAAGTATCCCACCTGGGAAGTACGATCGCAAAGATTGAAACTCAAAGGAATTGACGGGGGTCCGCACAAGCGGTGGAGCATGTGGTTTAATTCGATGATACGCGAGGAACCTTACCTGGGCTAGAATGCGGTTTGACCGTGGGTGAAAGCTCATTTTGTAGCAATACACAGATCGTAAGGTGCTGCATGGCTGTCGTCAGCTCGTGCCGTGAGG	0	0	0	3	3	k__Bacteria	p__Bacteroidetes	c__[Saprospirae]	o__[Saprospirales]	f__Chitinophagaceae	g__	s__
377	CACGCCCTAAACGATGGATACTCGACATTTGTGATACACAATAAGTGTCTGAGCGAAAGCATTAAGTATCCCACCTGGGAAGTACGACCGCAAGGTTGAAACTCAAAGGAATTGGCGGGGGTCCGCACAAGCGGTGGAGCATGTGGTTTAATTCGATGATACGCGAGGAACCTTACCCGGGCTAGAATGCCACTGGACGGTGGGTGAAAGCTCACTTCCCCGCAAGGGGCTGGTGGTAAGGTGCTGCATGGCTGTCGTCAGCTCGTGCCGTGAGGTGTTGGGTTAAGTCCCGCAACGAGCGCAACCCCTATCAATAGTTGCCATCAGGTAGTGCTGGGAACTCTATTGAAACTGCCGTCGTAAGACGCGAGGA	0	0	54	0	54	k__Bacteria	p__Bacteroidetes	c__[Saprospirae]	o__[Saprospirales]	f__Chitinophagaceae	g__Segetibacter	s__
378	CACGCCCTAAACGATGGATACTCGACATTTGTGATACACAATAAGTGTCTGAGCGAAAGCATTAAGTATCCCACCTGGGAAGTACGATCGCAAGATTGAAACTCAAAGGAATTGGCGGGGGTCCGCACAAGCGGTGGAGCATGTGGTTTAATTCGATGATACGCGAGGAACCTTACCTGGGCTAGAATGCGGTTTGACCGTGGGTGAAAGCTCATTTTGTAGCAATACACAGATCGTAAGGTGCTGCATGGCTGTCGTCAGCTCGTGCCGTGAGGTGTTGGGTTAAGTCCCGCAACGAGCGCAACCCCTATCATTAGTTGCCATCAGGTAAAGCTGGGAACTCTAGTGAAACTGCCGTCGTAAGACGTGAGGA	0	0	255	10	265	k__Bacteria	p__Bacteroidetes	c__[Saprospirae]	o__[Saprospirales]	f__Chitinophagaceae	g__Segetibacter	s__
379	CACGCCCTAAACGATGGATACTCGACATTTGTGATACACAATAAGTGTCTGAGCGAAAGCATTAAGTATCCCACCTGGGAAGTACGACCGCAAGGTTGAAACTCAAAGGAATTGGCGGGGGTCCGCACAAGCGGTGGAGCATGTGGTTTAATTCGATGATACGCGAGGAACCTTACCTGGGCTAGAATGCCATTTGACCGCCGGTGAAAGCTGGTTTTGTAGCAATACACAGATTGTAAGGTGCTGCATGGCTGTCGTCAGCTCGTGCCGTGAGGTGTTGGGTTAAAGTCCCCGCAAACGAGCGCAAACCCCCTATCACTAGTTGCCATCAGGTAATGCTGGGAACTCTAGTGAAAACTGCCGCCGCA	0	6	0	0	6	k__Bacteria	p__Bacteroidetes	c__[Saprospirae]	o__[Saprospirales]	f__Chitinophagaceae
380	CACGCCCTAAACGATGGATACTCGACGTGTGCGATATGACTGTACGCGTCTGAGCGAAAGCATTAAGTATCCCACCTGGGAAGTACGACCGCAAGGTTGAAACTCAAAGGAATTGGCGGGGGTCCGCACAAGCGGTGGAGCATGTGGTTTAATTCGATGATACGCGAGGAACCTTACCTGGGCTAGAATGCCAGTGGACCGTGGGTGAAAGCTCACTTTGTAGCAATACACCGCTGGTAAGGTGCTGCATGGCCGTCGTCAGCTCGTGCCGTGAGGTGTTGGGTTAAGTCCCGCAACGAGCGCAACCCCCATCACTAGTTGCCATCAGGTAACGCTGGGAACTCTAGTGAAACTGCCGTCGTAAGACGCGAGG	0	0	28	0	28	k__Bacteria	p__Bacteroidetes	c__[Saprospirae]	o__[Saprospirales]	f__Chitinophagaceae	g__Flavisolibacter	s__
428	CACGCCCTAAACGATGTCGACTAGTTGTCGGAGGGTAACTCCTTCGGTAACGCAGCTAACGCGTGAAGTCGACCGCCTGGGGAGTACGGTCGCAAGATTAAAACTCAAAGGAATTGACGGGGACCCGCACAAGCGGTGGAGCATGTGGTTTAATTCGATGATACGCGAGGAACCTTACCTGGGCTAGAATGCTGGGAGACCGTGGGTGAAAGCTCATTTTGTAGCAATACACTGCCAGTAAGGTGCTGCATGGCTGTCGTCAGCTCGTGCCGTGAGGTGTTGGGTTAAAGTCCCCGCAACGAGCGCAAACCCCCTATGGTATGTTGCCAGCACCTAATGGTGGGGACTCATGCCAGACTGCCTGCGCAAG	0	2	0	0	2	k__Bacteria	p__Bacteroidetes	c__[Saprospirae]	o__[Saprospirales]	f__Chitinophagaceae
479	CACGCCCTAAACGATGTTTACTTGCTGTGCGATTTTCGGATTGCGTGGCGAAGCGAAAGCGATAAGTAAACCACCTGGGGAGTACGCCCGCAAGGGTGAAACTCAAAGGAATTGACGGGGGTCCGCACAAGCGGTGGAGCATGTGGTTTAATTCGATGATACGCGAGGAACCTTACCTGGGCTAGAATGTGTGAGGAAGTGATCTGAAAGGTGATCGCCCGCAAGGGCTTCATACAAGGTGCTGCATGGCTGTCGTCAGCTCGTGTCGTGAGATGTTGGGTTAAGTCCCGCAACGAGCGCAACCCCCATGTTC	8	0	0	0	8	k__Bacteria	p__Bacteroidetes	c__[Saprospirae]	o__[Saprospirales]	f__Saprospiraceae	g__	s__
480	CACGCCCTAAACGATGTTTACTTGCTGTTCCTGGCTAGACTGGGAGTGGCGAAGCGAAAGCGATAAGTAAACCACCTGGGGAGTACGCCGGCAACGGTGAAACTCAAAGGAATTGACGGGGGTCCGCACAAGCGGTGGAGCATGTGGTTTAATTCGATGATACGCGAGGAACCTTACCTGGGCTAGAATGTGTGAGGAAGTGATCTGAAAGGTGATCGCCCTTCGGGGCTTCATACAAGGTGCTGCATGGCTGTCGTCAGCTCGTGTCGTGAGATGTTGGGTTAAAGTCCCCGCAAACGAGCGCAAACCCCCTGTGAACTGTTGCCACTCCCTTTATTGGGAAGCACTCTGTTCAGACTGCCCTGTGAAA	0	1	0	0	1	k__Bacteria	p__Bacteroidetes	c__[Saprospirae]	o__[Saprospirales]	f__Saprospiraceae
481	CACGCCCTAAACGATGTTTACTTGCTGTTCCTGGCTAGACTGGGAGTGGCGAAGCGAAAGCGATAAGTAAACCACCTGGGGAGTACGCCGGCAACGGTGAAACTCAAAGGAATTGACGGGGGTCCGCACAAGCGGTGGAGCATGTGGTTTAATTCGATGATACGCGAGGAACCTTACCTGGGCTAGAATGTGTGAGGAAGTGATCTGAAAGGTGATCGCCCTTCGGGGCTTCATACAAGGTGCTGCATGGCTGTCGTCAGCTCGTGTCGTGAGATGTTGGGTTAAAGTCCCCGCAACGAGCGCAACCCCTCGTTTCTAGTTGCCACCATTAAAGTTGGGCACTTTAGAGAGACTGCCGGTGACAAAACCG	0	2	0	0	2	k__Bacteria	p__Bacteroidetes	c__[Saprospirae]	o__[Saprospirales]	f__Saprospiraceae	g__	s__
482	CACGCCCTAAACGATGTTTACTTGCTGTTCCTTCCTTGCGGGGGAGTGGCGAAGCGAAAGCGATAAGTAAACCACCTGGGGAGTACGCCGGCAACGGTGAAACTCAAAGGAATTGACGGGGGTCCGCACAAGCGGTGGAGCATGTGGTTTAATTCGATGATACGCGAGGAACCTTACCTGGGCTAGAATGTGGGAGGAAGTGATCTGAAAGGTGATCGCCCTTCGGGGCTTCTCACAAGGTGCTGCATGGCTGTCGTCAGCTCGTGTCGTGAGATGTTGGGTTAAAGTCCCGCAACCGAGCGCAAACCCTCGTGTTTAGTTGCCAGCGGGTAGAGCCGGGCACTCTAGAGAGACTGCCGGTGACAAAACC	0	1	0	0	1	k__Bacteria	p__Bacteroidetes
485	CACGCCCTAAACGGTGGATACTCGACATACGCGATACACAGTGTGTGTCTGAGCGAAAGCATTAAGTATCCCACCTGGGAAGTACGACCGCAAGGTTGAAACTCAAAGGAATTGGCGGGGGTCCGCACAAGCGGTGGAGCATGTGGTTTAATTCGATGATACGCGAGGAACCTTACCTGGGCTAGAATGCTACTGGACCGGCTGTGAAAGCAGTTTTCCCCGCAAGGGGCCGGTAGTAAGGTGCTGCATGGCTGTCGTCAGCTCGTGCCGTGAGGTGTTGGGTTAAGTCCGCAACGAGCGCCAACCCCATCACTAGTTGCCATCAGGTAACGCTGGGAACTCTAGTGAACTGCCGTCGTAGGACGCGAGGAAG	0	0	1	0	1	k__Bacteria	p__Bacteroidetes	c__[Saprospirae]	o__[Saprospirales]	f__Chitinophagaceae	g__Flavisolibacter	s__
490	CACGCCCTAAACTATGATTACTCGACATTCGCGATACTACAGTGAGTGTCTGAGCGAAAGACATTAAAGTAATCCACCGTGGGAAGTACGATCGCAAGATTGAAACTCAAAGGAATTGGCGGGGGTCCGCACAAGCGGTGGAGCATGTGGTTTTAATTCGATGATACGCGAGGAACCTTACCTGGGCTAGAATGCGGTTTGACCGTGGGTGAAAGCTCATTTTTGTAGCAATACACAGATCGCAAGGTGCTGCATGGCTGTCGTCAGCTCGTGCCGTGAGGTGTTGGGTTAAGTCCCG	0	0	0	39	39	k__Bacteria	p__Bacteroidetes	c__[Saprospirae]	o__[Saprospirales]	f__Chitinophagaceae	g__	s__
491	CACGCCCTAAACTATGATTACTCGACATTTGTGATACACAATAAGTGTCTGAGCGAAAGCATTAAGTAATCCACCTGGGAAGTACGTCCGCAAGGATGAAACTCAAAGGGATTGGCGGGGGTCCGCACAAGCGGTGGAGCATGTGGTTTAATTCGATGATACGCGAGGAACCTTACCTGGGCTAGAATGCTGGGAGATGGTGGGTGAAAGCCCACTTTG	0	0	4	0	4	k__Bacteria	p__Bacteroidetes	c__[Saprospirae]	o__[Saprospirales]	f__Chitinophagaceae	g__Sediminibacterium	s__
493	CACGCCCTAAACTATGGATACTCGACATACGCGATACACAGTGTGTGTCTGAGCGAAAGCATTAAGTATCCCACCTGGGAAGTACGACCGCAAGGTTGAAACTCAAAGGAATTGGCGGGGGTCCGCACAAGCGGTGGAGCATGTGGTTTAATTCGATGATACGCGAGGAACCTTACCTGGGCTAGAATGCTACTGGACCGGCTGTGAAAGCAGTCTTCCCCGCAAGGGGCCGGTAGTAAGGTGCTGCATGGCTGTCGTCAGCTCGTGCCGTGAGGTGTTGGGTTAAGTCCCG	0	0	284	10	294	k__Bacteria	p__Bacteroidetes	c__[Saprospirae]	o__[Saprospirales]	f__Chitinophagaceae	g__Flavisolibacter	s__
494	CACGCCCTAAACTATGGATACTCGACATACGCGATACACAGTGTGTGTCTGAGCGAAAGCATTAAGTATCCCACCTGGGAAGTACGATCGCAAGATTGAAACTCAAAGGAATTGGCGGGGGGTCCGCACAAGCGGTGGAGCATGTGGTTTAATTCGATGATACGCGAGGAACCTTACCTGGGCTAGAATGCTGGGAGACCGTGGGTGAAAGCTCATTTTGTAGCAATACACTGCCAGTAAGGTGCTGCATGGCTGTCGTCAGCTCGTGCCCGTGAGGTGTTGGGTTAAAGTCCCGCAACGAGCGC	0	1	8	0	9	k__Bacteria	p__Bacteroidetes	c__[Saprospirae]	o__[Saprospirales]	f__Chitinophagaceae
495	CACGCCCTAAACTATGGATACTCGACATACGCGATACACAGTGTGTGTCTGAGCGAAAGCATTAAGTATCCCACCTGGGAAGTACGATCGCAAGATTGAAACTCAAAGGAATTGGCGGGGGTCCGCACAAGCGGTGGAGCATGTGGTTTAATTCGATGATACGCGAGGAACCTTACCTGGGCTAGAATGCGGTTTGACCGTGGGTGAAAGCTCATTTTGTAGCAATACACAGATCGTAAGGTGCTGCATGGCTGTCGTCAGCTCGTGCCGTGAGGTGTTGGGTTAAAGTCCCCG	0	3	0	0	3	k__Bacteria	p__Bacteroidetes	c__[Saprospirae]	o__[Saprospirales]	f__Chitinophagaceae
496	CACGCCCTAAACTATGGATACTCGACATACGCGATACACTGTGTGTGTCTGAGCGAAAGCATTAAGTATCCCACCTGGGAAGTACGACCGCAAGGTTGAAACTCAAAGGAATTGACGGGGGCCCGCACAAGCGGTGGAGTATGTGGCTTAATTCGATGCAACGCGAAGAACCTTACCAGGCCTTGACATGCATTTCTAAGCGGGTGAAAGCCCGTGAATGTCGAAAGACATAACTTGCACAGGTGCTGCATGGCTGTCGTCAGCTCGTGTCGTGAGATGTTGGGTTAAAGTCCCCGCAAACGAGCGCAAACCCCTTCGTCTTAGTTGCCATCATTAGTTGGGCACTCTAAAAGAAACCGCCGGTGATAAG	0	1	0	0	1	k__Bacteria	p__Bacteroidetes	c__[Saprospirae]	o__[Saprospirales]	f__Chitinophagaceae
497	CACGCCCTAAACTATGGATACTCGACATACGCGATACACTGTGTGTGTCTGAGCGAAAGCATTAAGTATCCCACCTGGGAAGTACGACCGCAAGGTTGAAACTCAAAGGAATTGGCGGGGGTCCGCACAAGCGGTGGAGCATGTGGCTTAATTCGAGGCTACGCGAAGAACCTTATCCTGGGCTTGACATGTGCGAAAGCGGGAGGGAGTAGCGAGCGGAAACGTTTCGCCAACGGTATCCAGTCCGGAACCTTCTACAGGTGCTGCATGGCTGTCGTCAGCTCGTGTCGTGAGATGTCGGGTTAAAGTCCCGCAACGAGCGCAACCCCCTGTGAAACTGTTGCCACCGGCCTTCGGGCCGAGCACTCTG	0	1	0	0	1	k__Bacteria	p__Bacteroidetes	c__[Saprospirae]	o__[Saprospirales]	f__Chitinophagaceae
498	CACGCCCTAAACTATGGATACTCGACATACGCGATACACTGTGTGTGTCTGAGCGAAAGCATTAAGTATCCCACCTGGGAAGTACGACCGCAAGGTTGAAACTCAAAGGAATTGGCGGGGGTCCGCACAAGCGGTGGAGCATGTGGTTTAATTCGACGCAACGCGAAGAACCTTACCTGGACTAGAATGCGCGAGAAGGTTGGTTAATGCCAACCGTCGGAGCAATCCGACTCAAAGCAAGGTGCTGCATGGCTGTCGTCAGCTCGTGTCGTGAGATGTTGGGTTAAAGTCCCCGCAACGAGCGCAACCCTCGTTTCTAGTTGCCATCATTTAGTTGGGCACTTTAGAGAGACTGCCGGTGACAAAACCG	0	1	0	0	1	k__Bacteria	p__Bacteroidetes	c__[Saprospirae]	o__[Saprospirales]	f__Chitinophagaceae
499	CACGCCCTAAACTATGGATACTCGACATACGCGATACACTGTGTGTGTCTGAGCGAAAGCATTAAGTATCCCACCTGGGAAGTACGACCGCAAGTTTGAAACTCAAAGGAATTGGCGGGGGTCCGCACAAGCGGTGGAGCATGTGGTTTAATTCGATGATACGCGAGGAACCTTACCTGGGCTAGAATGTTAGTGGACTGGTAGTGAAAGCTATCTTTGTAGCAATACACCGCTAATAAGGTGCTGCATGGCTGTCGTCAGCTCGTGCCGTGAGGTGTTGGGTTAAAGTCCCCGCAACGAGCGCAACCCCCCATCACTAGTTGCCATCAGGTAAACGCTGGGAACTCTAGTGAAAACTGCCGTCGTAAGA	0	3	94	0	97	k__Bacteria	p__Bacteroidetes	c__[Saprospirae]	o__[Saprospirales]	f__Chitinophagaceae
500	CACGCCCTAAACTATGGATACTCGACATACGCGATACACTGTGTGTGTCTGAGCGAAAGCATTAAGTATCCCACCTGGGAAGTACGACCGCAAGGTTGAAACTCAAAGGAATTGGCGGGGGTCCGCACAAGCGGTGGAGCATGTGGTTTAATTCGATGATACGCGAGGAACCTTACCTGGGCTAGAATGCTAGTGGACCGGTAGTGAAAGCTATCTTTGTAGCAATACACCGCTAGTAAGGTGCTGCATGGCTGTCGTCAGCTCGTGTCGTGAGATGTTGGGTTAAAGTCCCCGCAACGAGCGCAAACCCCCTATTAACAGTTGCTAACGGGTAATGCCGAGAACTCTGTTGAGACTGCCGTTGGTAAAA	0	1	0	0	1	k__Bacteria	p__Bacteroidetes	c__[Saprospirae]	o__[Saprospirales]	f__Chitinophagaceae
501	CACGCCCTAAACTATGGATACTCGACATTTGCGATACACAGTAAGTGTCTGAGCGAAAGCATTAAGTATCCCACCTGGGAAGTACGACCGCAAGGTTGAAACTCAAAGGAATTGGCGGGGGTCCGCACAAGCGGTGGAGCATGTGGTTTAATTCGATGATACGCGAGGAACCTTACCTGGGCTAGAATGCAGTTTGACCGCTAGTGAAAGCTAGTTTTGTAGCAATACACAGATTG	0	0	10	0	10	k__Bacteria	p__Bacteroidetes	c__[Saprospirae]	o__[Saprospirales]	f__Chitinophagaceae	g__Sediminibacterium	s__
502	CACGCCCTAAACTATGGATACTCGACATTTGCGATATACAGTAAGTGTCTGAGCGAAAGCATTAAGTATCCCACCTGGGAAGTACGATCGCAAGATTGAAACTCAAAGGAATTGACGGGGGTCCGCACAAGCGGTGGAGCATGTGGTTTAATTCGATGATACACGAGGAACCTTACCCGGGCTAGAATGCGGTTTGACCGTTAGTGAAAGCTAGCTTTGTCGCAAGGCACAGAGG	0	0	7	0	7	k__Bacteria	p__Bacteroidetes	c__[Saprospirae]	o__[Saprospirales]	f__Chitinophagaceae	g__	s__
503	CACGCCCTAAACTATGGATACTCGACATTTGTGATACACAATAAGTGTCTGAGCGAAAGCATTAAGTATCCCACCTGGGAAGTACGACCGCAAGGTTGAAACTCAAAGGAATTGGCGGGGGTCCGCACAAGCGGTGGAGCATGTGGTTTAATTCGATGATACGCGAGGAACCTTACCTGGGCTAGAATGCGGTTTGACCGTGGGTGAAAGCTCATTTTGTAGCAATACACAGATCGTAAGGTGCTGCATGGCTGTCGTCAGCTCGTGCCGTGAGGTGTTGGGTTAAAGTCCCCGCAACGAGCGCAAACCCCCTGTGATTAGTTGCCAACGCGTCATGGCGGGGACTCTAAATCAGACCGCCGGCGTCAA	0	1	0	0	1	k__Bacteria	p__Bacteroidetes	c__[Saprospirae]	o__[Saprospirales]	f__Chitinophagaceae	g__Segetibacter	s__
504	CACGCCCTAAACTATGGATACTCGACGTTGGCGATATGACAGTCAGCGTCTGAGCGAAAGCATTAAGTATCCCACCTGGGAAGTACGACCGCAAGGTTGAAACTCAAAGGAATTGGCGGGGGTCCGCACAAGCGGTGGAGCATGTGGTTTAATTCGATGATACGCGAGGAACCTTACCTGGGCTAGAATGTAGTCTGACCGTGGGTGAAAGCTCATTTTGTAGCAATACACAGATTATAAGGTGCTGCATGGCTGTCGTCAGCTCGTGCCGTGAGGTGTTGGGTTAAGTCCCGCAACGAGCGCAACCCCCATCAGTAGTTGCCATCAGGTAAAGCTGGGAACTCTACTGAAACTGCCGTCGTAAGACGCGAGG	0	0	11	0	11	k__Bacteria	p__Bacteroidetes	c__[Saprospirae]	o__[Saprospirales]	f__Chitinophagaceae	g__Flavisolibacter	s__
521	CACGCCGTAAACCATGGATGCTCGGTGCTGCGTCTTCGGGCGCAGTGCCTAAGCTAACGCGTTAAGCATCCCACCTGGGGAGTACGCTCGCAAGGGTGAAACTCAAAGGAATTGACGGGGGCCCGCACAAGCGGTGGAGCATGTGGATTAATTCGATGCAACGCGAAGAACCTTACCCAGGCTCGAACACTAGAGGACCGCTCCTGAAAGGGAGTTTCCCGAAAGGGCCTTTAGTGAGGTGCTGCATGGCTGTCGTCAGTTCGTGTCGTGAGATGTTGGGTTAAGTCCCGCAACGAACGCAACCCCTATCGCTAGTTGCCAGCGGGTAATGCCGGGAACTCTAGCGAGACTGCCTGCGCAAGCAGTGAGGAAG	0	0	14	0	14	k__Bacteria	p__Bacteroidetes	c__[Rhodothermi]	o__[Rhodothermales]	f__Rhodothermaceae	g__Rubricoccus	s__
539	CACGCCGTAAACGATGAATACTAGATGTCGCAGGTATTGACCCCTGCGGTGTCGTCGCTAACGCATTAAGTATTCCGCCTGGGAAGTACGGCCGCAAGGCTAAAACTCAAAGGAATTGACGGGGGTCCGCACAAGCGGTGGAGCATGTGGTTTAATTCGATGATACGCGAGGAACCTTACCTGGGCTAGAATGTGGCTGGAATATGGATGAAAGTTCATAGCCTTTCGGGGCCGGTCACAAGGTGCTGCATGGCTGTCGTCAGCTCGTGTCGTGAGATGTTGGGTTAAAGTCCCG	0	1	0	0	1	k__Bacteria	p__Bacteroidetes
572	CACGCCGTAAACGATGAATGCCAGCCGTTGGGCAGCATGCTGCTCGGTGGCGCAGCTAACGCATTAAGCATTCCGCCTGGGGAGTACGGTCGCAAGATTAAAACTCAAAGGAATTGACGGGGGCCCGCACAAGCGGTGGAGCATGTGGTTTAATTCGATGATACGCGAGGAACCTTACCTGGGCTAGAATGCTAGGGGAAGTAATCAGAAATGGTTACGCCAGCAATGGTCGCTGGCAAGGTGCTGCATGGCTGTCGTCAGCTCGTGCCGTGAGGTGTTGGGTTAAGTCCCGCAACGAGCGCAACCCCTGTATTTAGTTGCCAGTCACGGTAAGGTGGGGACTCTAAATAGACTGCCTGCGCAAGCAGAGAGG	0	0	1	0	1	k__Bacteria	p__Bacteroidetes
668	CACGCCGTAAACGATGAGGACTCGCTGCCGGCCCGCTGGGGTCGGTGGCCTAGGGAAACCGTTAAGTCCTCCACCTGGGGAGTACGCCCGCAAGGGTGAAACTCAAAGGAATTGACGGGGGTCCGCACAAGCGGTGGAGCATGTGGTTTAATTCGATGATACGCGAGGAACCTTACCCGGGCTAAATCACACTGGAATGTGCCAGAAATGGCACAGCCCGCAAGGGCCGGTGTGAAGGTGCTGCATGGCTGTCGTCAGCTCGTGTCGTGAGATGTTGGGTTAAGTCCCGCAACGAGCGCAACCCCTGTGGTCAGTTGCCAGCGCGTAGAGGCGGGGACTCTGGCCAGACTGCCCGCGCAAGCGGAGAGGAGGA	0	0	0	2	2	k__Bacteria	p__Bacteroidetes	c__Cytophagia	o__Cytophagales	f__Cytophagaceae	g__Persicitalea	s__jodogahamensis
669	CACGCCGTAAACGATGAGGACTCGCTGTTGGGCCCTATGGGTTCAGTGGCTTAGGGAAACCGTTAAGTCCTCCGCCTGGGGAGTACGCCGGCAACGGTGAAACTCAAAGGAATTGACGGGGGTCCGCACAAGCGGTGGAGCATGTGGTTTAATTCGATGATACGCGAGGAACCTTACCCGGGCTAAATCACACCGGACGGCGTCAGAAATGGCGTTTCCCGCAAGGGCTGGTGTGAAGGTGCTGCATGGCTGTCGTCAGCTCGTGTCGTGAGATGTTGGGTTAAGTCCCGCAACGAGCGCAACCCCTGTGGCTAGTTGCCAGCGCGTAATGGCGGGGACTCTAGTCAGACTGCCCGCGCAAGCGGAGAGGAGG	0	0	0	27	27	k__Bacteria	p__Bacteroidetes	c__Cytophagia	o__Cytophagales	f__Cytophagaceae	g__Persicitalea	s__jodogahamensis
766	CACGCCGTAAACGATGAGTGCTAGTTGTCGGGCGGCATGCCGTTCGGTGACGCAGCTAACGCATTAAGCACTCCGCCTGGGGAGTACGGTCGCAAGATTAAACTCAAAGGAATTGACGGGGGTCCGCACAAGCGGTGGAGCATGTGGTTTAATTCGATGATACGCGAGGAACCTTACCTGGGCTAGAATGCTGGGAGACGGTGGGTGAAAGCTCACTTTGTAGCAATACACTGCCAGTAAGGTGCTGCATGGCTGTCGTCAGCTCGTGCCCCGTGAGGTGTTGGGTTAAAGTCCCCGCAACGAGCGCAACCCCCTTATCAATAGTTGCCAGCGGTTCGGCCGGGCACTCTATTGAGACTGCCGTTGACAA	0	1	0	0	1	k__Bacteria	p__Bacteroidetes	c__[Saprospirae]	o__[Saprospirales]	f__Chitinophagaceae	g__Ferruginibacter	s__lapsinanis
768	CACGCCGTAAACGATGAGTGCTCGATGGTGCGTCGATTGGGACGCACTGTCTAAGCTAACGCGTTAAGCACTCCACCTGGGGAGTACGCTCGCAAGGGTGAAACTCAAAGGAATTGACGGGGGCCCGCACAAGCGGTGGAGCATGTGGATTAATTCGATGCAACGCGAAGAACCTTACCCAGGCTCGAACACCAGAGGACAGCCCCTGAAAGGGGGTCTCCCGTAAGGGCCTTTGGTGAGGTGCTGCATGGCTGTCGTCAGTTCGTGTCGTGAGATGTTGGGTTAAGTCCCGCAACGAACGCAACCCCTATCGCTAGTTGCCAGCGGGTAATGCCGGGAACTCTAGCGAGACTGCCTGCGCAAGCAGTGAGGA	0	0	4	0	4	k__Bacteria	p__Bacteroidetes	c__[Rhodothermi]	o__[Rhodothermales]	f__Rhodothermaceae	g__Rubricoccus	s__
830	CACGCCGTAAACGATGATAACTAGCTGTCGGGGCCCATAGGGTTTCGGTGGCGCAGCTAACGCATTAAGTTATCCGCCTGGGGAGTACGGCCGCAAGGTTAAAACTCAAAGAAATTGACGGGGGTCCGCACAAGCGGTGGAGCATGTGGTTTAATTCGATGATACGCGAGGAACCTTACCTGGGCTAGAATGCTGGTGGACCGAGGGTGAAAGCTCTTTTTTGTAGCAATACACCGCCAGTAAGGTGCTGCATGGCTGTCGTCAGCTCGTGTCGTGAGATGTTGGGTTAAAGTCCCCGCAACGAGCGCAACCCCCTGTGAACTGTTGCCACCGGCCTTCGGACCGAGCACTCTGTTCAGACTGCCCCTGT	0	2	0	0	2	k__Bacteria	p__Bacteroidetes	c__[Saprospirae]	o__[Saprospirales]	f__Chitinophagaceae	g__Parasegitibacter	s__luojiensis
901	CACGCCGTAAACGATGATCACTCGAGATTGGCGATATACGGTCAGTCTCCTAGCGAAAGCGTTAAGTGATCCACCTGGGGAGTACGATCGCAAGATTGAAACTCAAAGGAATTGACGGGGGCCCGCACAAGCGGTGGAGCATGTGGTTTAATTCGATGATACGCGAGGAACCTTACCAGGGCTCGAACGCACGACGACCGGGGCGGAAACGTCCCTTTCTTCGGACGGCGTGCGAGGTGCTGCATGGCTGTCGTCAGCTCGTGCCGTGAGGTGTCGGGTTAAGTCCCATAACGAGCGCAACCCCCATTTCTAGTTGCCAGCGAGTAATGCCGGGGACTCTAGAGAAACTGCCCGTGTAAACGGTGAGGAAGGT	0	0	3	4	7	k__Bacteria	p__Bacteroidetes	c__Flavobacteriia	o__Flavobacteriales	f__Cryomorphaceae	g__	s__
902	CACGCCGTAAACGATGATCGCTCGAGATTGGCGATATACGGTCAGTCTCCTAGCGAAAGCGTTAAGTGATCCACCTGGGGAGTACGATCGCAAGATTGAAACTCAAAGGAATTGACGGGGGCCCGCACAAGCGGTGGAGCATGTGGTTTAATTCGATGATACGCGAGGAACCTTACCAGGGCTCGAACGCACGTAGACAGTCGCGGAAACGTGATTTTCTTCGGACTGCGCGCGAGGTGCTGCATGGCTGTCGTCAGCTCGTGCCGTGAGGTGTCGGGTTAAGTCCCATAACGAGCGCAACCCCCATTTCTAGTTACCAGCGGGTAATGCCGGGGACTCTAGAGAAACTGCCCGTGTAAACGGTGAGGAAGGT	0	0	4	0	4	k__Bacteria	p__Bacteroidetes	c__Flavobacteriia	o__Flavobacteriales	f__Cryomorphaceae	g__	s__
903	CACGCCGTAAACGATGATCACTCGATGTCGGCGATAGACCGTCGGCGTCTTAGCGAAAGCGTTAAGTGATCCACCTGGGGAGTACGCCCGCAAGGGTGAAACTCAAAGGAATTGACGGGGGCCCGCACAAGCGGTGGAGCATGTGGTTTAATTCGATGATACGCGAGGAACCTTACCTAGGCTAGAATGCGCGTGACGGTATCAGAAATGATACTTCCCTTCGGGGCACAAAGCAAGGTGCTGCATGGCCGTCGTCAGCTCGTGCCGTGAGGTGTTGGGTTAAGTCCCGCAACGAGCGCAACCCCTATCTTCAGTTGCCAGCATGTTATGATGGGGACTCTGGAGAGACTGCCTGCGCAAGCAGTGAGGAAGG	0	0	0	93	93	k__Bacteria	p__Bacteroidetes	c__Cytophagia	o__Cytophagales	f__Cytophagaceae	g__Pontibacter	s__
904	CACGCCGTAAACGATGATCACTCGATGTCGGCGATAGACCGTCGGCGTCTTAGCGAAAGCGTTAAGTGATCCACCTGGGGAGTACGCCCGCAAGGGTGAAACTCAAAGGAATTGACGGGGGCCCGCACAAGCGGTGGAGCATGTGGTTTAATTCGATGATACGCGAGGAACCTTACCTAGGCTAGAATGCGCGTGACGGTAGCAGAAATGCTACTTCCCTTCGGGGCACAAAGCAAGGTGCTGCATGGCTGTCGTCAGCTCGTGCCGTGAGGTGTTGGGTTAAGTCCCGCAACGAGCGCAACCCCTACCTTTAGTTGCCAGCGCGTCATGGCGGGGACTCTAAAGGGACTGCCTCCGCAAGGAGCGAGGAAGG	0	0	0	17	17	k__Bacteria	p__Bacteroidetes	c__Cytophagia	o__Cytophagales	f__Cytophagaceae	g__Pontibacter	s__
905	CACGCCGTAAACGATGATCACTCGATGTCGGCGATAGACCGTCGGCGTCTTAGCGAAAGCGTTAAGTGATCCACCTGGGGAGTACGCCCGCAAGGGTGAAACTCAAAGGAATTGACGGGGGCCCGCACAAGCGGTGGAGCATGTGGTTTAATTCGATGATACGCGAGGAACCTTACCTAGGCTAGAATGCGCGTGACGGTAGCAGAAATGCTACTTCCCTTCGGGGCACAAAGCAAGGTGCTGCATGGCTGTCGTCAGCTCGTGCCGTGAGGTGTTGGGTTAAGTCCCGCAACGAGCGCAACCCCTACCTTTAGTTGCCATCATTTAGTTGGGCACTCTAAAGAACCGCGGTGATAAGCCGGAGGAAGTGGGA	0	0	0	1	1	k__Bacteria	p__Bacteroidetes	c__Cytophagia	o__Cytophagales	f__Cytophagaceae	g__Pontibacter	s__
906	CACGCTGTAAACGATGATGACTCGATGTTGGCGATACACCGTCAGCGTCCAAGCGAAAGCGTTAAGTCATCCACCTGGGGGAGTACGCCCGCAAGGGTGAAACTCAAAGGAATTGACGGGGGTCCGCACAAGCGGTGGAGCATGTGGTTTAATTCGATGATACGCGAGGAACCTTACCTGGGCTAGAATGTGTGGGAATAGATCAGAAATGGTCTAGCCAGCAATGGCCC	0	0	13	0	13	k__Bacteria	p__Bacteroidetes	c__Cytophagia	o__Cytophagales
907	CACGCCGTAAACGATGATCACTCGCCGCATGGGAAGTTTTCCTGTGTGGCCAAGCGAAAGCGATAAGTGATCCACCTGGGGAGTACGCCCGCAAGGGTGAAACTCAAAGGAATTGACGGGGGCCCGCACAAGCGGAGGAGCATGTGGTTTAATTCGATGATACGCGAGGAACCTTACCCGGGCTTGAAAGTTAGCGACGGGCTTGGAAACAGGCCTTCCCTACGGGGCGCGAAACTAGGTGCTGCATGGCTGTCGTCAGCTCGTGCCGTGAGGTGTTGGGTTAAGTCCCGCAACGAGCCGCAACCCCCTGCTTCCAGTTGCCAGCATGTAAATGATGGGGACTCTGGAAGGACTGCCTGCGCAAGCAGTG	0	1	0	0	1	k__Bacteria	p__Bacteroidetes	c__Sphingobacteriia	o__Sphingobacteriales	f__Sphingobacteriaceae
908	CACGCCGTAAACGATGATCACTCGCTGTCATGCCTATATGGTGTGGTGGCTTAGGGAAACCGATAAGTGATCCACCTGGGGAGTACGCCCGCAAGGGTGAAACTCAAAGGAATTGACGGGGGTCCGCACAAGCGGTGGAGCATGTGGTTTTAATTCGATGATACGCGAGGAACCTTACCCGGGCTAGAATGCGAGGGGATGTACCGGAGACGGTACAGTCCGCAAGGACCCGAAGCAAGGTGCTGCATGGCTGTCGTCAGCTCGTGCCGTGAGGTGTTGGGTTAAGTCCCGCAACGAGCGCAACCCCTGTTGTTAGTTGCCAGCACGTCAGGGTGGGGACTCTAACAAGACTGCCTGCGCAAGCAGAGAGGAA	0	0	0	5	5	k__Bacteria	p__Bacteroidetes	c__Cytophagia	o__Cytophagales	f__Cyclobacteriaceae
909	CACGCCGTAAACGATGATCACTCGCTGTCATGCCTGTAAGGTGTGGCGGCTCAGGGAAACCGGTAAGTGATCCACCTGGGGAGTACGCCCGCAAGGGTGAAACTCAAAGGAATTGACGGGGGTCCGCACAAGCGGTGGAGCATGTGGTTTAATTCGATGATACGCGAGGAACCTTACCCGGGCTAGAATGCGAGTGAAGATGCCGGAGACGGCATTGTCCGCAAGGACACGAAGCAAGGTGCTGCATGGCTGTCGTCAGCTCGTGCCGTGAGGTGTTGGGTTAAGTCCCGCAACGAGCGCAACCCCTATTAACAGTTGCTAACAAGTAATGTTGAGAACTCTGTTAAGACTGCCGTTGATAAAACGGGGAAGT	0	0	0	1	1	k__Bacteria	p__Bacteroidetes	c__Cytophagia	o__Cytophagales	f__Cyclobacteriaceae
910	CACGCCGTAAACGATGATCACTCGCTGTCATGCCTGTAAGGTGTGGCGGCTCAGGGAAACCGGTAAGTGATCCACCTGGGGAGTACGCCCGCAAGGGTGAAACTCAAAGGAATTGACGGGGGTCCGCACAAGCGGTGGAGCATGTGGTTTAATTCGATGATACGCGAGGAACCTTACCCGGGCTAGAATGCGAGTGAAGATGCCGGAGACGGCATTGTCCGCAAGGACACGAAGCAAGGTGCTGCATGGCTGTCGTCAGCTCGTGCCGTGAGGTGTTGGGTTAAGTCCCGCAACGAGCGCAACCCCTGTGTTCAGTTGCCAGCACGTAAAGGTGGGGACTCTGGACAGACTGCCTGCGCAAGCAGAGAGGAAG	0	0	0	42	42	k__Bacteria	p__Bacteroidetes	c__Cytophagia	o__Cytophagales	f__Cyclobacteriaceae	g__	s__
913	CACGCCGTAAACGATGATGACTAGATGTCGGCGATAGACAGCCGGCGTCTGAGCGAAAGCGTTAAGTCATCCACCTGGGGAGTACGCCCGCAAGGGTGAAACTCAAAGGAATTGACGGGGGTCCGCACAAGCGGTGGAGCATGTGGTTTAATTCGATGATACGCGAGGAACCTTACCCGGGCTAGAATGTGAGTGAAGGCATCAGAGATGGTGCCGTCCGCAAGGACACAAAACAAGGTGCTGCATGGCTGTCGTCAGCTCGTGCCGTGAGGTGTTGGGTTAAGTCCCGCAACGAGCGCAACCCCTATAATTAGTTGCCAGCACGTCAAGGTGGGGACTCTAGTTAGACTGCCTGCGCAAGCAGAGAGGAAGG	0	0	11	0	11	k__Bacteria	p__Bacteroidetes	c__Cytophagia	o__Cytophagales
922	CACGCCGTAAACGATGATGACTAGCTGTCCGGGCTCTTAGAGCCTGGGTGGCGCAGCTAACGCGTTAAGTCATCCGCCTGGGGAGTACGGCCGCAAGGTTAAAACTCAAAGGAATTGACGGGGGCCTGCACAAGCGGTGGAGCATGTGGTTTAATTCGATGATACGCGAGGAACCTTACCTGGGCTAGAATGCAGTCTGACCGTGGGTGAAAGCTCAAATTGTAGCAATACACAGATTGTAAGGTGCTGCATGGCTGTCGTCAGCTCGTGTCGTGAGATGTTGGGTTAAAGTCCCCGCAACGAGCGCAACCCCCTTGTCTCATGTTGCCAGCGGGGTTTATGCCGGGG	0	1	0	0	1	k__Bacteria	p__Bacteroidetes	c__[Saprospirae]	o__[Saprospirales]	f__Chitinophagaceae
938	CACGCCGTAAACGATGATGACTCGATGTCGGCGATAGACCGTCGGCGTCTTAGCGAAAGCGTTAAGTCATCCACCTGGGGAGTACGCCCGCAAGGGTGAAACTCAAAGGAATTGACGGGGGCCCGCACAAGCGGTGGAGCATGTGGTTTAATTCGATGATACGCGAGGAACCTTACCTAGGCTAGAATGCGCGTGACGGCGCCAGAAATGGCGCTTCCCTTCGGGGCACAAAGCAAGGTGCTGCATGGCTGTCGTCAGCTCGTGCCGTGAGGTGTTGGGTTAAGTCCCGCAACGAGCGCAACCCCTACTCTTAGTTGCCAGCAAGTCATGTTGGGGACTCTAAGAGGACTGCCTGCGCAAGCAGTGAGGAAGG	44	0	0	0	44	k__Bacteria	p__Bacteroidetes	c__Cytophagia	o__Cytophagales	f__Cytophagaceae
939	CACGCCGTAAACGATGATGACTCGATGTTAGGGATATACTCTTAGCGTCCAAGCGAAAGCGTTAAGTCATCCACCTGGGGAGTACGCCCGCAAGGGTGAAACTCAAAGGAATTGACGGGGGTCCGTACAAGCGGTGGAGCATGTGGTTTAATTCGATGATACGCGAGGAACCTTACCTGGGCTAGAATGTGAGGGAAGAATTCAGAGATGGATTCGCCTGCAAAGGCCCAAAACAAGGTGCTGCATGGCTGTCGTCAGCTCGTGTCGTGAGATGTTGGGTTAAGTCCCGCAACGAGCGCAACCCCTATTCTTAGTTGCTAACACATTATGGTGAGGACTCTAAGAAGACTGCCTGCGCAAGCAGAGAGGAAGG	1	0	1	0	2	k__Bacteria	p__Bacteroidetes	c__Cytophagia	o__Cytophagales	f__Cytophagaceae	g__Rhodocytophaga	s__
943	CACGCCGTAAACGATGATTACTCGATGTCAGGGATACACTCTTGGCGTTGCAAGGGAAACCGGTAAGTAATCCACCTGGGGAGTACGCTCGCAAGGGTGAAACTCAAAGGAATTGACGGGGGTCCGCACAAGCGGTGGAGCATGTGGTTTAATTCGATGATACGCGAGGAACCTTACCCGGGCTAGAATGCGAGGGAAGCAGGCAGAAATGTCTGTGTCAGCAATGACCCAAAGCAAGGTGCTGCATGGCCGTCGTCAGCTCGTGCCGTGAGGTGTTGGGTTAAACGTCCCCG	0	2	0	0	2	k__Bacteria	p__Bacteroidetes	c__Cytophagia	o__Cytophagales
944	CACGCCGTAAACGATGATTACTCGATGTCGGCGACAGACCGTCGGCGTCTTAGCGAAAGCGTTAAGTAATCCACCTGGGGAGTACGCCCGCAAGGGTGAAACTCAAAGGAATTGACGGGGGCCCGCACAAGCGGTGGAGCATGTGGTTTAATTCGATGATACGCGAGGAACCTTACCTAGGCTAGAATGCGCGTGACGGGCTCAGAAATGGGCCTTCCCTTCGGGGCACAAAGCAAGGTGCTGCATGGCTGTCGTCAGCTCGTGCCGTGAGGTGTTGGGTTAAGTCCCGCAACGAGCGCAACCCCTATTCTTAGTTGCCAGCACGTCAAGGTGGGGACTCTAAGAAGACTGCCTCCGCAAGGAGTGAGGAAGG	0	0	3	0	3	k__Bacteria	p__Bacteroidetes	c__Cytophagia	o__Cytophagales	f__Cytophagaceae	g__	s__
945	CACGCCGTAAACGATGATTACTCGATGTCGGCGACAGACCGTCGGCGTCTTAGCGAAAGCGTTAAGTAATCCACCTGGGGAGTACGCCCGCAAGGGTGAAACTCAAAGGAATTGACGGGGGCCCGCACAAGCGGTGGAGCATGTGGTTTAATTCGATGATACGCGAGGAACCTTACCTAGGCTAGAATGCGCGTGACGGTACCGGAGACGGTACTTCCCTTCGGGGCACAAAGCAAGGTGCTGCATGGCTGTCGTCAGCTCGTGCCGTGAGGTGTTGGGTTAAGTCCCGCAACGAGCGCAACCCCTGTCCCTAGTTGCCAGCACGTCAAGGTGGGGACTCTAGGGAGACTGCCTCCGCAAGGAGTGAGGAAGGC	0	0	4	2	6	k__Bacteria	p__Bacteroidetes	c__Cytophagia	o__Cytophagales	f__Cytophagaceae	g__Pontibacter	s__
946	CACGCCGTAAACGATGATTACTCGATGTCGGCGATAGACCGTCGGCGTCTTAGCGAAAGCGTTAAGTAATCCGCCTGGGGAGTACGCCCGCAAGGGTGAAACTCAAAGGAATTGACGGGGGCCCGCACAAGCGGTGGAGCATGTGGTTTAATTCGATGATACGCGAGGAACCTTACCTAGGCTAGAATGCGCGTGACGGTACCGGAGACGGTACCTCCCTTCGGGGCACAAAGCAAGGTGCTGCATGGCTGTCGTCAGCTCGTGCCGTGAGGTGTTGGGTTAAGTCCCGCAACGAGCGCAACCCCTACCTTTAGTTGCCAGCACGTCATGGTGGGGACTCTAAAGGGACTGCCTCCGCAAGGAGTGAGGAAGG	0	0	1	0	1	k__Bacteria	p__Bacteroidetes	c__Cytophagia	o__Cytophagales	f__Cytophagaceae	g__Pontibacter	s__
947	CACGCTGTAAACGATGATTACTCGATGTTGGCGATAAACTGTCAGCGTCTTAGCGAAAGCGTTAAGTAATCCACCTGGGGAGTACGCCCGCAAGGGTGAAACTCAAAGGAATTGACGGGGGCCCGCACAAGCGGTGGAGCATGTGGTTTAATTCGATGATACGCGAGGAACCTTACCTAGGCTAGAATGCGCGTGACCGGTTCAGAGATGGACCTTTCCTTCGGGACACAAAGCAAGGTGCTGCATGGCCGTCGTCAGCTCGTGCCGTGAGGTGTTGGGTTAAGTCCCG	55	0	136	2	193	k__Bacteria	p__Bacteroidetes	c__Cytophagia	o__Cytophagales	f__Cytophagaceae	g__Adhaeribacter	s__
948	CACGCCGTAAACGATGATTACTCGATGTTGGCGATAGACAGTCAGCGTCCAAGCGAAAGCGTTAAGTAATCCACCTGGGGAGTACGACCGCAAGGTTGAAACTCAAAGGAATTGACGGGGGTCCGCACAAGCGGTGGAGCATGTGGTTTAATTCGATGATACGCGAGGAACCTTACCTGGGCTAGAATGTGCGGGAATTATCCAGAGATGGATGAGTCCGCAAGGATCCGAAACAAGGTG	0	1	0	0	1	k__Bacteria	p__Bacteroidetes	c__Cytophagia	o__Cytophagales
963	CACGCCGTAAACGATGCGAACTCGCTGTTGGCCCCTACGGGTCAGCGGCCAAGCGAAAGCGTTAAGTTCGCCACCTGGGGAGTACGCCGGCAACGGTGAAACTCAAAGGAATTGACGGGGGTCCGCACAAGCGGTGGAGCATGTGGTTTAATTCGATGATACGCGAGGAACCTTACCCGGGCTAGAATGCGAGGGAACAGATCAGAAATGGTCTGGTCCGCAAGGACCCGAAGCAAGGTGCTGCATGGCTGTCGTCAGCTCGTGCCGTGAGGTGTTGGGTTAAGTCCCGCAACGAGCGCAACCCCTGTATTCAGTTGCCAGCACGTCAAGGTGGGGACTCTGAATAGACTGCCTGCGCAAGCAGAGAGGAAGG	0	0	3	0	3	k__Bacteria	p__Bacteroidetes	c__Cytophagia	o__Cytophagales
964	CACGCCGTAAACGATGCGAACTCGCTGTTGGCTTTTCGGAGTCAGCGGCTTAGCGAAAGCGTTAAGTTCGCCACCTGGGGAGTACGCCGGCAACGGTGAAACTCAAAGGAATTGACGGGGGTCCGCACAAGCGGTGGAGCATGTGGTTTAATTCGATGATACGCGAGGAACCTTACCTGGGCTAGAATGCTAGGGGAAGTAATCAGAAATGGTTACGCCAGCAATGGTCGCTGGCAAGGTGCTGCATGGCTGTCGTCAGCTCGTGCCGTGAGGTGTTGGGTTAAGTCCCGCAACGAGCGCAACCCCTGTATTTAGTTGCCAGCACGTAAAGGTGGGGACTCTAAATAGACTGCCTGCGCAAGCAGAGAGGAAG	4	0	11961	0	11965	k__Bacteria	p__Bacteroidetes	c__Cytophagia	o__Cytophagales	f__Cytophagaceae	g__	s__
970	CACGCCGTAAACGATGCTAACTCGTTTTTGGGCTTTAGGGTTCAGAGACCAAGCGAAAGTGATAAGTTAGCCACCTGGGGAGTACGCTCGCAAGAGTGAAACTCAAAGGAATTGACGGGGGCCCGCACAAGCGGTGGATTATGTGGTTTAATTCGATGATACGCGAGGAACCTTACCAAGACTTAAATGGGAATTGACAGCTTTAGAAATAGAGCTTTCTTCGGACAATTTTCAAGGTGCTGCATGGTTGTCGTCAGCTCGTGCCGTGAGGTGTTAGGTTAAGTCCTGCAACGAGCGCAACCCCTGTCACTAGTTGCCATCATTCAGTTGGGGACTCTAGTGAGACTGCCTACGCAAGTAGAGAGGAAGGTGG	12	0	0	0	12	k__Bacteria	p__Bacteroidetes	c__Flavobacteriia	o__Flavobacteriales	f__[Weeksellaceae]	g__Cloacibacterium	s__
971	CACGCCGTAAACGATGCTAACTCGTTTTTGGGCTTTCGGGTTCAGAGACTAAGCGAAAGTGATAAGTTAGCCACCTGGGGAGTACGTTCGCAAGAATGAAACTCAAAGGAATTGACGGGGGCCCGCACAAGCGGTGGAGCATGTGGTTTAATTCGATGATACGCGAGGAACCTTACCAAGACTTAAATGGGAAATGACAGATTTAGAAATAGATCCTTCTTCGGACATTTTTCAGGGTGCTGCATGGTTGTCGTCAGCTCGTGCCGTGAGGTGTTAGGTTAAGTCCTGCAACGAGCGCAACCCCCTGTCACTAGTTGCCTAACATTCAGTTGAGG	0	0	1	0	1	k__Bacteria	p__Bacteroidetes	c__Flavobacteriia	o__Flavobacteriales	f__[Weeksellaceae]	g__Chryseobacterium	s__
972	CACGCCGTAAACGATGCTAACTCGTTTTTGGGGTTTCGGCTTCAGAGACTAAGCGAAAGTGATAAGTTAGCCACCTGGGGAGTACGTTCGCAAGAATGAAACTCAAAGGAATTGACGGGGGCCCGCACAAGCGGTGGATTATGTGGTTTAATTCGATGATACGCGAGGAACCTTACCAAGACTTAAATGGGAGTGGACAGGCTTAGAAATAGGCTCTCCTTCGGGCCGCTTCCAAGGTGCTGCATGGTTGTCGTCAGCTCGTGCCGTGAGGTGTTAGGTTAAGTCCTGCAACGAGCGCAACCCCTGTCACTAGTTGCTAGCATTAAGTTGAGGACTCTAGTGAGACTGCCTACGCAAGTAGAGAGGAAGGTGG	0	0	15	0	15	k__Bacteria	p__Bacteroidetes	c__Flavobacteriia	o__Flavobacteriales	f__[Weeksellaceae]	g__Chryseobacterium	s__
975	CACGCCGTAAACGATGCTCACTCGATGTATGCGATATACAGTATGCGTCTTAGCGAAAGCGTTAAGTGAGCCACCTGGGGAGTACGCCCGCAAGGGTGAAACTCAAAGGAATTGACGGGGGTCCGCACAAGCGGTGGAGCATGTGGTTTAATTCGATGATACGCGAGGAACCTTACCTGGGCTCGAATTCATAGTGCTATGCCCAGAGATGGGCAGTTCTTCGGACGCTATGGAAGGTGCTGCATGGCTGTCGTCAGCTCGTGCCGTGAGGTGTTGGGTTAAGTCCCGCAACGAGCGCAACCCCTAGGTTTAGTTGCCAGCACATTA	0	0	0	2	2	k__Bacteria	p__Bacteroidetes	c__Cytophagia	o__Cytophagales	f__Flammeovirgaceae	g__Tunicatimonas	s__pelagia
990	CACGCCGTAAACGATGGACACTAGGTGTGGGAGGTGTCGACTCCTTCCGTGCCGAAGCTAACGCATTAAGTGTCCCGCCTGGGGAGTACGCCCGCAAGGGTGAAACTCAAAGGAATTGACGGGGTCCGCACAAGCGGTGGAGCATGTGGTTTAATTCGATGATACGCGAGGAACCTTACCTGGGCTAGAATGTGAGGGAACGGTGCGGAGACGTGCCGGTCCGCAAGGACCCGAAACAAGGTGCTGCATGGCTGTCGTCAGCTCGTGCCGTGAGGTGTTGGGTTAAAGTCCCGCAACCGAGCCGCAAACCCACGTTTTTAGTTGCCAGCATTCAGTTGGGCAC	0	1	0	0	1	k__Bacteria	p__Bacteroidetes	c__Cytophagia	o__Cytophagales	f__Cyclobacteriaceae	g__Algoriphagus
1011	CACGCCGTAAACGATGGATACTAGCTGTCCGGCGCAAGCTGGGTGGCTAAGCGAAAGTGATAAGTATCCCACCTGGGGAGTACGTTCGCAAGAATGAAACTCAAAGGAATTGACGGGGGCCCGCACAAGCGGTGGAGCATGTGGTTTAATTCGATGATACGCGAGGAACCTTACCAGGGCTTAAATGTGGTCTGACAGCTTTAGAGATAGAGTTTCCTTCGGGCAGATCACAAGGTGCTGCATGGTTGTCGTCAGCTCGTGCCGTGAGGTGTCAGGTTAAGTCCCTATAACGAGCGCAACCCCTGTCGTTAGTTGCCATCGGGTCATGCCGGGAACTCTAACGAGACTGCCAGTGCAAACTGTGAGGAAGGTG	0	0	0	1	1	k__Bacteria	p__Bacteroidetes	c__Flavobacteriia	o__Flavobacteriales	f__Flavobacteriaceae	g__Subsaxibacter	s__broadyi
1013	CACGCCGTAAACGATGGATACTAGCTGTTCGGAAGCAATTCTGAGTGGCTAAGCGAAAGTGATAAGTATCCCACCTGGGGAGTACGAACGCAAGTTTGAAACTCAAAGGAATTGACGGGGGCCCGCACAAGCGGTGGAGCATGTGGTTTAATTCGATGATACGCGAGGAACCTTACCAAGGCTTAAATGTAGATTGACAGGACTGGAAACAGTTTTTCCTTCGGGCAATTTACAAGGTGCTGCATGGTTGTCGTCAGCTCGTGCCGTGAGGTGTCAGGTTAAGTCCTATAACGAGCGCAACCCCTGTTGTTAGTTGCCAGCGAGTCAAGTCGGGAACTCTAACAAGACTGCCAGTGCAAACTGTGAGGAAGGT	0	0	0	8	8	k__Bacteria	p__Bacteroidetes	c__Flavobacteriia	o__Flavobacteriales	f__Flavobacteriaceae	g__Flavobacterium	s__
1014	CACGCCGTAAACGATGGATACTAGCTGTTCGGATTTCGGTCTGAGTGGCTAAGCGAAAGTGATAAGTATCCCACCTGGGGAGTACGCACGCAAGTGTGAAACTCAAAGGAATTGACGGGGGCCCGCACAAGCGGTGGAGCATGTGGTTTAATTCGATGATACGCGAGGAACCTTACCAGGGCTTAAATGGGAGACGACAGGACTGGAAACAGTTTTTTCTTCGGACGTCTTTCAAGGTGCTGCATGGTTGTCGTCAGCTCGTGCCGTGAGGTGTCAGGTTAAGTCCTATAACGAGCGCAACCCCTGTCGTTAGTTGCCAGCGAGTCATGTCGGGAACTCTAACGAGACTGCCGGTGCAAACCGCGAGGAAGGT	0	0	0	44	44	k__Bacteria	p__Bacteroidetes	c__Flavobacteriia	o__Flavobacteriales	f__Flavobacteriaceae	g__Flavobacterium	s__gelidilacus
1015	CACGCCGTAAACGATGGATACTAGCTGTTCGGTAGCAATACTGAGTGGCTAAGCGAAAGTGATAAGTATCCCACCTGGGGAGTACGAACGCAAGTTTGAAACTCAAAGGAATTGACGGGGGCCCGCACAAGCGGTGGAGCATGTGGTTTAATTCGATGATACGCGAGGAACCTTACCAGGGCTTAAATGTAGTGGGACAGGCTTGGAAACAGGCCCTCCTTCGGGCTCATTACAAGGTGCTGCATGGTTGTCGTCAGCTCGTGCCGTGAGGTGTCAGGTTAAGTCCTATAACGAGCGCAACCCCTGTTGTTAGTTGCCAGCGAGTAATGTCGGGAACTCTAACAAGACTGCCGGTGCAAACCGTGAGGAAGGT	18	0	0	0	18	k__Bacteria	p__Bacteroidetes	c__Flavobacteriia	o__Flavobacteriales	f__Flavobacteriaceae	g__Flavobacterium	s__
1016	CACGCCGTAAACGATGGATACTAGCTGTTGGGAGCAATCTCAGTGGCTAAGCGAAAGTGATAAGTATCCCACCTGGGGAGTACGTTCGCAAGAATGAAACTCAAAGGAATTGACGGGGGCCCGCACAAGCGGTGGAGCATGTGGTTTAATTCGATGATACGCGAGGAACCTTACCAAGGCTTAAATGTAGATTGACCGGTTTGGAAACAGACTTTTCGCAAGACAATTTACAAGGTGCTGCATGGTTGTCGTCAGCTCGTGCCGTGAGGTGTCAGGTTAAGTCCTATAACCGAGCGCAAACCCCCTGTTGTTAGTTGCCAGCGAGTCATGTCGGGAACTCTAACAAGACTGCCAGTGC	0	4	0	0	4	k__Bacteria	p__Bacteroidetes	c__Flavobacteriia	o__Flavobacteriales	f__Flavobacteriaceae	g__Flavobacterium	s__succinicans
1018	CACGCCGTAAACGATGGATACTAGCTGTTGGGAGCAATCTCAGTGGCTAAGCGAAAGTGATAAGTATCCCACCTGGGGAGTACGTTCGCAAGAATGAAACTCAAAGGAATTGACGGGGGCCCGCACAAGCGGTGGAGCATGTGGTTTAATTCGATGATACGCGAGGAACCTTACCAAGGCTTAAATGTAGATTGACCGGTTTGGAAACAGACTTTTCGCAAGACAATTTACAAGGTGCTGCATGGTTGTCGTCAGCTCGTGCCGTGAGGTGTCAGGTTAAAGTCCTATAACCGAGCGCAAACCCCCTGTCCTGTGTTGCTAAATCGAAAGATGCACTCTCAGGAGACCGCCAGCGATAAGCTGGAGGAAG	0	2	0	0	2	k__Bacteria	p__Bacteroidetes	c__Flavobacteriia	o__Flavobacteriales	f__Flavobacteriaceae	g__Flavobacterium	s__frigidarium
1019	CACGCCGTAAACGATGGATACTAGCTGTTGGGCGCAAGTTCAGTGGCTAAGCGAAAGTGATAAGTATCCCACCTGGGGAGTACGAACGCAAGTTTGAAACTCAAAGGAATTGACGGGGGCCCGCACAAGCGGTGGAGCATGTGGTTTAATTCGATGATACGCGAGGAACCTTACCAAGGCTTAAATGCAGACTGACCGGTTTGGAAACAGACCTTTCGCAAGACAGTCTACAAGGTGCTGCATGGTTGTCGTCAGCTCGTGCCGTGAGGTGTCAGGTTAAGTCCTATAACGAGCGCAACCCCTGTTGTTAGTTGCCAGCGAGTCATGTCGGGAACTCTAGCAAGACTGCCAGTGCAAACTGTGAGGAAGGTGG	3	0	10	0	13	k__Bacteria	p__Bacteroidetes	c__Flavobacteriia	o__Flavobacteriales	f__Flavobacteriaceae	g__Flavobacterium	s__
1020	CACGCCGTAAACGATGGATATTAGCTGTTTGGTCGTAAGACTGAGTGGCTAAGCGAAAGTGATAAGTATCCCACCTGGGGAGTACGGGCGCAAGCCTGAAACTCAAAGGAATTGACGGGGGCCCGCACAAGCGGTGGAGCATGTGGTTTAATTCGATGATACGCGAGGAACCTTACCAGGGCTTAAATGTAGAGTGACAGGACTGGAAACAGTTTTTCTTCGGACACTTTACAAGGTGCTGCATGGTTGTCGTCAGCTCGTGCCGTGAGGTGTCAGGTTAAGTCCTATAACGAGCGCAACCCCTGTCGTTAGTTGCCAGCGAGTCATGTCGGGAACTCTAACGAGACTGCCGGTGCAAACCGTGAGGAAGGTG	0	0	3	0	3	k__Bacteria	p__Bacteroidetes	c__Flavobacteriia	o__Flavobacteriales	f__Flavobacteriaceae	g__Flavobacterium	s__
1029	CACGCCGTAAACGATGGATACTCGCTGCGGGCGATAGACGGTCCGTGGCTTAGCGAAAGCGTTAAGTATCCCACCTGGGGAGTACGCCCGCAAGGGTGAAACTCAAAGAATTGACGGGGGCCCGCACAAGTGGTGGAGCATGTGGTTTAATTCGATGATACGCGAGGAACCTTACCTGGGCTAGAATGCGCGCGACCGCCCCGGAGACGGGGCTTTCCTTCGGGACGCAAAGCAAGGTGCTGCATGGCCGTCGTCAGCTCGTGCCGTGAGGTGTTGGGTTAAGTCCCGCAACGAGCCGC	0	2	0	0	2	k__Bacteria	p__Bacteroidetes	c__Cytophagia	o__Cytophagales	f__Cytophagaceae	g__Hymenobacter	s__
1030	CACGCCGTAAACGATGGATACTCGCCGGTGGCGACAGACGGTCACTGGCTTAGCGAAAGCGTTAAGTATCCCACCTGGGGAGTACGCCCGCAAGGGTGAAACTCAAAGGAATTGACGGGGGCCCGCACAAGTGGTGGAGCATGTGGTTTAATTCGATGATACGCGAGGAACCTTACCGAGGCTAGAATGCGCGTGACCGGCCCAGAGATGGGCCTTTCCTTCGGGACACAAAGCAAGGTGCTGCATGGCCGTCGTCAGCTCGTGCCGTGAGGTGTTGGGTTAAGTCCCGCAACGAGCGCAACCCCTATGGTTAGTTGCCAGCACGTAATGGTGGGGACTCTAGCCAGACTGCCTGCGCAAGCAGCGAGGAAGG	0	0	21	4	25	k__Bacteria	p__Bacteroidetes	c__Cytophagia	o__Cytophagales	f__Cytophagaceae	g__Hymenobacter	s__
1031	CACGCCGTAAACGATGGATACTCGCCGTGGGCGATAAATAGTCTGCGGCTCAGCGAAAGCGGTAAGTATCCCACCTGGGGAGTACGCCGGCAACGGTGAAACTCAAAGGAATTGACGGGGGCCCGCACAAGTGGTGGAGCATGTGGTTTAATTCGATGATACGCGAGGAACCTTACCTGGGCTAGAATGTGCGTGAAGGTCTCAGAAATGGGGCCGTCCTTCGGGACACAAAACAAGGTGCTGCATGGCTGTCGTCAGCTCGTGCCGTGAGGTGTTGGGTTAAGTCCCGCAACGAGCGCAACCCCTATTGTTAGTTGCCAGCGGGTTAAGCCGGGGACTCTAGCAAGACTGCCTGCGCAAGCAGTGAGGAAGG	0	0	24	0	24	k__Bacteria	p__Bacteroidetes	c__Cytophagia	o__Cytophagales	f__Cytophagaceae	g__Flexibacter	s__elegans
1033	CACGCCGTAAACGATGGATACTCGCTGCCGGCGATACAATGTCGGTGGCTTAGCGAAAGTGTTAAGTATCCCACCTGGGGAGTACGCCCGCAAGGGTGAAACTCAAAAGAATTGGCGGGGGCCCGCACAAGTGGTGGAGCATGTGGTTTAATTCGATGATACGCGAGGAACCTTACCTAGGCTAGAATGCGCGTGACCGCCCCAGAGATGGGGCTTTCCTTCGGGACACAAAGCAAGGTGCTGCATGGCCGTCGTCAGCTCGTGCCGTGAGGTGTTGGGTTAAGTCCCGCAACG	0	0	67	4	71	k__Bacteria	p__Bacteroidetes	c__Cytophagia	o__Cytophagales	f__Cytophagaceae	g__Hymenobacter	s__
1034	CACGCCGTAAACGATGGATACTCGCTGCCGGCGATACAATGTCGGTGGCTTAGCGAAAGCGTTAAGTATCCCACCTGGGGAGTACGCTCGCAAGAGTGAAACTCAAAAGAATTGACGGGGGCCCGCACAAGTGGTGGAGCATGTGGTTTAATTCGATGATACGCGAGGAACCTTACCTAGGCTAGAATGCGCGTGACCGGTTCAGAGATGAGCCTTTCCGTTCGGGACAACAAAGCAAGGTGCTGCATGGCCGTCGTCAGCTCGTGTCGTGAGATGTTGGGTTAACGTCCCGCAACGAGCGCAACCCCTATTAACAGTTGCTAACAAGTAATGTTGAGAACTCTGTTAAGACTG	0	0	0	1	1	k__Bacteria	p__Bacteroidetes	c__Cytophagia	o__Cytophagales	f__Cytophagaceae	g__Hymenobacter	s__
1035	CACGCCGTAAACGATGGATACTCGCTGCCGGCGCTACACTGTCGGTGGCTTAGCGAAAGCGTTAAGTATCCCACCTGGGGAGTACGCCCGCAAGGGTGAAACTCAAAAGAATTGACGGGGGCCCGCACAAGTGGTGGAGCATGTGGTTTAATTCGATGATACGCGAGGAACCTTACCTAGGCTAGAATGCGCGTGACCGGTTCAGAGATGAGCCTTTCCTTCGGGACACAAAGCAAGGTGCTGCATGGCCGTCGTCAGCTCGTGCCGTGAGGTGTTGGGTTAAAGTCCCCGCAACGAGCGCAAACCCCTCGTTTTTAAGTTGCCAGCATTCAGTTGGGCACTCTAGAGAGACTGCCGGTGACAAAACCGG	0	1	0	0	1	k__Bacteria	p__Bacteroidetes	c__Cytophagia	o__Cytophagales	f__Cytophagaceae	g__Hymenobacter	s__
1036	CACGCCGTAAACGATGGATACTCGCTGCGGGCGGATACACAGTCCGTGGCTTAGCGAAAGCGTTAAGTATCCCACCTGGGGAGTACGCTCGCAAGAGTGAAACTCAAAGGAATTGACGGGGGCCCGCACAAGTGGTGGAGCATGTGGTTTAATTCGATGATACGCGAGGAACCTTACCTAGGCTAGAATGCGCGTGACCGGCCCAGAGATGGGCCTTTCCTTCGGGACACAAAGCAAGGTGCTGCATGGCCGTCGTCAGCTCGTGCCGTGAGG	0	1	0	0	1	k__Bacteria	p__Bacteroidetes	c__Cytophagia	o__Cytophagales	f__Cytophagaceae	g__Hymenobacter	s__
1037	CACGCCGTAAACGATGGATACTCGCTGGCAGCGATACACAGTTGCTGGCTTAGCGAAAGCGGTAAGTATCCCACCTGGGGAGTACGCTCGCAAGAGTGAAACTCAAAGGAATTGACGGGGGGCCCGCACAAGTGGTGGAGCATGTGGTTTAATTCGATGATACGCGAGGAACCTTACCTAGGCTAGAATGCGCGTGATGGGTTCAGAGATGAGCCGTTCCTTCGGGACACAAAGCAAGGTGCTGCATGGCCGTCGTCAGCTCGTGCCCGTGAGGTGTTGGGTTAAAGTCCCGCAACGAGCGCAACCCCCTATGGTTAGTTGCCAGCACGTAAATGGTGGGGACTCTAGCCAGACTGCCTGCGCAAGCAGT	0	1	0	0	1	k__Bacteria	p__Bacteroidetes	c__Cytophagia	o__Cytophagales	f__Cytophagaceae	g__Hymenobacter	s__
1038	CACGCCGTAAACGATGGATACTCGCTGGCAGCGATACAGGGTTGCTGGCTTAGCGAAAGCGGTAAGTATCCCACCTGGGGAGTACGCTCGCAAGAGTGAAACTCAAAGGAATTGACGGGGGCCCGCACAAGTGGTGGAGCATGTGGTTTAATTCGATGATACGCGAGGAACCTTACCTAGGCTAGAATGCGCGTGATGGGTTCAGAGATGAGCCGTTCCTTCGGGACACAAAGCAAGGTGCTGCATGGCCGTCGTCAGCTCGTGCCGTGAGGTGTTGGGTTAAAGTCCCCGCAACGAGCGCAACCCCCTTGCCCCTTAGTTACCAGCGGATCATGCCGGGG	0	2	0	0	2	k__Bacteria	p__Bacteroidetes	c__Cytophagia	o__Cytophagales	f__Cytophagaceae	g__Hymenobacter	s__
1040	CACGCCGTAAACGATGGATACTCGCTGTGGGCAATATGACCGTCCGCGGCTTAGCGAAAGCGTTAAGTATCCCACCTGGGGAGTACGCCGGCAACGGTGAAACTCAAAGGAATTGACGGGGGCCCGCACAAGTGGTGGAGCATGTGGTTTAATTCGATGATACGCGAGGAACCTTACCTAGGCTAGAATGCGCGTGACCGGTCCGGAGACGGACCTTTCCTTCGGGACACAAAGCAAGGTGCTGCATGGCCGTCGTCAGCTCGTGCCGTGAGGTGTTGGGTTAAGTCCCGCAACGAGCGCAACCCCTATGTTTAGTTGCCAGCGGATAATGCCGGGGACTCTAGACAGACTGCCTGCGCAAGCAGTGAGGAAG	0	0	7	0	7	k__Bacteria	p__Bacteroidetes	c__Cytophagia	o__Cytophagales	f__Cytophagaceae	g__Hymenobacter	s__
1041	CACGCCGTAAACGATGGATACTCGTCGTGGGCGATAGACAGTCCGCGACTAAGCGAAAGCGGTAAGTATCCCACCTGGGGAGTACGCCGGCAACGGTGAAACTCAAAGGAATTGACGGGGGCCCGCACAAGTGGTGGAGCATGTGGTTTAATTCGATGATACGCGAGGAACCTTACCTGGGCTAGAATGTGCGTGAAGTGGTCAGAAGTGGTCACGTCCTGGGACACAAACAAGGTGCTGCATGGCCGTCGTCAGCTCGTGCCGTGAGGTGTTGGGTTAAGTCCCGCAACGAGCGCAACCCCTACTGTTTAGTTGCCAGCGGGTTAGTGCCGGGGACTC	0	0	62	0	62	k__Bacteria	p__Bacteroidetes	c__Cytophagia	o__Cytophagales
1042	CACGCCGTAAACGATGGATACTCGTTGTCCAGCGATAGACTGTTGGTGACTTAGCGAAAGCGGTAAGTATCCCACCTGGGGAGTACGCTCGCAAGAGTGAAACTCAAAGGAATTGACGGGGGCCCGCACAAGTGGTGGAGCATGTGGTTTAATTCGATGATACGCGAGGAACCTTACCTAGGCTAGAATGCGCGTGACCGGTTCAGAGATGAGCCTTTCCTTCGGGACACAAAGCAAGGTGCTGCATGGCCGTCGTCAGCTCGTGCCGTGAGGTGTTGGGTTAAGTCCCGCAACGAGCGC	0	0	33	3	36	k__Bacteria	p__Bacteroidetes	c__Cytophagia	o__Cytophagales	f__Cytophagaceae	g__Hymenobacter	s__
1046	CACGCCGTAAACGATGGATACTTGCTGTTGGGACTTCGGTTTCAGTGGCTAAGCGAAAGTTATAAGTATCCCACCTGGGGAGTACGTTCGCAAGAATGAAACTCAAAGGAATTGACGGGGGCCCGCACAAGCGGTGGAGCATGTGGTTTAATTCGATGATACGCGAGGAACCTTACCAAGGCTTAAATGCATAATGACGTATTTGGAAACAGATATTTCTTCGGACAGAATGCAAGGTGCTGCATGGCTGTCGTCAGCTCGTGCCGTGAGGTGTTAGGTTAAGTCCTGCAACGAGCGCAACCCCTATCATTAGTTGCCAGCGTTTAAAGACGGGGACTCTAATGAGACTGCCAATGAAAGTTGAGAGGAAGGT	6	0	0	0	6	k__Bacteria	p__Bacteroidetes	c__Flavobacteriia	o__Flavobacteriales	f__[Weeksellaceae]	g__Wautersiella	s__
1117	CACGCCGTAAACGATGGATGCTCGATGTCAGGGCCTTGTGCTCTGGTGTCTAAGCGAACGCGTTAAGCATCCCACCTGGGGAGTACGCTCGCAAGAGTGAAACTCAAAGGAATTGACGGGGGCCCGCACAAGCGGTGGAGCATGTGGCTTAATTCGATGCAACGCGAAGAACCTTACCTGGGCTCGAACGGCAGCGGACCGCCCCTGAAAGGGGGTTTCCCGAAAGGGCTGCTGTCGAGGTGCTGCATGGCTGTCGTCAGTTCGTGTCGTGAGATGTTGGGTTAAGTCCCGCAACGAACGCAACCCCTACTCTTAGTTACCAGCGGGTCGTGCCGGGGACTCTAAGAGGACTGCCTGCGCAAGCAGTGAGGAA	8	0	0	0	8	k__Bacteria	p__Bacteroidetes	c__[Rhodothermi]	o__[Rhodothermales]	f__Rhodothermaceae	g__	s__
1118	CACGCCGTAAACGATGGATGCTCGATGTTGCACCGCTTCAGGTGCAGTGTCCAAGCTAACGCGTTAAGCATCCCACCTGGGGAGTACGATCGCAAGGTTGAAACTCAAAGGAATTGACGGGGGCCCGCACAAGCGGTGGAGCATGTGGATTAATTCGATGCAACGCGAAGAACCTTACCCAGGCTCGAACGCAACCGGACAGGTCCCCGAAAAGGACCCTTCTTCGGACTGGTTGCGAGGTGCTGCATGGCTGTCGTCAGTTCGTGTCGTGAGATGTTGGGTTAAGTCCCGCAACGAACGCAACCCCTATCGCTAGTTGCCAGCGGGTAATGCCGGGAACTCTAGCGAGACTGCCTGCGCAAGCAGTGAGGAA	0	0	0	2	2	k__Bacteria	p__Bacteroidetes	c__[Rhodothermi]	o__[Rhodothermales]	f__Rhodothermaceae	g__Rubricoccus	s__
1320	CACGCCGTAAACGATGGGTGCTAGGTGTGGGGGGTTATCCACTCCCTCCGTGCCGTAGCTAACGCATTAAGCACCCCGCCTGGGGAGTACGCACGCAAGGTTGAAACTCAAAGGAATTGACGGGGGTCCGCACAAGCGGTGGAGCATGTGGTTTAATTCGATGATACGCGAGGAACCTTACCTGGGCTAGAATGCTGGGAGACGGTGGGTGAAAGCTCACTTTGTAGCAATACACTGCCAGTAAGGTGCTGCATGGCTGTCGTCAGCTCGTGCCGTGAGGTGTTGGGTTAAAGTCCCCGCAACGAGCGCAAACCCCCTCGTTTTTTAAGTTGCCAGCATTTAGTTGGGCACTCTAGAGATACTGCCGGTG	0	1	0	0	1	k__Bacteria	p__Bacteroidetes	c__[Saprospirae]	o__[Saprospirales]	f__Chitinophagaceae	g__Ferruginibacter	s__lapsinanis
1346	TACGCCGTAAACGATGGTTACTAGCTGTTCGGGAGCAATCCTGAGTGGCTAAGCGAAAGTGATAAGTAACCCACCTGGGGAGTACGTTCGCAAGAATGAAACTCAAAGGAATTGACGGGGGCCCGCACAAGCGGTGGAGCATGTGGTTTAATTCGATGATACGCGAGGAACCTTACCAGGGCTTAAATGTAGTTTGACCGATTTGGAAACAGATCTTTCGCAAGACAAATTACAAGGTGCTGCATGGTTGTCGTCAGCTCGTGCCGTGAGGTGTCAGGTTAAGTCCTATAACGAGCGCAACCCCTGTTGTTAGTTGCCAGCGAGTAATGTCGGGAACTCTAACAAGACTGCCAGTGCAAACTGTGAGGAAGGT	0	0	0	112	112	k__Bacteria	p__Bacteroidetes	c__Flavobacteriia	o__Flavobacteriales	f__Flavobacteriaceae	g__Gillisia	s__
1412	CACGCCGTAAACGATGTGCGCTGGATGTTGGAAGGCCTAGCCTTTCAGTGTCGTAGCTAACGCGGTAAGCGCACCGCCTGGGGAGTACGGCCGCAAGGTTGAAACTCAAAGGAATTGACGGGGGCTCACACAAGCGGTGGAGGATGTGGCTTAATTCGATGATACGCGAGGAACCTTACCTGGGCTAGAATGCTGGTGGACCGTGGGTGAAAGCTCATTTTGTAGCAATACACCGCCAGCAAGGTGCTGCATGGCTGTCGTCAGCTCGTGCCGTGAGGTGTTGGGTTAAAGTCCCCGCAACGAGCGC	0	1	0	0	1	k__Bacteria	p__Bacteroidetes	c__[Saprospirae]	o__[Saprospirales]	f__Chitinophagaceae
1651	CACGCCGTAAACTATGATCACTCGATGTTCGCGATATACAGTGAGCGTCCAAGCGAAAGCGTTAAGTGATCCACCTGGGGAGTACGCTCGCAAGAGTGAAACTCAAAGGAATTGACGGGGGTCCGCACAAGTGGTGGAGCATGTGGTTTAATTCGATGATACGCGAGGAACCTTACCTGGGCTAGAATGTGAGGGAATTATTCAGAGATGGATAAGTCCGCAAGGACCCGAAACAAGGTGCTGCATGGCTGTCGTCAGCTCGTGCCGTGAGGTGTTGGGTTAAGTCCCGCAACGAGCGCAACCCCTATTGTTAGTTGCCAGCACGTTAAGGTGGGGACTCTAATAAGACTGCCTGCGTAAGCAGAGAGGAAGG	0	0	37	1	38	k__Bacteria	p__Bacteroidetes	c__Cytophagia	o__Cytophagales	f__Cytophagaceae	g__Sporocytophaga	s__
1704	CACGCCGTAAACTATGGATGCTCGGTGTCGCGGTCTTATGATCGCGGTGCCTAAGCTAACGCGTTAAGCATCCCACCTGGGGAGTACGTTCGCAAGAATGAAACTCAAAGGAATTGACGGGGGCCCGCACAAGCGGTGGAGCATGTGGCTTAATTCGATGCAACGCGAAGAACCTTACCCAGGCTCGAACGCCAGTTGACAACCTCCGAAAAGAGGTCTCCTTCGGGCAACTGGCGAGGTGCTGCATGGCTGTCGTCAGTTCGTGTCGTGAGATGTTGGGTTAAGTCCCGCAACGAACGCAACCCCTATCGTTAGTTACCAGCGGGTCATGCCGGGGACTCTAACGAGACTGCCTGCGCAAGCAGTGAGGAAG	0	0	0	2	2	k__Bacteria	p__Bacteroidetes	c__[Rhodothermi]	o__[Rhodothermales]	f__Rhodothermaceae	g__	s__
1736	CACGCTGTAAAACGATGCTCACTCGATGTATGCGATAGATAGTATGCGTCCAAGCGAAAGCGTTAAGTGAGCCACCTGGGGAGTACGCCCGCAAGGGTGAAACTCAAAGGAATTGGACGGGGGTCCGCACAAGCGGTGGAGCATGTGGTTTAATCCGATGATACGCGAGGAACCTTACCTGGGCTCGAATGGCTAGCTGCTATCCCCCAGAGGAGTGGGGAGTTCTTCGGACAGTTAGCAAGGTGCTGCATGG	33	0	0	0	33	k__Bacteria	p__Bacteroidetes	c__Cytophagia	o__Cytophagales	f__Flammeovirgaceae
1745	CACGCTGTAAACGATGAAGACTCGATGTTAGGGATATACTCTTAGCGTCCAAGCGAAAGCGTTAAGTCTTCCACCTGGGGAGTACGCCCGCAAGGGTGAAACTCAAAGGAATTGACGGGGGTCCGCACAAGCGGTGGAGCATGTGGTTTAATTCGATGATACGCGAGGAACCTTACCTGGGCTAGAATGCGAGGGAATGATTCAGAAATGGATCAGTCTGCAAAGACCCAAAGCAAGGTGCTGCATGGCTGTCGTCAGCTCGTGCCGTGAGGTGTTGGGTTAAGTCCCGCAACGAGCGCAACCCCTATCTTTAGTTGCTAACACGTAATGGTGAGGACTCTAAAGAGACTGCCTGCGCAAGCAGAGAGGAAGG	0	0	5	0	5	k__Bacteria	p__Bacteroidetes	c__Cytophagia	o__Cytophagales	f__Cytophagaceae	g__Rhodocytophaga	s__
1795	CACGCTGTAAACGATGATAACTCGATGTTGGCGATACACCGTCAGCGTCTTAGCGAAAGCGTTAAGTTATCCACCTGGGGAGTACGCCCGCAAGGGTGAAACTCAAAGGAATTGACGGGGGCCCGCACAAGCGGTGGAGCATGTGGTTTAATTCGATGATACGCGAGGAACCTTACCTAGGCTAGAATGCGCGTGACCGCCTCAGAGATGAGGCTTTCCTTCGGGACACAAAGCAAGGTGCTGCATGGCTGTCGTCAGCTCGTGCCGTGAGG	0	0	2	0	2	k__Bacteria	p__Bacteroidetes	c__Cytophagia	o__Cytophagales	f__Cytophagaceae	g__Adhaeribacter	s__
1797	CACGCTGTAAACGATGATCACTCGATGTTAGGGATATACTCTTAGCGTCCAAGGGAAACCGTTAAGTGATCCACCTGGGGAGTACGCCCGCAAGGGTGAAACTCAAAGGAATTGACGGGGGTCCGCACAAGCGGTGGAGCATGTGGTTTAATTCGATGATACGCGAAGAACCTTACCTGGACTAGAATGCGAGGGAAGACACCGTAACGGGTGTCGTCTGGGAAACCAGACCCAAAGCAAGGTGCTGCATGGCTGTCGTCAGCTCGTGTCGTGAGATGTTGGGTTAAAGTCCCGCAACGAGCGCAAACCCCCTATTAAACAGTTGCCATCATTCAGTTGGGCACTCTAGGGGGACGTGCCGGTGATAAGC	0	1	0	0	1	k__Bacteria	p__Bacteroidetes	c__Cytophagia	o__Cytophagales
1798	CACGCTGTAAACGATGATCACTCGATGTTGGCGATACACAGTCAGCGTCCAAGGGAAACCGTTAAGTGATCCACCTGGGGAGTACGCCCGCAAGGGTGAAACTCAAAGGAATTGACGGGGGTCCGCACAAGCGGTGGAGCATGTGGTTTAATTCGATGATACGCGAGGAACCTTACCTGGGCTAGAATGCGAGGGAATCACTCAGAAATGAGTGAGTCTGCAAAGACCCAAAGCAAGGTGCTGCATGGCTGTCGTCAGCTCGTGCCGTGAGGTGTTGGGTTAAAGTCCCCGCAACGAGCGCAACCCCCGTACTCTTAGTTGCTAAACAGGTAAAGCTGAGGACTCTAAGGGGACTGCCTGCGCAAGCAGA	0	12	0	0	12	k__Bacteria	p__Bacteroidetes	c__Cytophagia	o__Cytophagales	f__Cytophagaceae	g__Rhodocytophaga	s__
1799	CACGCTGTAAACGATGATCACTCGATGTTGGCGATACACAGTCAGCGTCCAAGGGAAACCGTTAAGTGATCCACCTGGGGAGTACGCCCGCAAGGGTGAAACTCAAAGGAATTGACGGGGGTCCGCACAAGCGGTGGAGCATGTGGTTTAATTCGATGATACGCGAGGAACCTTACCTGGGCTAGAATGCGCGGGAATCTCTCAGAAATGAGTGAGTCTGCAAAGACCCAAAGCAAGGTGCTGCATGGCTGTCGTCAGCTCGTGCCGTGAGGTGTTGGGTTAAAGTCCCGCAACGAGCGCAACCCCCTTATCAACAGTTGCCATCATTAAAGTTGGGAACTCTGTTGAGACTGCCGTTGATAAAACCGGA	0	3	0	0	3	k__Bacteria	p__Bacteroidetes	c__Cytophagia	o__Cytophagales
1804	CACGCTGTAAACGATGATGACTCGATGTTAGCGATATACCGTTAGCGTCCAAGCGAAAGCGTTAAGTCATCCACCTGGGGAGTACGCCCGCAAGGGTGAAACTCAAAGGAATTGACGGGGGTCCGCACAAGCGGTGGAGCATGTGGTTTAATTCGATGATACGCGAGGAACCTTACCTGGGCTAGAATGTGAGGGAAGAGGTTAGAGATAGCCTCGCCTGCAAAGGCCCAAAACAAGGTGCTGCATGGCTGTCGTCAGCTCGTGTCGTGAGATGTTGGGTTAAGTCCCGCAACGAGCGCAACCCCTATTCTTAGTTGCTAACATGTAATGGTGAGGACTCTAAGAAGACTGCCTGCGCAAGCAGAGAGGAAGG	10	0	0	0	10	k__Bacteria	p__Bacteroidetes	c__Cytophagia	o__Cytophagales	f__Cytophagaceae	g__Rhodocytophaga	s__
1806	CACGCTGTAAACGATGATGACTCGCTGTTGGCTCATTGGAGTCAGCGGCTTAGCGAAAGCGTTAAGTCATCCACCTGGGGAGTACGCCGGCAACGGTGAAACTCAAAGGAATTGACGGGGGTCCGCACAAGCGGTGGAGCATGTGGTTTAATTCGATGATACGCGAGGAACCTTACCCGGGCTAGAATGTGAGGGAAGGATTCAGAGATGGATCTGCCAGCAATGGCCCGAAACAAGGTGCTGCATGGCTGTCGTCAGCTCGTGCCGTGAGGTGTTGGGTTAAGTCCCGCAACGAGCGCAACCCCTATTCTTAGTTGCCAGCATGTACTGATGGGGACTCTAAGAAGACTGCCTGCGCAAGCAGTGAGGAAGG	1031	0	0	0	1031	k__Bacteria	p__Bacteroidetes	c__Cytophagia	o__Cytophagales	f__Cytophagaceae	g__	s__
1807	CACGCTGTAAACGATGATTACTCGATGTCGGCGATAAACTGTCGGCGTCTTGGCGAAAGCGTTAAGTAATCCACTTGGGGAGTACGCCCGCAAGGGTGAAACTCAAAGGAATTGACGGGGGCCCGCACAAGCGGTGGAGCATGTGGTTTAATTCGATGATACGCGAGGAACCTTACCTAGGCTAGAATGCGCGTGACCGCCTCAGAGATGAGGCTTCCCTTCGGGGCACAAAGCAAGGTGCTGCATGGCTGTCGTCAGCTCGTGCCGTGAGGTGTTGGGTTAAGTCCCGCAACGAGCGCAACCCCTATCTTTAGTTGCCAGCGAGTAATGTCGGGGACTCTAGAGAGACTGCCTGCGCAAGCAGTGAGGAAGG	6	0	0	0	6	k__Bacteria	p__Bacteroidetes	c__Cytophagia	o__Cytophagales	f__Cytophagaceae	g__Adhaeribacter	s__
1808	CACGCTGTAAACGATGATTACTCGATGTTAGCGATACACAGTTAGCGTCCAAGGGAAACCGATAAGTAATCCACCTGGGGAGTACGCCCGCAAGGGTGAAACTCAAAGGAATTGACGGGGGTCCGCACAAGCGGTGGAGCATGTGGTTTAATTCGATGATACGCGAGGAACCTTACCTGGGCTAGAATGCGAGGGAATGAGTCAGAAATGGCTCAGTCTGCAAAGACCCAAAGCAAGGTGCTGCATGGCTGTCGTCAGCTCGTGCCGTGAGGTGTTGGGTTAAGTCCCGCAACGAGCGCAACCCACGTTTTTAGTTGCCAGCATTCAGTTGGGCACTCTAGAGAGACTGCCGGTGACAAACCGGAGGAAGGTG	0	0	1	0	1	k__Bacteria	p__Bacteroidetes	c__Cytophagia	o__Cytophagales	f__Cytophagaceae
1809	CACGCTGTAAACGATGATTACTCGATGTTAGCGATAGACAGTTAGCGTCCAAGGGAAACCGATAAGTAATCCACCTGGGGAGTACGCCCGCAAGGGTGAAACTCAAAGGAATTGACGGGGGTCCGCACAAGCGGTGGAGCATGTGGTTTAATTCGATGATACGCGAGGAACCTTACCTGGGCTAGAATGCGAGGGAATGGCTCAGAAATGGGTCAGTCTGCAAAGACCCAAAGCAAGGTGCTGCATGGCTGTCGTCAGCTCGTGCCGTGAGGTGTTGGGTTAAGTCCCGCAACGAGCGCAACCCCTATTTTTAGTTGCTAACAGGTAAAGCTGAGGACTCTAAAGAGACTGCCTGCGCAAGCAGAGAGGAAGG	0	0	74	0	74	k__Bacteria	p__Bacteroidetes	c__Cytophagia	o__Cytophagales	f__Cytophagaceae	g__Rhodocytophaga	s__
1810	CACGCTGTAAACGATGATTACTCGATGTTAGCGATATACTGTTAGCGTCTTAGCGAAAGCGTTAAGTAATCCACCTGGGGAGTACGCTCGCAAGAGTGAAACTCAAAGGAATTGACGGGGTCCGCACAAGCGGTGGAGCATGTGGTTTAATTCGATGATACGCGAGGAACCTTACCTGGGCTAGAATGTGAAGGAAGAATTCAGAGATGGATTCGCCAGCAATGGCCTG	0	2	0	0	2	k__Bacteria	p__Bacteroidetes	c__Cytophagia	o__Cytophagales	f__Cytophagaceae	g__Sporocytophaga	s__
1811	CACGCTGTAAACGATGATTACTCGATGTTCGCGATATACTGTGAGCGTCCAAGCGAAAGCGTTAAGTAATCCACCTGGGGAGTACGCCCGCAAGGGTGAAACTCAAGGGAATTGACGGGGGTCCGCACAAGCGGTGGAGCATGTGGTTTAATTCGATGATACGCGAGGAACCTTACCTGGGCTAGAATGCGAGGGAATAGTTCAGAAATGAGCTAGTCTGCAAAGACCCAAAGCAAGGTGCTGCATGGCTGTCGTCAGCTCGTGCCGTGAGGTGTTGGGTTAAGTCCCGCAACGAGCGCAACCCCTATTCTTAGTTGCCAGCACGTAATGGTGGGGACTCTAAGAAGACTGCCTGCGCAAGCAGAGAGGAAGG	0	0	9	0	9	k__Bacteria	p__Bacteroidetes	c__Cytophagia	o__Cytophagales	f__Cytophagaceae	g__Rhodocytophaga	s__
1827	CACGCTGTAAACGATGCGAACTCGCTGTTGGCTTTTAGGAGTCAGCGGCTTAGCGAAAGCGTTAAGTTCGCCACCTGGGGAGTACGCCGGCAACGGTGAAACTCAAAGGAATTGACGGGGGTCCGCACAAGCGGTGGAGCATGTGGTTTAATTCGACGCAACGCGAAGAACCTTACCTGAACTAGAATGCGAGGGAAGACTACCTAATAGTAGTCGTCGGGCAACCGACCCAAAGCAAGGTGCTGCATGGCTGTCGTCAGCTCGTGTCGTGAGATGTTGGGTTAAGTCCCGCAACGAGCGCAACCCCTATTAACAGTTGCTAACAAGTAATGTTGAGAACTCTGTTAAGACTGCCGTTGATAAAACGGAGGAA	0	0	1	0	1	k__Bacteria	p__Bacteroidetes	c__Cytophagia	o__Cytophagales
1828	CACGCTGTAAACGATGCGAACTCGCTGTTGGCTTTTAGGAGTCAGCGGCTTAGCGAAAGCGTTAAGTTCGCCACCTGGGGAGTACGCCGGCAACGGTGAAACTCAAAGGAATTGACGGGGGTCCGCACAAGCGGTGGAGCATGTGGTTTAATTCGATGATACGCGAGGAACCTTACCTGGGCTAGAATGCTAGGGGAAGTAATCAGAAATGGTTACGCCAGCAATGGTCGCTGGGCAAAGGGTGCCGTGACTAGGTCGGTCGTTCGGGTTTCCTACGACGTCCG	0	0	3	0	3	k__Bacteria	p__Bacteroidetes	c__Cytophagia	o__Cytophagales	f__Cytophagaceae
1831	CACGCTGTAAACGATGCGAACTCGCTGTTGGTGAATTTTCATCAGCGGCTTAGCGAAAGCGTTAAGTTCGCCACCTGGGGAGTACGCCGGCAACGGTGAAACTCAAAGGAATTGACGGGGGTCCGCACAAGCGGTGGAGCATGTGGTTTAATTCGATGATACGCGAGGAACCTTACCTGGGCTAGAATGCCAGGGGAAGTAATCAGAAATGGTTACGCCAGCAATGGTCGCTGGCAAGGTGCTGCATGGCTGTCGTCAGCTCGTGCCGTGAGGTGTTGGGTTAAGTCCCGCAACGAGCGCAACCCCTGTCAGTAGTTGCCATCACGTAAAGGTGGGGACTCTACTGAGACTGCCTGCGCAAGCAGAGAGGAAG	0	0	1	0	1	k__Bacteria	p__Bacteroidetes	c__Cytophagia	o__Cytophagales	f__Cytophagaceae	g__	s__
1832	CACGCTGTAAACGATGCTCACTCGATGTATGCGATACAGTGTATGCGTCCAAGCGAAAGCGTTAAGTGAGCCACCTGGGGAGTACGCCCGCAAGGGTGAAACTCAAAGGAATTGACGGGGGTCCGCACAAGCGGTGGAGCATGTGGTTTAATTCGATGATACGCGAGAAACCTTACCTGGGCTCGAATTCATAGTGCTATCTCCAGAGATGGGGAGTTCTTCGGACACTATGGAAGGTGCTGCATGGCTGTCGTCAGCTCGTGCCGTGAGGTGTTGGGTTAAGTCCCG	4	0	0	0	4	k__Bacteria	p__Bacteroidetes	c__Cytophagia	o__Cytophagales	f__Flammeovirgaceae	g__	s__
1932	CATGCCGTAAACGATGATCACTCGATGTGTGCGATAAACAGTACGCGTCTAAGCGAAAGCGTTAAGTGATCCACCTGGGGAGTACGCTCGCAAGAGTGAAACTCAAAGGAATTGACGGGGGTCCGCACAAGCGGTGGAGCATGTGGTTTAATTCGATGATACGCGAGGAACCTTACCTGGGCTAGAATGCGAGGGAATGATTCAGAGATGGATCAGTCAGCAATGACCCAAAGCAAGGTGCTGCATGGCTGTCGTCAGCTCGTGCCGTGAG	0	2	0	0	2	k__Bacteria	p__Bacteroidetes	c__Cytophagia	o__Cytophagales	f__Cytophagaceae	g__Sporocytophaga	s__
1933	CATGCCGTAAACGATGATCACTCGATGTGTGCGATAAACAGTACGCGTCTTAGCGAAAGCGTTAAGTGATCCACCTGGGGAGTACGCTCGCAAGAGTGAAACTCAAAGGAATTGACGGGGGTCCGCACAAGCGGTGGAGCATGTGGTTTAATTCGATGATACGCGAGGAACCTTACCTGGGCTAGAATGCGAGGGAATTTATCGGAGACGGTAAAGTCAGCAATGACCCAAAGCAAGGTGCTGCATGGCTGTCGTCAGCTCGTGCCGTGAGG	0	2	0	0	2	k__Bacteria	p__Bacteroidetes	c__Cytophagia	o__Cytophagales
1934	CATGCCGTAAACGATGATTACTCGATGTGTGCGATAGACAGTACGCGTCCAAGCGAAAGCGTTAAGTAATCCACCTGGGGAGTACGCTCGCAAGAGTGAAACTCAAAGGAATTGACGGGGGTCCGCACAAGCGGTGGAGCATGTGGTTTAATTCGATGATACGCGAGGAACCTTACCTGGGCTAGAATGTGAGGGAATGACCCAGAGATGGGTCAGCCGCAAGGCCCGAAACAAGGTGCTGCATGGCTGTCGTCAGCTCGTGCCGTGAGGTGTTGGGTTAAGTCCCGCAACGAGCGCAACCCCTATTATTAGTTGCCAGCACATTATGGTGGGGACTCTAATAAGACTGCCTGCGCAAGCAGAGAGGAAGGAG	0	0	0	54	54	k__Bacteria	p__Bacteroidetes	c__Cytophagia	o__Cytophagales	f__Flammeovirgaceae	g__	s__
1935	CATGCCGTAAACGATGATTACTCGATGTTGGCGATATTACTGTCAGCGTCCAAGCGAAAGCGTTAAGTAATCCACCTGGGGAGTACGCTCGCAAGAGTGAAACTCAAAGGAATTGACGGGGGTCCGCACAAGCGGTGGAGCATGTGGTTTAATTCGATGATACGCGAGGAACCTTACCTGGGCTAGAATGCCCTTGACCGCCCTAGAGATAGGGTTTTCCTTCGGGACAAGGTGCAAGGTGCTGCATGGCCGTCGTCAGCTCGTGCCGTGAGGTGTTGGGTTAAGTCCCG	0	0	0	1	1	k__Bacteria	p__Bacteroidetes	c__Cytophagia	o__Cytophagales	f__Flammeovirgaceae	g__	s__
1936	CATGCCGTAAACGATGATTACTCGCTGTTATGCCCTAGTGGTGTAGCGGCCAAGCGAAAGCGTTAAGTAATCCACCTGGGGAGTACGCTCGCAAGAGTGAAACTCAAAGGAATTGACGGGGGTCCGCACAAGCGGTGGAGCATGTGGTTTAATTCGATGATACGCGAGGAACCTTACCTGGGCTAGAATGTGAGGGAATGGTTTAGAGATAGATCAGTCAGCAATGACCCGAAACAAGGTGCTGCATGGCTGTCGTCAGCTCGTGCCGTGAGGTGTTGGGTTAAGTCCCGCAACGAGCGCAACCCCTATGTTTAGTTGCCAGCACGTAATGGTGGGGACTCTAGACAGACTGCCTGCGCAAGCAGAGAGGAAG	0	0	0	36	36	k__Bacteria	p__Bacteroidetes	c__Cytophagia	o__Cytophagales	f__Cyclobacteriaceae	g__	s__
1937	CATGCCGTAAACGATGATTACTGACTGTATGCATATAATGTATGTGGTTAAGCGAAAGCGTTAAGTAATCCACCTGGGGAGTACGCCGGCAACGGTGAAACTCAAAGGAATTGACGGGGGTCCGCACAAGCGGTGGAGCATGTGGTTTAATTCGATGATACGCGAGGAACCTTACCTGGGCTAGAATGTGAAGGAAGTCATCAGAAATGGTGACGTGTAGCAATACACCTGAAACAAGGTGCTGCATGGCTGTCGTCAGCTCGTGCCGTGAGGTGTTGGG	0	1	0	0	1	k__Bacteria	p__Bacteroidetes	c__Cytophagia	o__Cytophagales	f__Cytophagaceae	g__Spirosoma	s__
1938	CATGCCGTAAACGATGATTACTGACTGTGTGTACTACCGTATGCGTGGTTAAGCGAAAGCGTTAAGTAATCCACCTGGGGAGTACGCTGGCAACAGTGAAACTCAAAGGAATTGACGGGGGTCCGCACAAGCGGTGGAGCATGTGGTTTAATTCGATGATACGCGAGGAACCTTACCTGGGCTAGAATGTGCGTGAAGGGTGTGGAAACACGTCCGCCCGCAAGGGGCACAAAACAAGGTGCTGCATGGCTGTCGTCAGCTCGTGCCGTGAGGTGTTGGGTTAAAGTCCCCGCAACCGAGCGCAACCCCCGTGTTGTATGTTGCCAGCACGTAGTGGTGGGGACTCATGCGAGACTGCCTGCGCAAGCAG	0	4	0	0	4	k__Bacteria	p__Bacteroidetes	c__Cytophagia	o__Cytophagales	f__Cytophagaceae	g__Spirosoma	s__
1939	CATGCCGTAAACGATGATTACTGGCTGTATGCGTTCTAACGTGTGTGGCTGAGCGAAAGCGTTAAGTAATCCACCTGGGGAGTACGCTGGCAACAGTGAAACTCAAAGGAATTGACGGGGGTCCGCACAAGCGGTGGAGCATGTGGTTTAATTCGATGATACGCGAGGAACCTTACCAGCTCTTGACATGCCGTGCTACGTGGAGAGATTCACGGTTCCCTTCGGGGACGCGGACACAGGTGCTGCATGGCTGTCGTCAGCTCGTGTCCGTGAGATGTTGGGTTAAAGTCCCCGCAACGAGCGCAACCCCCTTGCCTTTAGTTGCTACCATTTAGTTGAGCACTCTAGAGGGACCGCCGGTGATAAGCCG	0	1	0	0	1	k__Bacteria	p__Bacteroidetes
1940	CATGCCGTAAACGATGATTACTGGCTGTCTGGGAGAAGTTCTGGGTGGCTGAGCGAAAGCGTTAAGTAATCCACCTGGGGAGTACGCCGGCAACGGTGAAACTCAAAGGAATTGACGGGGGTCCGCACAAGCGGTGGAGCATGTGGTTTAATTCGATGATACGCGAGGAACCTTACCTGGGCTAGAATGTGCGTGAAGGATCTGGAAACAGGTTCGTGTAGCAATACACACAAAACAAGGTGCTGCATGGCTGTCGTCAGCTCGTGCCGGT	0	2	0	0	2	k__Bacteria	p__Bacteroidetes	c__Cytophagia	o__Cytophagales	f__Cytophagaceae	g__Spirosoma	s__
1941	CATGCCGTAAACGATGATTACTGGCTGTCTGTGTTTAAAGCATGGGTGGCTGAGCGAAAGCGTTTAAGTAATCCACCTGGGGGAGTACGCTGGCAACAGTGAAACTCAAAGGAATTGACGGGGGTCCGCACAAGCGGTGGAGCATGTGGTTTAATTCGATGATACGCGAGGAACCTTACCTGGGCTAGAATGTGCGTGAAGGTATCAGAAATGGTACCGGTAGCAATACCCACAAAACAAGGTGCTGCATGGCTGTCGTCAGCTCGTGCCGTGAGGTGTTGGGTTAAAGTCCCCG	0	3	0	0	3	k__Bacteria	p__Bacteroidetes	c__Cytophagia	o__Cytophagales	f__Cytophagaceae	g__Spirosoma	s__
1943	CATGCCGTAAACGATGATTACTGGCTGTGTGTACTACAGTATGCGTGGCTGAGCGAAAGCGTTAAGTAATCCACCTGGGGAGTACGCTGGCAACAGTGAAACTCAAAGGAATTGACGGGGGTCCGCACAAGCGGTGGAGCATGTGGTTTTTAATTCGATGATACGCGAGGAACCTTACCTGGGCTAGAATGTGCGTGAAGGGCTCAGAAATGGGTCCGGGTAGCAATACCCACAAAACAAGGTGCTGCATGGCTGTCGTCAGCTCGTGCCCGTGAGGTGTTGGGTTAAAGTCCCCG	0	12	0	0	12	k__Bacteria	p__Bacteroidetes	c__Cytophagia	o__Cytophagales	f__Cytophagaceae	g__Spirosoma	s__
1945	CATGCCGTAAACGATGATTACTGGCTGTGTGCGTTCAAGCGTGCGTGGCTGAGCGAAAGCGTTAAGTAATCCACCTGGGGAGTACGCTGGCAACAGTGAAACTCAAAGGAATTGACGGGGGTCCGCACAAGCGGTGGAGCATGTGGTTTAATTCGATGATACGCGAGGAACCTTACCTGGGCTAGAATGCGCGAGAAGGTTGGTTAATGCCAACCGTCGAGCAATCCGACTCAAAGCAAGGTGCTGCATGGCTGTCGTCAGCTCGTGTCGTGAGATGTTGGGTTAAAGTCCCGCAACGAGCGCAACCCCTTATCAACAGTTGCCATCATTAAAGTTGGGAAACTCTGTTGAGACCTGCCGTTGATAAAAC	0	1	0	0	1	k__Bacteria	p__Bacteroidetes	c__Cytophagia	o__Cytophagales	f__Cyclobacteriaceae
1946	CCGGCCGTAAACGATGATTACTGGCTGTATGTACAACAGTATGTGTGGCTGAGCGAAAGCGTTAAGTAATCCACCTGGGGAGTACGCTGGCAACAGTGAAACTCAAAGGAATTGACGGGGGTCCGCACAAGCGGTGGAGCATGTGGTTTAATTCGATGATACGCGAGGAACCTTACCTGGGCTAGAATGTGCGTGAAGTTATCAGAAATGGTAGCGGGTAGCAATACCCACAAAACAAGGTGCTGCATGGCTGTCGTCAGCTCGTGCCGTGAGGTGTTGGGTTAAAGTCCCCG	0	2	0	0	2	k__Bacteria	p__Bacteroidetes	c__Cytophagia	o__Cytophagales	f__Cytophagaceae	g__Spirosoma	s__
1947	CATGCCGTAAACGATGATTACTGGCTGTGTGTGTTCACGCATGCGTGGCTGAGCGAAAGCGTTAAGTAATCCACCTGGGGAGTACGCTGGCAACAGTGAAACTCAAAGGAATTGACGGGGGTCCGCACAAGCGGTGGAGCATGTGGTTTTAATTCGATGATACGCGAGGAACCTTACCTGGGCTAGAATGTGCGTGAAGGGTTCAGAAATGGGTCCGTGTAGCAATACACACAAAACAAGGTGCTGCATGGCTGTCGTCAGCTCGTGCCCGTGAGGTGTTGGGTTAAAGTCCCGCAACGAGCGCAAACCCCCGTGTGGTATGTTGCCAGCACGTAGAGGTGGGGACTCATGCCAGCTGCCTGCGCAAGCA	0	6	0	0	6	k__Bacteria	p__Bacteroidetes	c__Cytophagia	o__Cytophagales	f__Cytophagaceae	g__Spirosoma	s__
1948	CATGCCGTAAACGATGATTACTGGCTGTGTGTGCTTACAGCATGCGTGGCTGAGCGAAAGCGTTAAGTAATCCACCTGGGGAGTACGCTGGCAACAGTGAAACTCAAAGGAATTGACGGGGGTCCGCACAAGCGGTGGAGCATGTGGTTTAATTCGATGATACGCGAGGAACCTTACCTGGGCTAGAATGTGCGTGAAGGTATCAGAAATGGTGCCGTGTAGCAATACACACAAAACAAGGTGCTGCATGGCTGTCGTCAGCTCGTGCCGTGAGGTGTTGGGTTAAGTCCCGCAACGAGCGCAACCCCTATGGTATGTTGCCAGCACGTAAAGGTGGGGACTCATGCCAGACTGCCTGCGCAAGCAGAGAGGG	0	0	5	0	5	k__Bacteria	p__Bacteroidetes	c__Cytophagia	o__Cytophagales	f__Cytophagaceae	g__Spirosoma	s__
1949	CATGCCGTAAACGATGATTACTGGCTGTGTGTGCTTACAGCATGCTTGGCTGAGCGAAAGCGTTAAGTAATCCACCTGGGGAGTACGCTGGCAACAGTGAAACTCAAAGGAATTGACGGGGGTCCGCACAAGCGGTGGAGCATGTGGTTTAATTCGATGCAACGCGAAGAACCTTACCAGGGCTTGACATGTCGCGAACCTCAGGGAAACTTGAGGGTGCCTTCGGG	0	0	1	0	1	k__Bacteria	p__Bacteroidetes	c__Cytophagia	o__Cytophagales
1950	CATGCCGTAAACGATGATTACTGGCTGTGTGTGTTCAAGCATGCGTGGCTGAGCGAAAGCGTTAAGTAATCCACCTGGGGAGTACGCTGGCAACAGTGAAACTCAAAGGAATTGACGGGGGTCCGCACAAGCGGTGGAGCATGTGGTTTAATTTCGATGATACGCGAGGAACCTTACCTGGGCTAGAATGTGCGTGAATGTATCAGAAATGGTACAGTGTAGCAATACACACAAAACAAGGTGCTGCATGGCTGTCGTCAGCTCGTGCCCGTGAGGTGTTGGGTTAAAGTCCCGCAACGAGCGCAACCCCCTATTGTATGTTGCCAGCACGTAATGGTGGGGACTCATGCGAGACTGCCTGCGCAAGCAG	0	2	0	0	2	k__Bacteria	p__Bacteroidetes	c__Cytophagia	o__Cytophagales	f__Cytophagaceae	g__Spirosoma	s__
1951	CATGCCGTAAACGATGATTACTGGCTGTGTGTGTTCACGCATGCGTGGCTGAGCGAAAGCGTTAAGTAATCCACCTGGGGAGTACGCTGGCAACAGTGAAACTCAAAGGAATTGACGGGGGTCCGCACAAGCGGTGGAGCATGTGGTTTTTAATTCGATGATACGCGAGGAACCTTACCTGGGCTAGAATGTGCGTGAAGGGTTCAGAAATGGGTCCGTGTAGCAATACACACAAAACAAGGTGCTGCATGGCTGTCGTCAGCTCGTGCCGTGAGGTGTTGGGTTAAAGTCCCGCAACGAGCGCAACCCCCCGGTCGTACTGTTGCCAGCATTCAGTTGGGGACTCATACGAGACTGCCGGTGACAAAAC	0	2	0	0	2	k__Bacteria	p__Bacteroidetes	c__Cytophagia	o__Cytophagales	f__Cytophagaceae	g__Spirosoma	s__
1952	CATGCCGTAAACGATGATTACTGGCTGTGTGTGTTCACGCATGCGTGGCTGAGCGAAAGCGTTAAGTAATCCACCTGGGGAGTACGCTGGCAACAGTGAAACTCAAAGGAATTGACGGGGGTCCGCACAAGCGGTGGAGCATGTGGTTTAATTCGATGATACGCGAGGAACCTTACCTGGGCTAGAATGTGCGTGAAGGGTTCAGAAATGGGTCCGTGTAGCAATACACACAAAACAAGGTGCTGCATGGCTGTCGTCAGCTCGTGTCGTGAGATGTTGGGTTAAAGTCCCGCAACGAGCGCAAACCCTCGTCCTTAGTTGCCATCATTTAGTTGGGCACTCTAAAGGAAAACCGCCGGTGATAAGCCGG	0	1	0	0	1	k__Bacteria	p__Bacteroidetes	c__Cytophagia	o__Cytophagales	f__Cytophagaceae	g__Spirosoma	s__
1953	CATGCCGTAAACGATGATTACTGGCTGTTTGCGCACTGGCGTGAGTGGCTAAGGGAAACCGGTAAGTAATCCACCTGGGGAGTACGCCGGCAACGGTGAAACTCAAAGGAATTGACGGGGGTCCGCACAAGCGGTGGAGCATGTGGTTTAATTCGATGATACGCGAGGAACCTTACCCGGGCTAGAATGTGAAGGAAGAATTTGGAGACAGGTTCGTGTAGCAATACACCTGAAACAAGGTGCTGCATGGCTGTCGTCAGCTCGTGTCGTGAGATGTTGGGTTAAAG	0	1	0	0	1	k__Bacteria	p__Bacteroidetes	c__Cytophagia	o__Cytophagales	f__Cyclobacteriaceae
1954	CATGCCGTAAACGATGATTACTGGCTGTTTGGGGCTCCGCCCTGAGTGGCTAAGGGAAACCGGTAAGTAATCCACCTGGGGAGTACGCCGGCAACGGTGAAACTCAAAGGAATTGACGGGGGTCCGCACAAGCGGTGGAGCATGTGGATTAATTCGTCATTAACCGAAGAACCTTACCCAGGCTTGACATTGAGAGCAAAGGCGTGAAAGCGTCTCCTCCCGCAAGGGACTCGAAAACAGGTGTTGCATGGCTGTCGTCAGCTCGTGTCGTGAGATGTTGGGGTTAAAGTCCCCGCAAACCGAGCGCAACCCCCTATTAACAGTTGCTAAACAAGTAAATGTTGAGAACTCTGTTAAAGACTGCCGTTGA	0	1	0	0	1	k__Bacteria	p__Bacteroidetes	c__Cytophagia	o__Cytophagales	f__Cyclobacteriaceae
1955	CATGCCGTAAACGATGATTACTGGCTGTTTGTGCATCAGCATGAGTGGCTAAGGGAAACCGGTAAGTAATCCACCTGGGGAGTACGCCGGCAACGGTGAAACTCAAAGGAATTGACGGGGGTCCGCACAAGCGGTGGAGCATGTGGTTTAATTCGATGATACGCGAGGAACCTTACCCGGGCTAGAATGTGCGTGAAGTTATTGGAGACAGTAACGGGTAGCAATACCCACAAAACAAGGTGCTGCATGGCTGTCGTCAGCTCGTGCCGTGAGGTGTTGGGTTAAAGTCCCCGCAACGAGCGCAAACCCCCTGGAAATCAGTTGCCAGCATGTTATGATGGGGACTCTGGTTCGACTGCCTTCGCAAGGA	0	2	0	0	2	k__Bacteria	p__Bacteroidetes	c__Cytophagia	o__Cytophagales	f__Cytophagaceae	g__Rudanella	s__
1962	CATGCCGTAAACGATGTACACTCGCTGTTGGCGATATTACAGTCAGCGGCCAAGCGAAAGCGTTAAGTGTACCACCTGGGGAGTACGCCGGCAACGGTGAAACTCAAAGGAATTGACGGGGGTCCGCACAAGCGGTGGAGCATGTGGTTTAATTCGATGATACGCGAGGAACCTTACCTGGGCTAGAATGCCCTCTGACAGGTTCAAGAAATGAGCTTCTTCCGTTCGGGACAGAGTG	8	0	0	0	8	k__Bacteria	p__Bacteroidetes	c__Cytophagia	o__Cytophagales
1963	CATGCCGTAAACGATGTACACTCGCTGTTGGCGATATTACAGTCAGCGGCCAAGCGAAAGCGTTAAGTGTACCACCTGGGGAGTACGCCGGCAACGGTGAAACTCAAAGGAATTGACGGGGGTCCGCACAAGCGGTGGAGCATGTGGTTTAATTCGATGATACGCGAGGAACCTTACCTGGGCTAGAATGCCCTTGACCGCCAGAGAAATCTGGTTTTCCTTCGGGACAAGGTGCAAGGTGCTGCATGGCTGTCGTCAGCTCGTGCCGTGAGGTGTTGGGTTAAGTCCCGCAACGAGCGCAACCCCTATTCTTAGTTGCCAGCATGTAATGATGGGGACTCTAAGGAGACTGCCTGCGCAAGCAGAGAGGAAG	0	0	0	88	88	k__Bacteria	p__Bacteroidetes	c__Cytophagia	o__Cytophagales	f__Flammeovirgaceae	g__	s__
2013	CATGCCGTAAACTATGATTACTCGATGTGTGCGATACACAGTACGCGTCCAAGCGAAAGCGTTAAGTAATCCACCTGGGGAGTACGCTCGCAAGAGTGAAACTCAAAGGAATTGACGGGGGTCCGCACAAGCGGTGGAGCATGTGGTTTAATTCGATGATACGCGAGGAACCTTACCTGGGCTAGAATGCGAGGGAAGTGCCCAGAGATGGGCATGTCCGCAAGGACCCAAAGCAAGGTGCTGCATGGCTGTCGTCAGCTCGTGCCGTGAGGTGTTGGGTTAAGTCCCGCAACGAGCGCAACCCCTATGTTTAGTTGCCAGCACATAATGGTGGGGACTCTAAACAGACTGCCTGCGCAAGCAGAGAGGAAGG	0	0	0	366	366	k__Bacteria	p__Bacteroidetes	c__Cytophagia	o__Cytophagales	f__Flammeovirgaceae	g__	s__
2014	CATGCCGTAAACTATGATTACTCGATGTGTGCGATACACAGTACGCGTCCAAGCGAAAGCGTTAAGTAATCCACCTGGGGAGTACGCTCGCAAGAGTGAAACTCAAAGGAATTGACGGGGGTCCGCACAAGCGGTGGAGCATGTGGTTTAATTCGATGATACGCGAGGAACCTTACCTGGGCTAGAATGCGAGGGAAGTGCCCAGAGATGGGCATGTCCGCAAGGACCCAAAGCAAGGTGCTGCATGGCTGTCGTCAGCTCGTGCCGTGAGGTGTTGGGTTAAGTCCCGCAACGAGCGCAACCCTCGTGTTTAGTTGCCATCATTAAGTTGGGCACTCTAAACAGACTGCCGGTGACAAACCGGAGAAGGTGG	0	0	0	1	1	k__Bacteria	p__Bacteroidetes	c__Cytophagia	o__Cytophagales
2015	CATGCCGTAAACTATGATTACTCGATGTGTGCGATACACAGTACGCGTCCAAGCGAAAGCGTTAAGTAATCCACCTGGGGAGTACGCTCGCAAGAGTGAAACTCAAAGGAATTGACGGGGGTCCGCACAAGCGGTGGAGCATGTGGTTTAATTCGATGATACGCGAGGAACCTTACCTGGGCTAGAATGCGAGGGAAGTGCCCAGAGATGGGCATGTCCGCAAGGACCCAAAGCAAGGTGCTGCATGGCTGTCGTCAGCTCGTGCCGTGAGGTGTTGGGTTAAGTCCCGCAACGAGCGCAACCCTTGCTATTAGTTACCAGCACTTCGGGTGGGAACTCTAATAGGACTGCCTGTGAAAGCAGGAGGAAGCGG	0	0	0	1	1	k__Bacteria	p__Bacteroidetes	c__Cytophagia	o__Cytophagales	f__Flammeovirgaceae	g__	s__
2016	CATGCCGTAAACTATGATTACTCGATGTGTGCGATACACAGTACGCGTCCAAGCGAAAGCGTTAAGTAATCCACCTGGGGAGTACGCTCGCAAGAGTGAAACTCAAAGGAATTGACGGGGGTCCGCACAAGCGGTGGAGCATGTGGTTTAATTCGATGATACGCGAGGAACCTTACCTGGGCTAGAATGTGAGGGAATGATCCAGAGATGGGTCAGTCCGCAAGGACCCGAACAAGGTGCTGCATGGCTGTCGTCAGCTCGTGCCCGTGAGGTGTTGGGTTAAGTCCCG	0	0	0	5	5	k__Bacteria	p__Bacteroidetes	c__Cytophagia	o__Cytophagales	f__Cytophagaceae	g__Sporocytophaga	s__
2017	CATGCCGTAAACTATGATTACTCGATGTGTGCGATATACAGTAACGCGTCCAAAGCGAAAGCGTTAAGTAATCCACCTGGGGAGTACGACTCGCAAGAGTGAAACTCAAAGGAATTGACGGGGGTCCGCACAAGCGGTGGAGCATGTGGTTTAATTCGATGATACGCGAGGAACCTTACCTGGGCTAGAATGCGAGGGGAAGTGCCCAGAGATGGGCACGTCCGTAAGGG	0	0	0	1	1	k__Bacteria	p__Bacteroidetes	c__Cytophagia	o__Cytophagales	f__Flammeovirgaceae
2025	CATGCTGTAAACGATGATCACTCGATGTGTGCCTGCATAGGTACGTGTCTAAGCGAAAGCATTAAGTGATCCACCTGGGGAGTACGCTCGCAAGAGTGAAACTCAAAGGAATTGACGGGGGTCCGCACAAGCGGTGGAGCATGTGGTTTAATTCGATGATACGCGAGGAACCTTACCTGGACTAGAATGCGAGGGAATTTCTCAGAGATGGGAGAGTCAGCAATGACCCAAAGCAAGGTGCTGCATGGCTGTCGTCAGCTCGTGCCGTGAGGTGTTGGGTTAAAGTCCCG	0	1	0	0	1	k__Bacteria	p__Bacteroidetes	c__Cytophagia	o__Cytophagales
2068	CCGGCCGTAAACGATGATTACTGGCTGTGTGCATAACAATGTGCGTGGCTGAGCGAAAGCGTTAAGTAATCCACCTGGGGAGTACGCTGGCAACAGTGAAACTCAAAGGAATTGACGGGGGGTCCGCACAAGCGGTGGAGCATGTGGTTTAATTCGATGATACGCGAGGAACCTTACCTGGGCTAGAATGTGAAGGAAGTTATCAGAAATGGTAGCGTGTAGCAATACACCTAAAACAAGGTGCTGCATGGCTGTCGTCAGCTCGTGCCGTGAGGTGTTGGGTTAAAGTCCCGCAACGAGCGCAACCCCTCGTCCTTAGTTGCCATC	0	8	0	0	8	k__Bacteria	p__Bacteroidetes	c__Cytophagia	o__Cytophagales	f__Cytophagaceae	g__Spirosoma	s__
2069	CCGGCCGTAAACGATGATTACTGGCTGTCTGTACAACAGTATGGGTGGCTGAGCGAAAGCGTTAAGTAATCCACCTGGGGAGTACGCTGGCAACAGTGAAACTCAAAGGAATTGACGGGGTCCGCACAAGCGGTGGAGCATGTGGTTTAATTCGATGATACGCGAGGAACCTTACCTGGGCTAGAATGTGCGTGAAGTTGTCAGAAATGGCAACGCCCCGCAAGGGGCACAAAACAAGGTGCTGCATGGCTGTCGTCAGCTCGTGCCGTGAGGTGTTGGGTTAAAGTCCCCGCAACGAGCGCAAACCCCCTATTGTATGTTGCCAGCGGGTAGCGCCGGGGACTCATGCGAGACTGCCTGCGCAAGCAGA	0	3	0	0	3	k__Bacteria	p__Bacteroidetes	c__Cytophagia	o__Cytophagales	f__Cytophagaceae	g__Spirosoma	s__
2070	CCGGCCGTAAACGATGATTACTGGCTGTCTGTGTAATAACATGGGTGGCTGAGCGAAAAGCGTTAAGTAATCCACCGTGGGGAGTACGCCGGCAACGGTGAAACTCAAAGGAATTGACGGGGGTCCGCACAAGCGGTGGAGCATGTGGTTTAATTCGATGATACGCGAGGAACCTTACCTGGGCTAGAATGCGCGTGAAGGTTTGGAAACAGGCCCGTGGAGCAAGTCCACACAAAGCAAGGTGCTGCATGGCTGTCGTCAGCTCGTGTCGTGAG	0	3	0	0	3	k__Bacteria	p__Bacteroidetes	c__Cytophagia	o__Cytophagales	f__Cytophagaceae	g__Spirosoma	s__
2071	CCGGCCGTAAACGATGATTACTGGCTGTCTGTGTTCTAACATGGGTGGCTGAGCGAAAGCGTTAAGTAATCCACCTGGGGAGTACGCTGGCAACAGTGAAACTCAAAGGAATTGACGGGGGTCCGCACAAGCGGTGGAGCATGTGGTTTAATTCGATGATACGCGAGGAACCTTACCTGGGCTAGAATGTGCGTGAAGGCATCAGAAATGGTGCTGTCTCGCAAGAGACACAAAACAAGGTGCTGCATGGCTGTCGTCAGCTCCGTGCCCGTGAGGTGTTGGGTTAAAGTCCCCG	0	1	0	0	1	k__Bacteria	p__Bacteroidetes	c__Cytophagia	o__Cytophagales	f__Cytophagaceae	g__Spirosoma	s__
2072	CCGGCCGTAAACGATGATTACTGGCTGTGTGTATACTAATATGCGTGGCTGAGCGAAAGCGTTAAGTAATCCACCTGGGGAGTACGCTGGCAACAGTGAAACTCAAAGGAATTGACGGGGGTCCGGCACAAGCGGTGGAGCATGTGGTTTAATTCGATGATACGCGAGGAACCTTACCTGGGCTAGAATGTGCGTGAAGGGCTCAGAAATGGTCCGGTAGCAATACCCACAAACAAGGTGCTGCATGGCTGTCGTCAGCTCGTGTCGTGAGATGTTGGGTTAAAGTCCCCG	0	1	0	0	1	k__Bacteria	p__Bacteroidetes	c__Cytophagia	o__Cytophagales	f__Cytophagaceae	g__Spirosoma	s__
2073	CCGGCCGTAAACGATGATTACTGGCTGTGTGTATAGAAATATGCGTGGCTGAGCGAAAGCGTTAAGTAATCCACCTGGGGAGTACGCTGGCAACAGTGAAACTCAAAGGAATTGACGGGGGTCCGCACAAGCGGTGGAGCATGTGGTTTAATTCGATGATACGCGAGGAACCTTACCTGGGCTAGAATGTGCGTGAAGGGTTCAGAAATGGGTCCCTGTAGCAATACACACAAAACAAGGTGCTGCATGGCTGTCGTCAGCTCGTGCCGTGAGGTGTTGGGTTAAAGTCCCCGCAAACGAGCGCAAACCCCTCGTTCTTAGTTGCCAGCAGTCAGATGGGCACTCTAGGGAGACTGCCGGTGATAAGCCG	0	1	0	0	1	k__Bacteria	p__Bacteroidetes	c__Cytophagia	o__Cytophagales	f__Cytophagaceae	g__Spirosoma	s__
2074	CCGGCCGTAAACGATGATTACTGGCTGTGTGTATAGAAATATGCGTGGCTGAGCGAAAGCGTTAAGTAATCCACCTGGGGAGTACGCTGGCAACAGTGAAACTCAAAGGAATTGACGGGGGTCCGCACAAGCGGTGGAGCATGTGGTTTAATTCGATGATACGCGAGGAACCTTACCTGGGCTAGAATGTGCGTGAAGGGTTCAGAAATGGGTCCGTGTAGCAATACACACAAAACAAGGTGCTGCATGGCTGTCGTCAGCTCGTGCCGTGAGGTGTTGGGTTAAGTCCCCGCAACGAGCGCAACCCCCTATTGTATGTTGCCAGCGGGTAGAGCCGGGGACTCATGCGAGACTGCCTGCGCAAGCAGAG	0	4	0	0	4	k__Bacteria	p__Bacteroidetes	c__Cytophagia	o__Cytophagales	f__Cytophagaceae	g__Spirosoma	s__
2076	CCGGCCGTAAACGATGATTACTGGCTGTTTGTCTGAAGAGATGGGTGGCTGAGCGAAAGCGTTAAGTAATCCACCTGGGGAGTACGCTGGCAACAGTGAAACTCAAAGGAATTGACGGGGGTCCGCACAAGCGGTGGAGCATGTGGTTTAATTCGATGATACGCGAGGAACCTTACCTGGGCTAGAATGTGCGTGAAGGATTCAGAAATGGGTCCGGGTAGCAATACCCACAAAACCAAGGTGCTGCATGGCTGTCGTCAGCTCGTGCCGTGAGGTGTTGGGTTAAGTCCCCGCAACGAGCGCAACCCCCGTGTCCTATG	0	4	0	0	4	k__Bacteria	p__Bacteroidetes	c__Cytophagia	o__Cytophagales	f__Cytophagaceae	g__Spirosoma	s__
2078	CCGGCCGTAAACGATGATTACTGGCTGTTTGTCTGAAGAGGATGGGTGGCTGAGCGAAAGCGTTAAGTAATCCACCTGGGGAGTACGCTGGCAACAGTGAAACTCAAAGGAATTGACGGGGGTCCGCACAAGCGGTGGAGCATGTGGTTTAATTCGATGCAACGCGAAGAACCTTACCTACCCTTGACATCCTAGGAAGCATCCAGAGATGGTTGCGTGCCGAAAGGAACCTAGAGACCAGGTGCTGCATGGCTGTCGTCAGCTCGTGCCGTGAGG	0	1	0	0	1	k__Bacteria	p__Bacteroidetes	c__Cytophagia	o__Cytophagales
2083	CGCACCGTAAACGATGATAACTCGTTGTTAGCGATATGACAGTTAGCGACCAAGCGAAAGCGATAAGTTATCCACCTGGGGAGTACGCCGGCAACGGTGAAACTCAAAGGAATTGACGGGGGCCCGCACAAGCGGAGGAGCATGTGGTTTAATTCGATGATACGCGAGGAACCTTACCTGGGCTTGAAAGTTAGTGACCGTCTCTGAAAGGAGATTTTCCGCAAGGACACGAAACTAGGTGCTGCATGGCTGTCGTCAGCTCGTGCCGTGAGGTGTTGGGTTAAGTCCCGCAACGAGCGCAACCCCTACCATTAGTTACCAGCGAGTAATGTCGGGAACTCTAATGGAACTGCCCGTGCAAACGGTGAGGAAG	0	0	9	0	9	k__Bacteria	p__Bacteroidetes	c__Sphingobacteriia	o__Sphingobacteriales	f__	g__	s__
2086	CGCACTGTAAACGATGATTACTCGCTGCTAGAGGGCAACTTTTAGTGGCTTAGCGAAAGCGATAAGTAATCCACCTGGGGAGTACGCCGGCAACGGTGAAACTCAAAGGAATTGACGGGGGCCCGCACAAGCGGAGGAGCATGTGGTTTAATTCGATGATACGCGAGGAACCTTACCAGGGCTTGAAAGTTAGTGACCGACTCTGAAAGGAGTCTTTCCGCAAGGACACGAAACTAGGTGCTGCATGGCTGTCGTCAGCTCGTGCCGTGAGGTGTTGGGTTAAAGTCCCGCAACGAGCGCAAACCCCCTACCATTAGTTGCCAGCGGTTCGGCCGGGGACTCTAGTGGAACTGCCCGCGCAAGCGGTGAG	0	1	33	0	34	k__Bacteria	p__Bacteroidetes	c__Sphingobacteriia	o__Sphingobacteriales	f__	g__	s__
2088	CGCACTGTAAACGATGCATACTCGGTGTCGGCTCGTTAGAGCCGGTGCCTGAGGGAAACCGATAAGTATGCCACCTGGGGAGTACGCCGGCAACGGTGAAACTCAAAGGAATTGACGGGGGTCCGCACAAGCGGTGGAGCATGTGGTTTAATTCGATGATACGCGAGGAACCTTACCTGGGCTAGAATGTGAGTGAAGAAAGCAGAAACGTTTTCGTCCGCAAGGACACGAAACAAGGTGCTGCATGGCCGTCGTCAGCTCGTGCCGTGAGGTGTTGGGTTAAGTCCCGCAACGAGCGCAACCCTTGTCTTTAGTTGCCAGCACGTAATGGTGGGGACTCTAGAGAGACTGCCTGCGCAAGCAGAGAGGAAGG	0	0	14	0	14	k__Bacteria	p__Bacteroidetes	c__Cytophagia	o__Cytophagales	f__	g__	s__
[truncated: 2,316 more rows]

## Sheet: TableS3
OTUnum	Sequence	Kingdom	Phylum	Class	Order	Family	Genus	Species
[truncated: 12 more rows]
